# Supplementary material for: STARD7 maintains intestinal epithelial mitochondria architecture, barrier integrity, and protection from colitis
Source: JCI Insight. 2024 Nov 22;9(22):e172978. doi: 10.1172/jci.insight.172978 (PMC11601949; doi:10.1172/jci.insight.172978)
Supplement: Supplemental table 1 [file jciinsight-9-172978-s021.xlsx]

## Sheet: Supplementary Table 1A
Supplementary Table 1A: Differentially Expressed Genes UC vs Non IBD
Symbol	logFC	adj-P-Val	UC_Male_CCFA_Risk_238	UC_Male_CCFA_Risk_239	UC_Female_CCFA_Risk_240	UC_Female_CCFA_Risk_241	UC_Male_CCFA_Risk_242	UC_Male_CCFA_Risk_243	UC_Female_CCFA_Risk_244	UC_Female_CCFA_Risk_245	UC_Male_CCFA_Risk_246	UC_Female_CCFA_Risk_247	UC_Female_CCFA_Risk_248	UC_Female_CCFA_Risk_249	UC_Male_CCFA_Risk_250	UC_Female_CCFA_Risk_251	UC_Female_CCFA_Risk_272	UC_Male_CCFA_Risk_277	UC_Female_CCFA_Risk_280	UC_Male_CCFA_Risk_282	UC_Male_CCFA_Risk_283	UC_Male_CCFA_Risk_284	UC_Male_CCFA_Risk_288	UC_Male_CCFA_Risk_290	UC_Male_CCFA_Risk_291	UC_Male_CCFA_Risk_292	UC_Male_CCFA_Risk_294	UC_Male_CCFA_Risk_295	UC_Male_CCFA_Risk_297	UC_Male_CCFA_Risk_298	UC_Famale_CCFA_Risk_301	UC_Male_CCFA_Risk_302	UC_Male_CCFA_Risk_305	UC_Female_CCFA_Risk_306	UC_Male_CCFA_Risk_308	UC_Female_CCFA_Risk_315	UC_Female_CCFA_Risk_316	UC_Female_CCFA_Risk_318	UC_Male_CCFA_Risk_319	UC_Male_CCFA_Risk_322	Not_IBD_Male_CCFA_Risk_010	Not_IBD_Male_CCFA_Risk_011	Not_IBD_Female_CCFA_Risk_014	Not_IBD_Female_CCFA_Risk_019	Not_IBD_Female_CCFA_Risk_020	Not_IBD_Female_CCFA_Risk_028	Not_IBD_Female_CCFA_Risk_031	Not_IBD_Male_CCFA_Risk_033	Not_IBD_Male_CCFA_Risk_034
POTEJ	-1.75307	1.81511e-19	0.829981	0.549161	1.26642	1.24225	0.898179	0.782074	0.694365	0.707644	0.949657	0.651959	0.912734	0.387419	0.618255	0.860452	0	0	0.0874316	0.118449	0	0.0593927	0.0990029	0.0619697	0.101142	0	0	0	0.0931545	0.0571231	0.064927	0.456564	0.13174	0	0.115964	0	0.0943807	0	0	0	3.34495	3.23089	2.60739	2.54041	1.83023	1.48089	2.11524	2.35504	1.91978
TMSB4XP2	-1.57661	4.29066e-17	2.94885	1.19773	1.98741	1.82348	1.48019	1.4535	1.57806	1.52673	2.6053	1.5905	1.70485	2.11883	1.43144	1.64305	0.426801	0.546443	0.725584	0.765908	0.922251	1.44414	1.58626	1.69332	0.812285	1.25755	1.15872	0.48453	1.12048	0.531249	0.757023	0.139823	1.28363	0.27552	0.676132	0.951998	0.828818	0.659915	1.06261	0.416667	2.57792	3.65736	2.35905	2.46554	1.91227	2.63906	2.24245	2.63046	3.38789
UBBP4	-1.62778	6.46355e-16	2.74676	1.77242	1.78863	1.70928	2.172	1.82702	1.98157	1.83465	1.646	2.57309	1.97282	2.10423	1.8863	1.96735	0.457594	0.579779	0.705677	0.672145	0.665211	0.525107	0.887736	0.629837	1.04942	1.27369	0.887619	0.556248	0.569744	0.756895	0.467478	0.593841	0.955596	0.807248	0.365289	0.647499	0.613239	0.821163	0.559198	0.689174	3.71376	3.355	2.47776	2.21734	2.7456	2.65355	2.30793	2.09989	2.84283
RPL9P7	-2.54729	2.69531e-13	5.30705	2.42002	3.05331	2.86848	2.51135	3.3896	2.96584	2.77651	4.34078	2.849	3.26446	5.20525	2.56649	3.30966	0.121937	0.717272	1.36759	0.505424	1.15127	0.947255	1.96488	1.93459	1.54439	1.24172	0.7045	0.473974	0.637953	0.891761	0.426157	0.844747	1.23714	0.489224	0.780066	0.820698	0.52296	0.395107	0.723594	0.772519	3.92444	5.37005	4.09942	4.10945	3.3805	3.94218	4.02777	4.38178	4.59247
FAM108A7P	-0.479505	3.99667e-11	0.831146	0.191094	0.427799	0.347623	0.541352	0.468766	0.307847	0.115724	0.438721	0.467376	0.566224	0.75706	0.254948	0.26681	0.0746876	0.0527595	0.341246	0.119599	0.152936	0.0877995	0.238555	0.210439	0.208505	0.107525	0.158647	0.0194443	0.0308841	0.0673234	0.066012	0.05811	0.032792	0.285213	0.0876529	0.195423	0.16633	0.0642593	0.0953047	0.140229	0.559874	0.644197	0.70704	0.598234	0.468837	0.889404	0.764783	0.563109	0.866642
PTMAP7	-2.04691	2.62457e-09	4.89823	1.88154	2.58795	1.53308	2.29863	2.38256	1.50649	2.06085	3.35422	2.38797	2.58676	4.43857	2.34883	2.25768	0.523803	0.634668	1.13908	0.392724	0.765246	0.915276	0.853924	0.827396	1.39006	0	1.31673	0.435821	0.889497	0.950737	0.589696	0.66298	0.830458	0	0.703384	1.60151	0.672	0	0.479096	0.519995	4.18905	4.69182	3.26976	3.53705	2.64643	3.32463	3.05077	3.09661	3.78123
PTTG3P	-0.696775	3.50723e-08	1.31293	0.626121	0.9764	0.890812	0.629441	0.623683	0.787565	0.872414	1.12754	1.11319	0.799293	1.06046	0.911788	0.899841	0	0	0.172756	0.0514375	0	0.174227	0	0	0	0	0	0	0	0	0	0	0	0	0.158596	0	0.0960297	0	0.114271	0	1.07566	0.985525	1.42813	0.865735	0.741291	1.23837	0.447625	1.06519	1.88665
EDARADD	-0.780742	3.63372e-08	2.60739	2.06228	2.38212	2.34632	2.20043	2.15771	2.02619	2.06033	2.30926	2.13476	2.11354	2.58757	2.03514	2.12025	1.16665	0.988739	1.05554	1.21506	1.34489	1.3531	1.02758	1.69417	1.55954	1.07478	1.34982	1.22014	1.27011	1.27459	1.12598	1.42975	0.820739	1.052	1.26321	1.20552	1.13409	1.38173	1.53859	1.37862	2.20283	2.44353	2.43382	2.32116	2.18227	2.56687	2.13026	2.3168	2.99183
EIF4A1P10	-1.34203	6.38096e-08	0	0.869746	0	1.47783	0.964746	1.5055	1.4786	0.940985	2.09296	1.62066	0.833821	2.16518	1.60083	0.734435	0	0.0878606	0.798673	0	0	0	1.07108	0.800852	2.12991	0.775051	0	1.24038	0	0.808377	0	0	1.12803	0	1.41824	2.05572	0	0	0.586875	1.05998	1.74192	2.43522	1.80095	2.23811	0	1.83136	1.75845	1.78862	2.28786
FAM21D	-0.434068	6.45635e-08	0	0.149336	0.161162	0.180644	0.132423	0.607155	0.55876	0.115066	0.389311	0.148645	0.285164	0.0889561	0.138493	0.0225062	0.0608927	0	0.347416	0.0475272	0	0.0470679	0.365177	0.370421	0.268626	0.309397	0.049766	0	0	0	0.075946	0	0	0.119134	0.0123218	0	0.00548709	0	0.0538467	0	0.49163	1.07288	0.493733	0.590145	0.279309	0.195973	0.292233	0.475256	0.260293
PA2G4P4	-0.405891	6.45635e-08	1.78509	1.45644	1.89063	1.9196	1.75019	1.85923	1.5377	1.87552	2.14087	1.71135	1.85677	1.81514	1.81455	1.66891	0.941489	1.13264	1.29019	1.06543	1.29602	1.3894	1.36787	1.5864	1.66015	1.35315	1.26796	1.51546	1.21586	1.62719	1.43925	1.38222	1.31435	1.30235	1.51848	1.20858	1.4283	1.3062	1.56638	1.36592	1.97685	2.12898	2.07439	1.95497	1.62834	1.91684	1.91437	1.89418	2.23001
RPL10L	-0.769559	6.45635e-08	1.85097	0.494742	1.38559	1.39634	1.30481	0.991817	1.02328	0.889672	1.85602	1.3815	1.35249	1.06324	0.996551	1.36234	0.0980705	0.328997	0.364337	0.18475	0.513713	0.133072	0.268003	0.171386	0.322447	0.174969	0.633134	0.817959	0.268398	0.354542	0.0622557	0.205192	0.450359	0.0979182	0.120977	0.11445	0.446457	0.284242	0.456596	0.41711	1.0896	1.37766	1.4402	1.39695	0.933662	1.18845	1.37712	1.29351	1.51438
RPL9P9	-1.92249	7.17293e-08	6.87565	3.56465	4.25653	3.96214	3.58987	4.94626	4.40263	3.71786	5.53171	3.29161	4.37018	6.64551	2.94803	4.76353	1.1432	1.80116	2.39723	1.39775	1.77598	1.91173	3.09351	3.22231	2.91848	2.50648	2.03365	1.24841	1.52692	1.94853	1.21294	1.26879	2.66008	1.73998	2.17776	1.94725	1.92501	2.32331	1.81369	1.84912	4.06974	5.96173	4.69371	4.61242	3.85239	4.66953	4.40194	4.85626	5.32785
MTX1P1	-0.638375	8.32224e-08	0	0.293943	0.216273	0.578021	0.228774	0.427485	0.295705	0.145955	0.283496	0.323592	0.413634	0.866319	0.457067	0	0.30236	0.441643	0.470469	0.233913	0.185626	0.136876	0	0.379377	0.181993	0.0943874	0.0290486	0.150833	0.161823	0.227026	0.185334	0.0460551	0	0.315705	0.235004	0	0.248826	0	0.179473	0.170643	0.841402	0.783979	0.458462	0.526554	0.566581	1.183	0.71763	0.607496	0.927425
MT1P2	-1.28615	1.71441e-07	0	1.53645	0.484987	0.108884	0.332292	1.39934	0.697759	0.905554	0.397418	1.167	0.776785	1.00529	0.772097	0.823887	0	0.149637	0	0.0975461	0	0	0	0	0	0	0	0	0.177433	0.162042	0	0	0	0.23853	0	0	0	0	0	0.228554	3.3752	1.74886	0.503661	0.769184	0.681745	1.63273	1.8204	0.731624	2.00737
NACA2	-1.09621	3.58545e-07	6.45534	4.11834	4.83904	4.69259	4.30905	4.66042	4.14274	4.37162	5.12758	4.8491	4.75963	6.08151	4.51973	4.65115	2.82471	3.28483	3.74872	3.16068	3.50009	3.59889	3.79379	3.71919	3.36424	3.09449	4.00839	3.43932	3.1177	3.309	2.97396	3.89887	4.48147	3.42488	3.34693	3.49743	3.38095	3.7998	3.97528	4.45435	4.38549	5.17257	5.20078	5.18652	4.39663	5.54509	5.14956	4.9265	6.19717
EIF4A1P2	-1.02639	3.8838e-06	0	1.33214	1.72257	2.02	0.830807	0.702509	0	1.3488	1.20056	2.05259	1.06549	2.14354	1.16801	0.634005	0	0	0.600726	0.507921	0	0	0	1.00727	1.15575	0	0	0	0	0	0	0	0	0	1.02857	0	0	0	0	0	0.813568	2.60834	1.25113	0.814533	1.0029	0.713415	1.45709	1.08856	2.49862
IGLL3P	1.3587	3.8838e-06	1.87916	1.15425	0.878695	0.606435	1.61162	0.504083	0.684034	0.970046	1.68784	1.14331	0.270747	1.04161	0.857922	1.05995	0.570774	2.15231	2.96551	2.99621	3.40365	2.83938	2.65001	2.85555	4.13965	1.91907	2.32308	4.84642	1.92345	2.23567	3.6504	3.1997	2.88112	2.51437	4.62987	5.20439	3.58144	2.9769	3.12242	2.80188	0.435867	0.81773	0.709895	0.757322	0.359295	0.754277	1.39436	0.934346	1.25752
ANXA2P1	-0.874592	4.29537e-06	3.27442	3.10828	3.31809	3.45931	3.18716	3.12321	3.13337	3.17026	2.9097	3.40629	3.2844	3.5521	3.40113	3.2103	1.52887	1.12055	1.58019	1.56759	1.34818	1.35174	1.35485	1.88155	2.86847	1.36704	1.70048	1.71673	1.44594	1.79905	1.87735	1.38753	1.74093	1.7646	3.04735	2.01806	1.67591	1.7301	1.61998	1.60075	3.726	2.89427	2.69285	2.86121	3.09481	3.10816	2.90493	2.77352	3.03976
UBE2MP1	-0.552942	4.33277e-06	2.58909	2.12353	2.23067	2.16923	2.20098	1.99513	2.07767	2.27638	2.41073	2.18131	2.39632	1.65091	2.34936	2.21099	0.939482	1.38802	1.24519	1.34545	1.15995	1.06908	1.34863	1.52401	1.38758	1.26969	1.92006	1.1626	1.35004	1.70797	1.26939	1.41824	1.71475	1.40893	1.26249	1.45291	1.31208	1.54839	1.66348	1.33571	2.00515	2.48776	2.19716	2.39383	2.22051	2.72229	2.28711	2.17063	2.43141
POTEF	-0.695284	6.22148e-06	2.10152	1.73697	2.25727	1.7876	1.51372	1.81905	1.67755	1.58403	2.37653	1.64513	2.01791	1.09554	1.70699	1.60165	0.5719	0.411643	0.644179	0.858586	0.757646	1.02779	1.00827	1.05776	1.30001	0.539025	0.869177	0.652243	0.503166	1.20006	0.67864	0.780831	0.505515	0.701487	1.26177	0.919737	0.580763	0.733606	1.29414	0.650682	2.18309	2.13894	2.24455	2.31297	1.76312	1.56667	2.07757	2.13037	1.8165
PPIAL4C	-0.643553	7.12148e-06	3.73559	3.051	3.3886	3.16606	2.90572	3.16365	3.07221	3.13981	3.40044	3.28624	3.08531	3.16808	2.97913	3.24334	1.48244	2.06064	2.53769	2.24483	2.20945	2.3259	2.48396	2.71668	2.54104	2.18644	2.56167	2.34244	1.99762	2.00587	2.06347	1.85754	3.00276	2.15824	2.47581	1.89049	2.01157	2.22413	2.39006	2.4457	3.04726	3.62897	3.3903	3.13983	3.18124	3.24107	3.2404	2.96463	3.89481
HNRNPA3P1	-0.473595	8.78512e-06	3.15109	2.33698	2.90436	2.62198	2.1497	2.61508	2.58922	2.35952	3.03527	2.56245	2.63959	2.86035	2.48779	2.48276	1.26544	2.18164	2.0645	2.14705	2.37896	2.44541	2.46861	2.6859	2.54863	2.22426	2.01999	2.52032	1.82583	2.23609	2.43133	2.26201	1.84133	1.96044	2.47316	2.33457	2.21394	2.1984	2.56409	2.12314	2.85279	3.05323	3.35941	3.11665	2.59137	2.52081	2.85884	3.04883	3.3315
PPIAL4B	-0.636531	8.78512e-06	3.73559	3.04998	3.3886	3.16606	2.90572	3.16579	3.07221	3.14289	3.40392	3.2895	3.09079	3.1785	2.97913	3.22839	1.48774	2.06064	2.54176	2.24726	2.21599	2.34016	2.49937	2.75251	2.57119	2.20436	2.56167	2.34244	1.99762	2.00587	2.06347	1.87042	3.00664	2.16601	2.49075	1.89049	2.02333	2.22413	2.393	2.45699	3.0502	3.63055	3.39492	3.13983	3.18124	3.23905	3.2332	2.96463	3.89675
PPIAL4A	-0.634911	8.78512e-06	3.73559	3.051	3.3886	3.16606	2.90572	3.16579	3.07095	3.14183	3.41017	3.28946	3.09079	3.18259	2.97913	3.22751	1.48774	2.06064	2.53212	2.24726	2.23772	2.36269	2.52632	2.78027	2.57119	2.20436	2.56167	2.32636	1.99762	2.01475	2.06347	1.91315	3.00664	2.17897	2.50136	1.89049	2.02333	2.22413	2.39983	2.45699	3.0502	3.63501	3.4054	3.1492	3.18124	3.23259	3.2381	2.98002	3.90736
ST13P4	-0.590914	1.08104e-05	4.87404	3.78806	4.28462	4.18289	3.95495	3.94708	4.01192	4.09111	4.1512	3.71812	4.03624	4.01353	4.01638	4.09376	3.14168	3.22544	3.30333	3.26572	3.08508	3.09476	3.22977	3.08332	2.74842	2.92056	3.44253	3.03279	3.26373	3.15538	3.23688	3.31839	3.23019	3.10576	2.74842	3.03372	3.20733	3.27938	3.30826	3.646	4.08178	4.35845	4.45441	4.50926	4.36041	4.03822	4.41628	4.14193	4.47152
IGKV3D-7	1.51359	1.09753e-05	4.04268	2.99303	4.66777	2.87537	2.41092	3.63692	2.68586	2.58892	3.89754	3.99085	3.28436	2.88541	2.43042	3.27092	0.412359	4.79711	5.15833	3.01618	4.80669	3.45105	3.54618	5.60538	7.18681	3.29575	2.95086	7.16034	2.78337	3.27883	3.20413	3.99273	5.11396	3.23189	6.89335	6.23003	5.06366	4.17182	3.54529	3.97591	2.71655	3.39651	2.56188	2.90402	2.40487	2.88435	1.66652	2.65602	3.09523
PIPSL	-0.29663	1.11723e-05	2.57915	2.08239	2.16118	2.18783	2.0442	2.06998	2.10612	2.31776	2.25958	2.08424	2.10658	1.89518	2.08812	2.12353	1.51379	1.84567	1.81799	1.97034	1.74949	1.94471	2.04827	1.87939	1.75018	1.94009	1.9225	1.56935	1.79144	1.8486	1.72023	1.77036	1.85711	1.81073	1.77167	1.80397	1.78643	1.77657	1.90778	1.87598	2.18983	2.33316	2.44378	2.23597	2.11461	2.17141	2.05053	2.14083	2.28342
SKP1P2	-0.467769	1.47568e-05	2.96617	2.69152	2.45844	2.67585	2.65579	2.8207	2.70813	2.8008	2.70423	2.84557	2.63864	2.88688	2.81899	2.68631	2.05894	2.27268	2.2849	2.31063	2.42293	2.22253	2.03492	2.17015	1.91165	2.37326	2.09525	1.58688	1.9983	2.08984	1.86255	2.0279	2.7966	1.99074	1.93523	1.95263	2.04355	2.25178	2.16688	2.39953	2.83193	2.64854	2.44321	2.55617	2.90839	2.91654	2.68728	2.43918	2.97169
FLJ44635	-0.861095	1.64009e-05	3.42721	2.14649	2.11114	2.06879	2.07459	2.24209	2.00495	2.21266	2.57829	2.41803	2.48382	4.02272	2.46234	2.43869	0.928177	0.988616	1.15653	1.14274	1.19245	1.05012	1.24787	0.981422	1.05075	1.05686	1.61325	0.767053	0.892663	0.93395	0.886761	1.1721	2.88262	1.76715	1.39906	1.30766	1.19409	1.68383	1.33714	2.0879	2.73587	3.0256	2.51869	2.52461	2.47647	3.11565	2.7549	2.38721	3.77127
ATP5EP2	-1.4023	2.19933e-05	7.29818	4.52732	5.12631	5.07257	4.87822	5.26903	4.7029	4.96457	5.32634	5.39184	5.10115	7.83847	5.01608	4.95433	2.72469	3.23228	3.43881	2.79732	3.02898	2.91424	3.18713	3.41774	3.33673	3.31662	3.75048	3.22236	2.75084	3.01137	2.58176	3.19995	5.16688	3.38181	3.29834	3.43989	3.43299	3.55251	3.67646	3.8129	4.71018	4.93559	4.99347	4.76453	4.46462	5.48174	4.90061	4.7103	6.58342
ZNF90	-0.43944	3.02658e-05	1.22678	0.680902	0.752223	0.597617	0.758461	1.00739	0.570794	0.407468	1.0771	0.8014	0.864292	0.813319	0.558238	0.934563	0.195927	0.603616	1.05485	0.672154	0.874844	1.123	1.29078	1.07765	0.195902	0.680162	0.144334	0.562562	0.140373	0.426683	0.444762	1.06502	0.417585	0.541317	0.676042	0.489707	0.774637	0.266037	0.744135	0.520367	0.603599	1.6296	1.46148	1.36506	0.573468	0.85118	1.02086	1.46919	1.01409
POTEE	-0.990149	4.53265e-05	2.98227	2.84133	3.50336	2.98342	2.64436	3.0452	2.77195	2.78042	3.52478	2.67122	3.24546	1.30866	2.89923	2.7976	1.32412	1.00425	1.3206	1.07594	1.4401	1.22039	1.19774	1.34693	1.54528	1.21717	1.43371	1.51994	1.2345	1.45628	1.73487	1.71791	0.897589	1.33891	1.54473	1.82546	1.51147	1.3518	1.58366	1.18148	3.63681	3.49339	3.61265	3.74688	3.05623	2.62243	3.38757	3.60825	2.9021
RPL12P38	-0.489711	4.53265e-05	1.67049	0.716243	0.929442	0.896959	0.591223	0.870104	0.69195	0.813625	1.05708	1.04159	0.774967	1.18784	0.734402	0.832783	0.0234101	0.069507	0.0925457	0.119021	0.12906	0.178683	0.197475	0.223855	0.0990622	0.074478	0.0544484	0.0587349	0.0606562	0.0893151	0.0900282	0.0728385	0.170733	0.120333	0.212993	0.0958758	0.103902	0.279138	0.117894	0.13344	1.09507	1.84798	0.622058	0.740448	0.532774	0.746443	0.736501	0.667155	1.10097
RPL13AP3	-1.06088	5.80305e-05	6.40591	3.69839	4.88999	4.4531	4.03809	4.5911	4.18062	4.07531	5.15195	4.5791	4.56959	6.62455	4.42645	4.41582	1.80558	3.00045	3.74406	3.01001	3.19188	3.28568	3.62341	3.30378	2.96934	2.77205	3.53957	3.13857	2.79739	3.15945	2.48731	3.31457	4.22402	2.85768	2.44355	2.31258	2.7836	3.28317	3.33209	3.23396	3.63922	5.04899	4.87725	4.82877	4.07405	4.73323	4.7471	4.51212	5.39175
GSTM2P1	-0.606003	8.23857e-05	1.55408	1.91501	1.25588	1.44559	1.72904	1.51095	1.8403	2.48626	1.24949	1.3865	1.67022	1.49529	2.48956	1.84544	0.631672	0.808945	0.675111	0.74267	0.766027	0.595981	0.687598	0.374544	0.289197	0.662762	0.901772	0.326008	1.21126	0.683652	0.522568	0.843622	0.654454	0.559208	0.548969	0.489276	0.501536	0.828144	0.644013	0.875017	1.48368	1.54211	1.03198	1.09181	1.72705	1.39167	1.07541	1.13826	1.66106
PPIAL4G	-0.667665	8.97783e-05	5.95473	4.95487	5.31489	5.17164	4.80024	5.11394	4.88058	5.13561	5.38879	5.27778	5.10506	5.97155	5.04268	5.08502	3.31271	3.90655	4.45931	3.97837	4.22796	4.23409	4.21874	4.60902	4.47695	3.95034	4.54776	4.37801	3.9769	3.94778	3.97361	3.81206	5.11233	3.98731	4.34258	3.76172	3.65429	4.22894	4.34345	4.38667	4.66681	5.2679	5.10217	4.84324	4.87384	5.16903	4.87308	4.83223	5.79215
MTRNR2L3	0.939019	0.000117689	7.62837	3.2992	3.55519	3.60192	3.52214	3.6561	3.6725	3.35918	2.95826	3.43749	3.67874	3.15036	3.94724	3.78304	5.77915	5.33738	4.73131	5.13094	4.87733	4.4959	3.93227	3.62218	4.6943	4.39798	5.72107	5.36334	5.73817	4.95684	5.22591	4.81348	6.80757	4.84102	4.64123	4.76871	5.16875	5.08444	5.03452	5.12438	3.17893	3.48415	3.51529	3.18803	4.4015	4.46155	3.91085	3.20112	3.88528
NBPF2P	-0.43389	0.000129754	1.62294	1.17193	0.707602	0.805065	0.902567	1.10618	0.861464	0.840333	0.627606	0.809349	0.690222	0.964901	0.825375	0.978088	0.231518	0.07747	0.438814	0.30284	0.32817	0.241328	0.482611	0.397222	0.0777133	0.597994	0.308629	0.146134	0.315126	0.288937	0.054861	0.265545	0.265113	0.214697	0.40103	0.0828579	0.196305	0.235617	0.381461	0.385917	0.820316	0.721413	0.767942	0.584601	0.624725	1.40441	0.749179	0.810915	1.31978
HNRNPCL1	-0.391463	0.00015182	2.15627	1.75764	2.21806	1.91887	1.71519	2.39657	1.89528	1.96503	2.40687	2.12334	2.26878	2.26391	1.74514	1.99917	1.16331	1.82794	1.65819	1.48011	1.51677	1.93255	1.98101	1.98808	1.6072	1.82044	1.66084	1.69768	1.26249	1.65759	1.55149	1.70819	1.33188	1.84431	1.78501	1.51944	1.53561	1.89573	2.13888	1.58251	2.03998	2.634	2.51998	2.4415	2.12631	1.96912	2.22265	2.31289	2.63762
UQCRHL	-0.636711	0.000216841	5.90238	5.31205	5.2421	5.50479	5.3927	5.30197	5.27918	5.29952	5.43271	5.31276	5.44904	5.69974	5.37768	5.25054	3.68924	4.45885	4.44201	4.26229	4.28983	4.49416	4.27174	4.3332	4.47351	4.23323	5.00468	4.75361	4.46846	4.42804	4.1626	4.28263	5.73414	4.5799	4.54599	4.06756	4.20571	4.67578	4.48931	4.76631	4.99901	5.31068	5.14346	4.98713	5.25472	5.62216	5.23897	4.90258	6.12781
MIR4737	0.874444	0.000230119	0	2.03142	1.98993	2.03246	1.88541	1.87732	1.81455	1.80354	1.66056	1.49922	1.29996	0	1.69853	0.954648	2.01089	2.63169	2.86564	2.54109	3.15628	3.08666	2.63473	3.16551	2.74367	2.05047	2.70536	3.3128	2.20088	3.061	2.03256	3.23668	1.97361	2.49298	2.09089	2.1038	2.65947	1.66676	1.72482	1.93836	1.61699	2.00039	0.398178	2.18302	1.78021	0.743162	1.47082	1.99139	1.73035
BCAS4	-1.13942	0.000270982	5.20923	1.51806	3.27925	1.97298	1.47051	2.73837	2.12154	1.62793	4.24399	2.89055	2.80548	5.32036	2.0862	2.00286	1.05839	1.76681	3.24515	2.51091	2.6703	3.18441	3.95225	3.08468	1.82106	1.70823	1.4567	1.264	1.07471	2.23903	1.06977	3.14458	2.46024	1.91854	1.39484	1.61805	1.67034	1.93134	3.70779	1.22743	2.45392	4.73055	4.03167	3.70403	2.0038	2.99874	3.46726	3.53266	4.96773
EIF5B	-0.559001	0.000273435	4.92833	3.76951	4.03828	4.00506	3.58388	3.92225	3.69453	3.68205	4.33582	3.76105	3.95787	4.38296	3.81571	3.73364	2.96418	3.68802	3.40283	3.54799	3.87982	4.04418	4.06374	4.34207	4.19062	3.72634	3.98004	4.34622	3.71568	4.19466	4.56214	4.12536	3.26953	4.12504	4.52728	4.69289	4.31317	4.36553	4.58431	4.40902	4.68798	4.71489	4.85092	4.92275	4.23718	5.01476	4.88496	4.78138	5.5498
MRGPRX3	0.449882	0.000430029	2.39369	1.36488	1.33081	1.57823	1.4465	1.56638	1.57769	1.53836	1.54898	1.70892	1.18338	0.393672	1.29654	1.44882	1.66448	2.15364	1.76672	2.09599	1.89507	1.85092	1.81541	1.63366	1.38245	1.5007	1.84796	1.70938	1.78023	1.81816	1.6189	2.04495	0.921878	1.78161	1.92843	1.33423	1.50442	1.5966	1.53471	1.57918	0.336035	0.514637	1.42631	1.39012	1.16855	0.951882	1.11119	1.58961	0.635716
SPTSSA	0.388489	0.000453362	4.10308	4.33033	3.8168	3.98687	4.21123	3.99432	4.25642	4.08987	3.91298	4.19199	3.99463	3.40563	4.10237	4.21253	4.1807	4.24149	4.07834	4.10956	4.41671	4.24121	4.11639	4.12443	4.85185	4.6508	4.28186	5.19396	4.14304	4.25826	4.69426	3.86765	4.73237	4.35202	5.06335	4.73508	4.33123	4.26615	4.06156	4.54219	4.38692	3.81235	3.70851	3.86243	4.34508	3.76552	3.78343	3.619	4.38746
CRSP8P	-0.276944	0.000570175	1.34979	1.04476	1.51304	1.12117	0.905704	1.18787	0.773585	0.934881	1.57856	1.08878	0.950689	1.4295	0.965247	0.726997	0.393262	0.662853	0.996685	0.9204	0.875591	0.982357	0.822086	1.20076	0.920354	0.545514	0.887806	1.00245	0.657082	0.802913	0.836554	0.998997	0.834671	0.737626	0.932991	1.05582	0.848125	0.828705	0.96958	0.938105	0.993187	1.34126	1.42583	1.32268	1.03643	0.864358	1.15055	1.23154	1.42695
GMCL1P1	0.284465	0.000699483	0.270455	0.580463	0.38115	0.617227	0.806426	0.731144	0.57289	0.557812	0.300338	0.433037	0.629297	0	0.604349	0.429667	1.17358	1.19402	0.906614	1.18777	1.25502	1.0212	0.870803	0.585328	0.299901	0.999473	0.536938	0.835342	0.897635	0.610577	0.665238	0.816739	0.824295	1.14084	0.693623	0.630797	0.791897	0.733771	0.747052	0.947015	0.650924	0.427142	0.505957	0.59832	0.901212	0.243774	0.602111	0.762315	0.214861
TRMT5	-0.303431	0.00105876	3.1142	2.31745	2.63081	2.5962	2.32907	2.72465	2.49961	2.43419	2.76332	2.55889	2.59006	2.88855	2.4643	2.37872	1.51137	2.30162	2.36751	2.12509	2.44808	2.44784	2.4512	2.48803	2.06757	2.35719	2.20861	2.42029	2.00252	2.12032	2.26343	2.31849	2.4957	2.09586	2.1915	2.06599	2.18622	2.49697	2.42849	2.27891	2.57767	3.0322	2.90152	2.89886	2.51426	2.5524	2.63876	2.75607	3.18003
HLA-K	0.963388	0.00114044	3.38743	5.82006	5.64078	4.77504	4.95638	4.97634	5.88311	5.43385	5.66639	6.62765	6.05535	5.61141	5.26969	5.2612	6.0363	5.40881	5.06347	4.60596	4.77397	4.21315	5.02969	4.65444	3.09282	3.3839	4.72907	4.4808	5.00685	4.87863	4.62954	4.7481	4.23164	5.83098	3.70326	5.01025	1.65205	5.10994	5.15977	4.81523	4.00861	4.474	2.01377	2.06378	2.65864	4.02133	4.14964	3.71927	4.25109
EIF5AL1	-0.341118	0.00114384	4.28056	3.46558	3.94985	3.71295	3.27769	3.60677	3.48038	3.55123	3.88867	3.70582	3.79563	4.28123	3.59425	3.62164	2.57316	2.81519	2.91651	3.04916	3.22237	3.20861	3.07291	3.55422	3.81695	3.00777	3.65515	3.58293	3.26884	3.33115	3.69092	3.12459	3.73348	3.09319	3.60815	3.435	3.14675	3.40162	3.45256	3.29905	3.85325	3.91828	3.76393	3.63656	3.67536	3.88536	3.62528	3.45532	4.0181
RPL23P8	-0.757193	0.00122557	8.05135	5.42537	6.48418	5.84979	5.54412	6.25357	5.58518	5.64587	6.80448	6.12109	6.40891	7.90413	5.79315	6.00905	4.13693	5.43062	6.25546	5.46858	5.73006	6.10866	6.22675	6.14272	5.43389	5.18601	5.8891	5.54495	5.34672	5.51098	4.88658	6.01689	7.00453	5.27409	4.9433	4.76452	5.06086	5.40709	5.80729	5.74095	5.5442	6.93118	6.70458	6.79256	5.85709	6.74054	6.70154	6.33702	7.90617
RPS6P10	-1.35411	0.00160022	4.70046	3.27834	3.74365	3.97836	2.45547	3.91861	3.12163	2.70466	3.41338	2.96014	3.37071	1.23899	3.63202	3.28443	0	0	1.17792	0.372651	0.730401	0.856508	0	1.16002	0	0	0	0.985267	0	0	0.96445	0	1.43968	0	0	0	0	0	0	0	3.50044	3.99286	2.54621	3.49741	3.32179	2.58438	2.63154	1.89722	2.24953
NRSN1	0.572194	0.00168717	1.18237	0.606732	0.208073	1.1471	1.12753	0.793239	1.21925	1.46673	1.34286	0.217037	0.261287	0.636406	0.36354	0.465626	0.953787	0.866267	1.52522	1.48486	1.61593	1.87802	1.24914	1.57352	1.24446	0.934298	1.3815	1.76456	0.598642	0.579663	1.0529	1.58193	1.61122	1.70102	2.28137	0.453449	1.3705	0.447156	1.19478	1.58746	0.097143	0.309168	0.688687	0.801598	0.661371	0.346436	0.298767	0.23708	0.178662
MTRNR2L1	0.888547	0.00249079	11.6452	7.97014	7.37092	7.52292	7.24061	7.24061	8.21455	7.20021	6.66887	8.12431	7.58046	8.85336	7.72609	7.56348	9.88033	9.50333	8.96049	9.25818	8.95997	8.49706	7.90351	7.76927	8.90963	8.44084	9.91587	9.21794	9.68576	8.88529	9.02945	8.685	10.8442	9.01446	8.60943	8.63802	9.2157	9.39584	9.12013	9.26822	6.42059	6.89425	7.29836	7.57074	8.7124	9.15586	8.21184	6.8657	8.10433
SCOC	0.32309	0.0025704	4.72191	4.31255	4.3258	4.39087	4.06294	4.42599	4.40508	4.12462	4.26389	4.25519	4.56639	3.70082	4.58211	4.26507	4.3025	4.70688	4.302	4.26463	4.72647	4.50669	4.46556	4.57628	4.30293	4.63444	4.19917	4.8612	4.21347	4.12425	4.63585	4.18645	4.59439	4.51472	4.58805	4.51362	4.53536	4.52608	4.1326	4.40737	4.61639	4.44688	4.11267	4.42574	4.5495	3.98141	4.17254	4.13973	4.30862
MTRNR2L10	0.779753	0.00277304	10.9413	6.15753	6.44777	6.54838	6.27877	6.42671	6.46152	6.31262	5.94471	6.53514	6.58619	6.73138	6.85481	6.83629	8.15858	7.72902	7.21053	7.45261	7.20706	6.76317	6.35725	6.16461	7.37715	6.71466	8.19988	7.42588	7.94424	7.10845	7.25843	6.91559	9.12817	7.32611	6.93951	6.81071	7.53722	7.77204	7.46294	7.61044	6.17305	6.18453	5.92328	5.68649	6.81546	7.40137	6.32272	5.55652	6.8221
PPIAL4E	-0.374474	0.00280529	3.32139	2.54244	2.75379	2.68837	2.39755	2.62579	2.64988	2.60992	2.9227	2.79588	2.6625	2.83908	2.52808	2.67896	1.50014	2.03245	2.53973	2.24157	2.24184	2.35963	2.5083	2.77096	2.55117	2.16787	2.54498	2.31014	2.00709	2.03984	2.05561	1.90119	3.00664	2.1448	2.44985	1.91238	1.99783	2.19242	2.38355	2.43039	2.5336	3.10239	2.86549	2.70012	2.68791	2.82492	2.77086	2.66498	3.50431
MIR4461	1.35997	0.00286893	11.9388	9.19513	9.22106	9.32305	11.4762	8.92152	9.30886	9.2706	8.63724	8.30901	11.2471	6.01016	9.39001	8.93546	11.7498	11.6943	11.2351	11.0933	11.5131	10.9541	10.1858	10.4462	9.40707	10.5598	10.2494	11.7358	11.6614	12.4188	12.0456	11.8046	12.4694	10.6145	10.1464	11.5106	11.8837	9.81329	10.4124	10.2397	9.0096	8.63882	10.0862	9.95071	10.3792	8.42987	10.3377	9.83639	7.32934
RPL13AP20	-0.771138	0.00286893	9.87362	7.22611	8.29905	7.88025	7.40428	8.00599	7.40321	7.45428	8.62871	8.05047	8.06248	10.1556	7.81301	7.92822	5.65413	7.12359	7.82542	7.02444	7.26749	7.25545	7.55713	7.43047	6.95141	6.46315	7.68436	7.05173	6.83234	7.16741	6.48007	7.58354	8.30302	6.92173	6.55743	6.45803	6.60955	7.16555	7.44092	7.51014	7.23432	8.69307	8.55529	8.51141	7.69613	8.29664	8.36418	8.11867	9.1083
CWF19L2	-0.491179	0.00297529	3.21116	2.35529	2.28918	2.22422	2.42418	2.69998	1.96311	2.28412	2.46735	2.1067	2.46424	2.50695	2.23281	2.3154	2.18123	2.51949	2.71739	2.55437	2.77186	2.71011	2.81488	2.91165	2.1045	2.39037	2.12724	2.02641	2.29098	2.10118	2.19944	2.72303	1.98156	2.54641	2.01303	2.41652	2.30839	2.28824	2.822	2.40567	2.19991	3.06312	3.01434	3.13169	2.57856	3.01425	3.16091	2.89779	3.54494
HLA-J	0.644427	0.0033019	4.03861	5.76315	6.8931	5.36354	4.37287	5.87629	5.82948	5.53661	6.03221	6.31606	6.21477	6.42634	6.19641	6.6199	6.71833	6.2994	5.89253	5.8684	5.85999	5.51811	6.15734	6.35531	6.0834	5.6159	5.86256	5.5764	5.57143	5.54438	6.36445	5.77522	5.6158	6.21094	5.79254	5.92471	5.04278	7.0966	6.5597	5.48658	4.42273	5.25559	4.58602	4.6786	5.16675	6.55391	4.25126	5.32248	4.75383
MTRNR2L6	0.722733	0.0033019	10.2776	5.74943	6.00852	6.07863	5.93711	5.89357	5.96313	5.81345	5.2789	5.90634	6.17106	6.19346	6.29932	6.20723	7.5434	7.20436	6.72891	7.08978	6.78884	6.56759	5.99739	5.90892	6.98529	6.45177	7.5606	6.90674	7.35406	6.58659	6.63958	6.34183	8.80135	6.76525	6.43829	6.55041	7.11522	6.99171	6.67881	6.74408	5.69714	5.64137	5.44829	5.15534	6.33439	6.68532	5.6991	5.02416	6.30956
HSP90B3P	-0.419198	0.00415079	0.28836	1.07835	1.51304	1.21546	0.878545	1.09759	1.5591	1.00937	1.47926	1.35636	1.44103	0.216365	1.38362	1.43164	0.809052	0.708337	0.541069	0.772536	0.69332	1.00317	1.0644	1.2919	1.39857	1.02432	0.525909	1.0256	0.382534	0.581515	0.836554	0.509595	0.476869	0.875214	1.00942	0.949923	0.516883	0.601592	0.668755	0.563568	1.87986	1.38731	1.44136	1.26867	1.48644	1.06629	1.43722	1.28491	1.09582
PPIAL4D	-0.36374	0.00415079	3.44095	2.6	2.81002	2.79288	2.46598	2.74021	2.72009	2.70069	2.9569	2.85539	2.72079	2.98476	2.60711	2.74919	1.60701	2.08824	2.59577	2.29358	2.29834	2.36362	2.5749	2.83368	2.62919	2.23863	2.65785	2.37145	2.07779	2.12141	2.1448	1.98648	3.12791	2.22302	2.53444	2.00705	2.15601	2.29181	2.47687	2.56201	2.59725	3.13828	2.953	2.77859	2.75997	2.84021	2.81749	2.75131	3.56469
PPIAL4F	-0.363853	0.00415079	3.44095	2.60139	2.83191	2.79288	2.46598	2.74021	2.72009	2.67445	2.9569	2.85539	2.72079	2.98506	2.61098	2.74919	1.60701	2.08824	2.59577	2.29358	2.29834	2.36362	2.5749	2.83368	2.62919	2.23863	2.65785	2.37145	2.07779	2.12141	2.1448	1.98648	3.12791	2.22302	2.53444	2.00705	2.15601	2.29181	2.47687	2.56201	2.59725	3.13828	2.953	2.77859	2.75997	2.84021	2.81749	2.75131	3.56469
MTRNR2L2	0.68829	0.00418667	14.5249	10.3127	10.2146	10.3491	10.7383	10.4102	10.5642	10.3763	9.83205	10.1508	10.8667	10.0811	10.8791	10.7565	12.2305	11.8187	11.4497	11.536	11.4502	10.8905	10.3789	10.1691	11.0536	10.9458	11.7697	11.8623	11.9606	11.3824	11.6448	11.4073	13.0524	11.2661	10.837	11.028	11.5501	11.1926	11.2159	11.2168	9.74467	10.4151	10.357	10.4087	11.2671	10.8907	10.6714	10.2823	10.3013
RPL19P12	-0.572881	0.00418667	5.51234	3.07329	4.12602	3.75215	3.22506	3.95492	3.23005	3.35892	4.33974	3.84287	3.89742	4.41259	3.3759	3.51885	1.96787	2.86671	3.70749	3.03552	2.92414	3.2021	3.37425	3.37135	2.88219	2.34866	3.57219	2.91537	2.91917	3.18304	2.82993	3.539	4.14798	3.04112	2.73053	2.56035	2.87198	3.36755	3.36866	3.53249	3.20527	4.34016	4.21362	4.18663	3.22921	4.1687	4.06601	3.71112	4.52061
MAFF	0.472248	0.00518202	1.96336	2.51401	3.73192	2.85157	2.13628	1.8089	2.11714	1.94514	2.00852	2.33997	2.70505	3.31829	2.53162	1.92144	2.4562	2.2203	1.92953	2.02722	2.86653	2.21791	2.13192	2.7327	3.67999	2.35958	1.83163	3.44669	1.78814	2.37646	3.63247	2.08597	2.43909	2.42777	3.55287	2.44281	2.30437	2.30903	2.25997	2.40496	1.47016	2.06117	1.95116	2.19433	1.36708	1.83603	1.78974	2.06863	1.7115
RN7SL1	1.31926	0.00832235	10.621	8.22192	5.88603	9.13844	8.86236	8.66746	9.22287	9.81344	9.2425	6.85317	6.64082	8.41234	7.30674	7.3114	6.74985	6.45062	7.58723	7.86968	7.94969	8.57355	7.91521	8.67988	8.41955	7.81507	7.47339	7.93325	5.87175	4.95611	6.41553	7.31579	8.1687	7.55147	8.57213	5.0889	7.45293	5.27342	6.57926	7.63493	3.47732	6.37986	4.12078	4.00053	4.86657	5.40769	5.10551	5.38346	6.13046
NFATC3	-0.290139	0.00850583	3.50082	3.56557	3.50079	3.4053	3.3995	3.73532	3.60279	3.38261	3.69373	3.37051	3.26119	3.9196	3.68486	3.33003	3.49171	3.55843	3.49596	3.51369	3.40312	3.68411	3.99525	3.56674	2.80267	3.40497	3.03717	2.79793	3.41073	3.31754	3.25798	3.53399	2.62267	3.38369	2.98054	3.16011	3.3774	3.31409	3.56584	3.2974	3.7124	4.12683	4.15127	4.12613	3.82199	3.7767	4.10615	4.20803	4.01683
HEL-117	-0.659634	0.00860631	2.55546	0.739592	1.39223	0.20101	0.774944	0.495847	0.887963	1.17636	2.52953	1.82725	0.820123	1.93956	1.56053	1.14556	0.145743	1.22237	1.37401	0.580628	1.68531	1.60611	1.76532	1.07128	1.00669	1.20107	1.0664	0.95108	0.783239	0.642775	0.657686	1.17409	0.797627	0.771911	1.13185	1.58318	1.23707	1.72404	2.5307	0.856484	1.16054	2.49708	3.68235	3.00282	2.86996	1.73099	1.00838	0.87067	3.56962
WBP11P1	-0.192062	0.00862916	0.85691	0.827673	0.973054	0.642495	0.641916	0.927798	0.732337	0.797133	1.05477	0.658325	0.880622	0.555443	0.834	0.855822	0.573627	0.562123	0.665857	0.632631	0.6919	0.807033	1.09079	0.876157	0.769332	0.489183	0.620605	0.750478	0.663946	0.69537	0.611796	0.687231	0.712191	0.72244	0.757441	0.704226	0.769932	0.940204	0.972884	0.728626	1.08209	1.17321	1.11067	1.2314	0.89012	0.746555	1.14088	1.15924	0.663932
OTOA	0.794617	0.00886499	2.50237	0.980537	1.2666	1.07827	1.26653	0.800847	0.748845	0.538524	1.10545	0.75822	1.26583	2.78307	1.3076	0.577925	0.0322701	2.0125	2.05846	1.76009	3.27752	1.91292	1.92064	1.05936	2.56633	1.88174	2.86928	2.02687	2.2454	1.83552	1.14222	2.01021	0.0290641	1.96492	2.06898	0.0646884	0.0308078	0.0429791	2.45843	3.50099	0.198037	0.23814	0.640648	0.252286	0.216647	0.0700209	0.990431	0.447984	2.17071
OLFML3	-0.341287	0.00905953	3.06065	2.9972	3.46424	3.46341	3.20814	2.675	3.50646	2.99654	3.44163	3.18327	3.12504	3.14791	2.71607	3.07657	2.1274	2.96062	3.54682	3.10096	3.97961	3.29929	3.58157	3.84459	2.71901	2.70887	3.08289	3.38917	3.10709	2.92668	2.62225	3.96049	2.35826	3.3075	3.05214	3.44391	3.61839	3.37196	3.64776	2.99765	3.3428	3.78017	3.76767	3.50721	3.67294	3.53205	3.45474	3.77477	3.44438
S100A12	0.998656	0.00941621	2.28687	2.29452	1.05923	0.425988	0.8615	0	0.276064	0	0	1.1259	0.434864	2.35008	0.970756	0	0.166227	2.72955	0.414136	0.130761	3.03124	0.417369	0.305994	2.57616	6.16177	2.45341	0.228246	4.32577	0.235703	0.215629	2.39906	0	1.91968	0	3.66386	3.26216	0.782065	1.86647	0.281479	0.30195	0.226886	0.214245	0	0	0	0	0.212229	0.879555	0
TF	-0.335675	0.0101279	0.484804	0.242154	0.416515	0.212043	0.275284	0.297074	0.257463	0.139593	0.693901	0.572255	0.538686	0.804408	0.310687	0.147334	0.0180216	0.279305	0.513824	0.211648	0.871749	0.979528	1.04935	0.310852	0.123686	0.428303	0.145182	0.0819259	0.101756	0.466424	0.0447746	0.559169	0.143733	0.323082	0.149806	0.405557	0.434935	0.13292	0.716455	0.193822	0.244188	1.12234	1.80368	1.81898	1.17097	0.370255	0.542774	0.535585	0.838392
NFIB	-0.318093	0.0113103	2.6144	3.174	2.9153	3.15337	3.21217	2.97233	3.22197	3.18557	2.75954	2.90573	2.93373	2.87441	2.99181	3.26696	2.13393	3.23068	2.87291	2.9434	3.16392	2.88149	2.78745	2.90543	2.46715	3.38647	2.57219	2.36126	2.90024	2.80816	2.8799	2.84515	2.98665	2.96383	2.69238	3.02185	2.97831	2.78429	2.4909	2.69968	3.43879	3.21336	3.30375	3.12568	3.57317	3.58094	3.25088	3.34151	3.45326
CXCL8	1.10701	0.0114914	2.39006	3.06621	3.07135	0.846386	5.90788	0.351575	0.230099	0.490181	0.397703	0.719244	1.23024	2.72493	0.879317	0.736496	1.5206	3.72402	1.96643	0.577886	2.90446	1.27578	0.661002	1.54359	5.66379	3.7938	1.47519	3.84103	0.0683392	0.731983	3.72476	0.13316	2.6196	2.20126	3.9661	3.65343	2.05506	3.39316	0.613485	0.765467	0.246333	0.121033	0.0655187	0.948642	0.51787	0.570974	1.20127	0.939696	0.220564
NFKBIZ	0.781634	0.0124156	3.2083	3.73587	4.82605	3.22881	3.75612	3.76447	3.47066	3.2987	3.68309	3.26788	3.54393	3.98977	3.72586	3.49363	2.62028	4.4229	4.11197	3.34598	4.8783	4.27485	3.8819	4.81441	5.06582	5.02433	2.38311	5.48042	2.7946	3.41361	5.66791	3.40832	3.81811	4.38838	5.59004	5.74927	4.67784	3.88776	3.48237	3.00025	2.70538	3.21741	3.62998	3.34594	2.55632	2.4051	3.47189	4.22612	2.16274
CTAGE1	-0.380636	0.0129697	0.274422	1.2727	0.834655	1.14481	1.30882	1.14248	1.38467	1.31316	0.825397	1.19265	1.18058	0.214156	1.36874	1.25293	0.421792	0.2933	0.313107	0.378267	0.290884	0.351934	0.228517	0.0988857	0.241974	0.486364	0.167885	0.101947	0.337483	0.32307	0.247806	0.187134	0.129453	0.362083	0.142557	0.134924	0.222508	0.411448	0.201973	0.354633	1.01775	0.795738	0.741765	0.658539	1.13281	0.883833	1.00723	0.802528	0.540027
RN7SL2	1.31874	0.0129697	10.7285	8.37957	6.04549	9.39794	9.08921	8.74533	9.40969	9.92772	9.35822	6.77175	6.48071	8.57339	7.28584	7.35371	6.86898	6.63735	7.73826	7.85994	8.1078	8.64748	8.1155	8.84148	8.48563	7.88805	7.41633	7.9756	5.745	5.14094	6.34367	7.43447	8.29356	7.65701	8.78992	4.98154	7.49356	5.13409	6.63983	7.72067	3.38081	6.32992	3.89567	3.95552	4.97681	5.48059	5.26273	5.49408	6.31503
LCT	-1.2039	0.0131901	0.253533	1.02558	2.50503	0.623269	2.61513	2.48071	0.967522	0.37097	1.27489	4.80001	2.46446	1.80966	2.87775	1.48604	1.15348	0.960126	2.23524	1.03689	1.98415	1.42455	0.149923	0.27683	0.906868	1.96772	1.92353	0.0399904	4.32207	1.51999	2.3679	2.32757	0.267943	1.53993	0.408266	0.712605	1.52807	3.71416	1.92862	1.436	4.21331	3.62052	5.28122	2.94545	1.12866	2.4086	4.40231	3.45773	3.2821
PTP4A1	0.365152	0.0168827	4.937	5.06802	5.23939	5.52228	5.13125	4.70663	5.03204	4.94516	4.30147	5.0404	5.56085	5.14331	5.45888	4.85698	5.67442	5.02268	4.70466	5.00364	5.17097	4.90629	4.83258	4.24356	5.29835	5.08948	4.60021	5.26301	5.26874	4.71208	6.3518	5.07171	5.22288	5.33143	5.46642	5.10366	5.48742	4.7726	4.63465	5.22716	5.4494	4.77941	4.6706	4.73991	5.27547	4.20534	4.89997	4.59249	4.7918
TAF3	-0.338304	0.0179879	1.66	1.84182	2.2575	2.13708	1.84115	1.99747	1.89228	2.01944	1.79059	1.79599	1.94783	1.25902	2.15779	1.50736	1.75992	1.72892	2.0321	1.80715	1.83325	1.91388	2.1117	1.85412	0.748247	1.52752	1.24184	1.82102	1.72626	2.03742	1.87774	2.11093	0.725593	1.77913	1.53516	2.03924	1.93821	1.58515	1.81631	1.53834	1.88488	2.39689	2.64448	2.68482	1.75544	2.03124	2.34288	2.73031	2.23063
FTX	-0.394259	0.0190974	3.28849	2.19967	2.63393	2.36636	2.13067	2.74907	2.3903	2.18547	3.07192	2.6976	2.73746	3.19853	2.41534	2.58829	1.25532	2.0018	2.69711	2.08627	2.12859	2.3352	2.4604	2.41849	2.14564	1.86532	2.06333	2.24653	1.83746	1.97541	1.86013	2.32025	2.71376	1.9025	2.02244	1.64487	1.99154	1.88905	2.09538	2.04474	1.6825	3.09422	2.85391	2.76883	2.1512	2.57369	2.60794	2.48096	3.16838
ARF4	0.356342	0.0212592	6.43841	6.53454	6.60892	6.563	6.28152	6.26728	6.49511	6.43622	6.43118	6.60449	6.9311	6.43452	6.60954	6.52505	6.63289	6.73321	6.32081	6.56196	6.74735	6.73595	6.29365	6.59956	7.68165	6.88725	6.46116	7.37271	6.58417	6.76582	7.52727	6.38331	7.41231	6.83533	7.53329	7.10372	6.89862	6.56074	6.41851	6.67983	6.94735	6.3944	6.11038	6.42262	6.73748	6.23143	6.31308	5.90271	6.56259
BCL3	0.420025	0.0212592	5.34942	6.06879	7.06179	6.37394	6.12606	5.99271	6.2976	5.7964	5.86043	5.18045	6.22092	6.33825	6.2683	5.27112	6.2025	5.39293	5.57279	5.7951	5.9869	5.5655	5.63586	5.6541	6.6623	6.257	5.96219	5.18392	5.76119	5.79577	6.71441	6.0587	5.4771	6.27376	5.93677	5.68791	5.81328	5.32505	5.817	5.664	4.30576	5.29698	5.51209	5.1689	4.89733	5.79934	5.85903	5.37202	5.03904
EPHA2	0.509084	0.0212592	0.92395	3.10991	3.3456	3.82319	2.36395	2.70753	3.34437	2.62245	2.35954	2.98622	3.64637	3.96595	3.65027	2.49301	3.51746	2.7122	2.24388	2.91812	2.91985	2.33053	2.6495	2.77549	3.91593	2.68055	2.40357	3.5297	2.45822	3.0914	4.8318	2.82238	1.78935	2.86803	4.11646	2.73344	3.05814	2.44284	2.19799	2.86092	2.55193	2.08785	2.59134	1.91255	2.18667	2.15718	2.79339	2.56785	1.79467
MTRNR2L8	0.574454	0.0215544	14.2371	9.81463	10.0624	10.2042	10.1949	9.9936	10.0837	9.91245	9.42644	9.82483	10.4426	9.84158	10.4193	10.3769	11.5641	11.1566	10.6779	10.9024	10.6761	10.196	9.82668	9.70232	10.6038	10.3325	11.3172	11.1262	11.3579	10.6953	10.9518	10.5628	12.4338	10.6553	10.184	10.4134	10.896	10.7312	10.6619	10.5942	9.86086	10.105	9.84635	9.7605	10.6461	10.5819	10.0271	9.57381	10.315
RN7SL5P	1.21084	0.0216007	9.84698	7.13595	4.834	8.091	7.75044	7.52016	8.15841	8.67442	8.05954	5.7439	5.51912	7.47878	6.16237	6.22882	5.9389	5.48218	6.71697	6.84883	7.0997	7.62667	7.07274	7.74658	7.55481	6.93284	6.51461	6.94612	4.81887	4.2015	5.38296	6.33102	7.22814	6.61428	7.66284	4.06519	6.49453	4.22992	5.62738	6.69863	2.53346	5.32748	3.33513	3.15497	4.20984	4.68017	4.41546	4.58834	5.51583
WASH6P	-0.366526	0.0216007	1.09329	1.78033	1.81122	2.08542	2.21964	2.03019	2.37024	1.97662	1.54065	2.11172	1.98112	2.08375	1.92803	2.07589	0.909328	1.09004	1.54018	1.20006	1.31696	1.32866	1.77083	1.49283	1.33548	1.28137	0.962934	0.880482	1.07629	1.29596	0.923202	1.37267	0.313838	1.45502	1.42223	1.05429	1.34358	1.12684	1.382	1.06654	1.2116	2.16741	1.73592	1.46534	0.644725	1.805	1.51899	1.93914	1.54334
PTGS2	0.374818	0.0218074	0.619702	1.03871	1.43237	0.926474	2.626	0.877937	0.608754	0.515941	0.624827	0.413386	0.744152	1.03307	0.524104	0.360461	0.375612	0.758559	1.20814	0.577238	1.68872	0.96857	1.24629	1.75864	1.94714	1.3667	0.457678	1.45759	0.41289	0.45191	1.59589	0.824198	1.309	1.17919	1.822	2.06888	1.38399	0.866647	0.493442	0.76573	0.579742	0.690976	0.709041	1.25892	0.617172	0.24397	0.87835	0.876709	0.503761
CASP5	0.928292	0.0232999	2.21577	3.68653	3.92022	3.07412	3.39556	2.94856	3.20825	3.54377	3.45312	2.53552	3.14493	2.93374	3.90981	3.75884	3.78924	4.83135	3.4758	3.78871	4.74783	4.04949	2.33976	3.52776	6.22256	5.48724	3.42459	6.68556	2.7289	4.54194	6.39129	2.28262	4.52751	4.4876	5.71891	5.14963	4.81627	4.39243	2.97759	3.76663	3.2212	1.84645	1.69086	2.91852	3.38055	2.92098	3.03482	1.21299	1.37573
FOS	0.727041	0.0235452	3.94127	4.89254	4.64752	5.65132	5.99879	3.3954	4.69247	4.87126	4.44683	5.53502	4.68789	4.3336	5.01981	5.36891	5.19944	4.11877	3.42514	4.29441	6.41316	3.90878	5.55599	4.09199	5.26953	6.28071	5.35552	5.60143	4.06987	5.45002	6.05648	3.5383	5.67808	7.2619	4.94644	6.91791	5.67358	5.06166	4.13922	5.55783	3.85808	3.60254	4.28686	3.68375	3.96036	4.40439	4.14313	4.00556	2.97436
PHF14	-0.236162	0.0235452	1.94496	1.72583	1.82163	1.84852	1.82921	2.01668	1.81936	1.83361	2.01483	1.84842	1.77898	1.70298	1.75877	1.92458	1.30731	2.02102	1.87054	1.92319	2.10061	2.18282	2.22209	2.17957	1.6196	1.88393	1.65554	1.86655	1.56267	1.8808	1.84643	2.13228	1.52441	1.99563	1.87967	1.93648	2.0073	1.96451	2.05471	1.78283	1.75495	2.14446	2.31091	2.34368	1.67584	2.34884	2.21598	2.16261	2.8851
NFIC	-0.358804	0.0245815	3.53056	2.90346	3.30951	3.15569	2.77469	2.90815	2.62481	2.83824	3.13945	2.78005	2.88606	3.21733	2.95154	2.72608	1.90497	2.53792	2.55697	2.52479	2.88772	2.80566	2.74341	3.016	2.14218	2.42433	2.28756	2.97155	2.70299	2.90207	3.11844	3.10251	1.52391	2.40479	2.50444	3.05125	3.02655	2.42371	2.9018	2.67992	3.36572	3.60399	3.75144	3.65636	2.96724	3.34357	3.62136	3.60609	3.2445
GDF15	0.453005	0.0262163	1.00323	1.71158	2.28039	2.97628	2.24497	1.964	1.60756	1.50573	1.5628	1.53716	1.92619	2.70252	2.3715	2.15572	1.53451	2.50141	1.1961	1.52552	2.28457	1.53062	1.19188	3.08151	2.20229	1.66989	2.8191	4.07016	1.6492	2.39424	2.68046	1.54765	2.27897	2.10909	2.41465	2.41724	2.35665	2.31147	1.52727	2.27244	1.47802	1.38761	1.17265	1.37832	1.87137	2.10812	1.23506	1.24472	1.70877
ZC3H12A	0.621571	0.026263	3.08814	3.08216	5.0323	3.30124	3.44487	3.67328	3.02992	2.91471	3.90643	3.63418	3.40352	4.0822	3.38278	3.68336	3.24595	3.39131	3.74951	3.49448	4.50612	3.88304	3.90947	4.24485	5.4969	4.32265	2.52687	5.53835	2.77867	3.32684	5.7007	3.49287	3.16409	4.33911	5.42028	4.91031	4.04676	3.63713	3.55256	2.90238	2.62625	3.28666	3.40131	3.15589	2.80272	3.07178	3.63686	3.54753	2.79262
CSDAP1	-0.21837	0.0266588	1.76544	0.770552	1.23674	1.11163	0.879012	0.871578	0.691452	1.05146	1.03688	1.10895	1.02947	0.738606	1.00667	0.937515	0.256069	0.557268	0.673484	0.487857	0.694755	0.552761	0.673529	0.903563	0.9135	0.775733	0.64887	0.96564	0.410699	0.874435	1.0675	0.531509	0.882072	0.438825	0.819505	0.718868	0.562533	0.888928	0.801084	0.747448	1.07452	0.88655	1.21989	1.12886	1.08192	0.750854	1.12183	1.26451	0.946412
ANP32C	-0.213291	0.0268934	0.891324	0.817866	0.779385	0.716594	0.724632	1.12369	0.70246	0.666421	0.938773	0.962746	0.696057	0.700597	1.1411	0.72427	0.75369	0.91209	0.665456	0.683643	1.02034	0.9579	1.06571	0.997914	0.740366	0.778352	0.647536	0.544555	0.496319	0.789237	0.382512	0.967073	0.291875	0.694069	0.398186	0.678099	0.88924	0.969314	1.081	0.924214	1.26597	1.38127	0.925169	1.21533	0.672423	1.1205	0.918685	1.06468	1.50698
BRSK1	-0.242538	0.0268934	1.17052	1.24523	1.14138	1.21687	1.15683	0.947697	1.31416	1.10237	1.10142	1.29536	1.16852	1.21516	1.35461	1.16908	0.7122	0.994399	1.03005	1.08665	1.21891	1.41067	1.30048	1.41489	0.75593	1.08263	1.23192	0.743162	0.883105	1.14359	0.774561	1.26099	0.722449	1.08685	1.25369	0.954598	1.15445	1.07039	1.03471	0.798391	0.966999	1.2503	1.63472	1.52941	1.57685	1.44637	1.14785	1.28141	1.14019
FBLN5	-0.305404	0.0270228	3.32276	2.87642	3.0391	3.682	2.8358	2.94595	3.33484	3.0048	2.74273	3.17986	2.79763	2.49199	3.21719	3.04008	1.45723	3.06721	2.90693	2.84024	3.17596	2.53025	2.87066	2.86554	2.46022	2.98876	2.97541	2.6612	3.15923	2.71638	2.99309	3.66942	2.14971	2.62964	2.2914	3.30905	3.29732	2.71793	3.08141	3.51832	3.5628	3.03103	3.59472	3.17051	3.3295	3.37855	3.32944	3.23787	3.4328
FOXP1	-0.346109	0.0277369	2.88835	2.04026	2.24314	2.08348	2.12209	2.39501	2.36775	2.07008	2.54788	2.19609	2.20045	3.28218	2.18691	2.27435	2.11507	2.391	2.33291	2.26781	2.47194	2.34361	2.5066	2.46746	1.75433	2.02009	1.97497	2.20852	1.94759	2.20474	1.76541	2.49072	1.77543	2.13182	1.92014	2.40858	2.29672	2.23998	2.6263	2.07557	2.57622	2.95988	3.12095	3.13163	2.57791	2.6689	2.88585	3.31236	3.17477
RFK	0.389138	0.0277369	4.81569	5.13035	4.46624	4.79768	5.25488	4.68636	5.14442	4.8919	4.5163	4.67765	4.97529	4.51838	4.73993	4.65981	5.3212	4.8918	4.24803	5.23796	4.94836	5.05401	4.73527	4.08612	5.02686	5.44693	4.76044	4.58642	4.69694	4.63678	5.21597	4.38835	5.09939	5.1794	4.6726	5.23745	5.04842	5.05375	4.3989	4.48549	5.26503	4.43112	4.29363	4.65726	5.10553	4.22073	4.16655	4.04264	4.68797
SLC40A1	0.439642	0.0277783	6.37825	7.09923	6.1638	6.48911	6.7745	7.04874	6.87728	6.58031	6.91778	6.28082	6.51851	6.07555	6.27844	7.11858	7.41148	7.65024	6.71873	7.14098	7.4443	6.58371	6.5849	7.12615	7.4339	7.10775	6.2067	7.74737	6.08599	6.7356	6.86566	6.68255	6.69091	6.56366	6.81036	7.00755	6.99925	6.35374	6.33708	6.74632	6.75327	6.74049	6.71953	6.73549	7.20316	5.34453	6.53468	6.92123	6.14259
CCL24	0.802217	0.0281695	3.64468	5.95406	5.52309	5.50385	5.14375	5.2086	6.02761	6.29178	4.90237	5.16517	5.19867	2.46184	6.26351	5.16159	4.49564	6.1066	4.87521	5.97288	5.20103	5.19525	4.41717	3.69377	5.98597	5.82219	6.04976	5.91851	5.73845	5.16193	5.93286	5.05024	6.66409	5.41977	6.60716	6.19126	5.89779	5.76236	4.59145	6.21664	5.4772	4.5285	4.40259	3.93638	6.17415	4.14686	4.34038	5.49171	3.07398
CSRNP1	0.340319	0.0281695	2.39505	3.1668	3.32271	3.07643	3.28571	2.92474	3.03879	2.97578	3.299	3.02858	3.33612	3.40829	2.94638	3.22908	3.57817	3.01216	3.09295	3.25154	3.48848	3.16113	3.23309	3.29221	3.81431	3.2177	2.46032	3.14661	2.69258	3.47405	3.68276	2.87072	2.5564	3.65403	3.43034	3.13401	3.12715	2.72914	3.4075	3.09336	2.81082	2.91478	3.06212	2.98783	2.9283	2.76949	3.28887	2.99653	2.38988
SCARNA9	-0.437677	0.0297488	0	1.26678	0.308549	1.37132	1.76762	1.3782	0.638574	1.35809	0.820932	2.11926	1.51479	1.80619	1.19371	0.988125	0.928094	1.56399	1.21213	1.4427	2.12459	1.58159	1.92869	1.33044	1.33948	1.75022	1.23738	1.05242	0.767994	1.04551	0.854786	1.03619	1.59225	1.55159	0.593765	0.439059	0.498996	0.584068	1.35857	1.65595	2.39825	2.63206	2.19866	1.84829	1.62564	1.11939	2.22456	2.24032	2.15621
GNG10	0.34116	0.0316462	6.58504	5.01669	5.32326	5.33571	5.16984	5.17131	4.99606	4.88249	5.3308	5.26866	5.35608	5.92625	5.29855	5.41353	5.23225	5.60637	5.50805	5.43807	5.68479	5.61732	5.68133	6.25578	6.38744	5.68115	5.70833	5.55083	4.92986	5.26932	5.40756	5.16467	6.62713	5.62646	5.62082	5.88939	5.41841	5.66771	5.43113	5.90758	5.48589	5.37164	5.19231	5.35397	5.5647	4.98803	4.92767	5.16402	5.69988
RNF186	0.597149	0.0317789	2.54139	3.29321	2.61305	2.96104	3.72881	3.16666	3.02756	2.73686	2.39432	2.77688	2.87981	3.16869	2.79496	2.64873	3.69744	3.87269	2.58981	2.91407	3.53584	2.74218	1.59736	2.39094	6.06846	4.19178	3.65144	4.26526	2.75628	3.26216	3.6669	1.86307	3.28186	3.22699	5.44819	4.10802	3.01952	3.99453	2.59932	3.09547	1.60012	2.0985	2.10279	1.87607	3.00052	3.22411	2.0258	1.64568	2.55628
HBEGF	0.514897	0.0318283	1.47983	1.37536	2.32141	2.86471	1.60898	1.56337	1.62472	1.31171	1.44431	2.27465	2.68691	3.94417	1.59013	1.22759	2.63334	1.65003	1.48903	1.58789	2.99275	1.62691	2.24349	2.07121	3.3089	2.25105	1.55129	2.37515	0.908336	1.853	4.2734	1.7317	2.20796	2.50444	2.61629	2.66655	1.97383	1.59321	1.67478	2.12955	1.40555	1.19988	1.5098	1.16273	1.0774	1.28652	1.68869	1.46254	0.996649
CCDC34	-0.390923	0.0318417	2.40614	1.47044	1.61324	1.6013	1.70337	1.91905	1.58331	1.38868	1.85003	1.68701	1.5252	2.08571	1.29812	1.59085	0.367416	1.64883	1.53371	1.64897	1.6255	1.75018	1.55846	2.0251	1.72023	1.59474	1.79485	1.99313	1.67446	1.68742	1.71321	1.48161	1.97853	1.7464	1.98178	1.64773	1.63594	2.2177	2.01296	1.91253	1.64633	2.09429	1.97952	1.84524	1.72563	2.51743	1.80085	1.85054	3.20677
ANXA2	0.344807	0.0341004	7.53018	7.24601	7.52899	7.74906	7.35518	7.20263	7.42472	7.38522	7.20409	7.67363	7.61871	7.75433	7.68598	7.37901	7.61136	7.50627	7.54211	7.66147	7.70353	7.39409	7.37904	7.69071	8.82574	7.46828	8.07635	8.20497	7.72896	8.13213	8.27062	7.44787	7.64804	7.56807	9.57837	8.35554	7.66662	7.59382	7.71404	7.78203	7.78996	7.01045	6.95573	7.01101	7.22302	7.61705	7.11194	6.87887	7.43084
S100A8	1.25537	0.0365306	3.99827	4.83612	3.84322	1.3393	3.138	1.82689	1.70259	1.46403	2.74227	2.50222	2.20308	5.73333	3.25563	1.98082	1.89367	4.74876	3.36906	1.37623	4.93914	2.89278	2.12707	5.96264	8.98292	5.31811	3.30131	7.09169	1.75365	2.71156	5.56099	1.68104	4.94768	3.02182	6.48402	6.39454	4.24725	5.92977	1.44768	2.42118	1.77733	1.65064	1.77545	1.76286	1.74259	1.94452	1.35234	1.4833	1.73708
TNFAIP6	0.372807	0.0365857	0.884772	0.550702	1.53188	0.475826	0.617932	0.548505	0.499857	0.175289	0.172079	0.288184	0.29894	0.784255	0.75792	0.227628	0.11093	0.47306	0.984976	0.20818	1.29748	0.587691	0.300955	1.56282	2.44845	1.16691	0.477833	1.51475	0.492181	0.276223	1.20333	0.0811855	0.999365	0.564407	1.28753	1.93142	1.04243	1.44996	0.544258	0	0.152462	0.505007	0.354053	0.303855	0.427288	0.368118	0.39085	0.350299	0.0921108
BAK1	0.230743	0.0383457	4.93924	5.05722	5.1527	4.87547	5.0418	4.86281	4.92164	5.14956	4.83413	4.97549	5.2251	4.60737	5.08466	4.94489	5.31648	4.8328	4.73911	4.98998	4.92074	4.90034	4.70049	4.86807	5.56358	5.41146	5.45583	4.74231	4.94811	5.06546	5.2612	4.60866	5.25763	5.24413	5.58185	5.11345	5.31655	5.10795	5.04464	5.08899	4.89524	4.70377	4.38879	4.50973	4.95511	4.99729	4.68264	4.73804	4.46901
CCL28	0.720778	0.0393723	1.61664	1.9946	2.72399	1.80059	2.1776	2.81143	2.17261	1.34984	1.65364	2.13822	1.90561	1.68878	2.60355	2.94416	2.42102	3.92275	2.7955	2.10662	3.65558	1.82705	1.43317	1.95535	3.90934	4.46239	2.15274	5.72397	1.69555	2.16588	4.67614	1.39841	2.67138	2.91936	4.459	4.16778	3.09882	3.23082	1.6475	1.79464	2.20806	1.56867	1.581	1.40365	2.83823	1.61335	1.77414	2.04064	1.43445
HEL-S-1	-0.164079	0.0393876	7.16945	6.67031	6.86908	6.67388	6.58199	6.7405	6.66001	6.72857	6.96229	6.67619	6.81915	7.22343	6.68866	6.70945	6.74343	6.63798	6.63974	6.65703	6.70116	6.85476	6.87701	6.83904	6.75795	6.8086	6.74209	6.88699	6.73131	6.80128	7.00853	6.77513	6.44913	6.92026	6.91745	7.03526	6.98	6.74822	6.95679	6.8189	7.28407	7.13674	7.10005	7.18922	7.08312	6.99411	7.11634	7.00935	7.33039
CXCR1	0.502958	0.0420035	0.570333	0.450042	0.871511	0.0900236	0.406436	0.0536006	0.135964	0	0.262495	0.0449708	0.157559	1.04527	0.365002	0.176999	0.0645808	0.430082	0.537912	0.0749863	0.601212	0.230129	0.235298	1.67319	3.5689	0.417585	0.132761	2.41332	0.18025	0.312375	2.17498	0.200642	0.466267	0.449598	2.27584	1.90323	1.32227	2.24972	0.0430491	0.0616241	0.0892917	0.0426585	0.173076	0.244457	0.219761	0.180399	0.123162	0.109308	0
ELF3	0.515233	0.0424654	4.1295	5.91592	6.1109	6.10969	6.03154	5.33168	6.05247	5.84702	4.83385	5.18038	5.62712	6.391	6.12515	5.71737	6.1517	6.38548	5.06064	5.68339	5.96474	5.20805	3.87437	4.08709	6.4027	6.2633	6.10509	6.27042	5.83027	6.00212	6.93852	4.74107	5.85193	6.52535	6.05084	5.96512	5.929	6.14335	5.23347	6.05367	5.2281	4.62146	4.22466	4.27449	5.88596	5.5085	5.15007	4.28464	4.40271
LDLR	0.477699	0.0424654	2.2278	3.94969	3.89322	3.80887	2.94273	3.28483	2.89882	3.7052	2.29182	3.20229	3.88562	3.28255	3.40585	2.99117	3.99229	3.25287	3.058	2.69626	3.92105	3.97432	2.59543	3.56385	3.16218	3.6915	2.1885	4.20229	4.23327	3.67246	4.69133	3.20203	2.61117	3.25083	4.19037	3.97481	3.81367	2.88575	2.82302	3.36807	3.12733	2.37709	2.67282	2.57499	3.33348	2.09962	2.91399	3.00395	2.11039
AXL	-0.261612	0.0430755	2.4254	2.9425	3.0234	3.0737	2.99245	3.01892	2.98957	2.95708	2.94651	2.77296	2.79112	2.73042	2.95943	3.2255	2.04383	2.91142	2.70224	3.04792	3.20491	2.77201	2.72533	3.1609	2.92054	2.77894	2.86993	2.94475	2.97159	2.92364	2.71868	3.12913	2.54858	2.91638	2.68113	2.8844	3.20287	3.40606	3.65461	3.07569	3.52278	3.10544	3.28652	3.49011	3.54308	3.42445	3.45283	3.60155	3.03195
C1D	0.259688	0.0430755	5.02009	3.97187	3.68206	4.04292	4.21573	4.20119	4.06567	3.98936	4.46198	4.03627	4.20793	4.767	4.29608	3.98642	4.25188	4.38198	4.4209	4.24343	4.53187	4.47476	4.67699	4.33186	4.38425	4.30206	4.29472	4.02797	4.04647	3.90496	4.16353	4.04147	4.82177	4.59874	4.12932	3.96432	4.12022	4.41631	4.3375	4.49206	3.94073	4.28232	4.17301	3.99084	4.31555	3.63361	3.89787	4.12889	4.77327
LYPLA1	0.337024	0.0430755	5.05628	4.79819	4.61264	4.59515	5.05248	5.03167	4.86413	4.97063	4.99942	4.64366	4.75576	4.0023	4.7645	4.80296	4.96937	4.97613	5.08433	4.89287	5.26284	5.2711	5.20129	5.03078	4.67354	5.17464	4.34083	4.91399	4.95991	4.73857	4.67332	4.80896	5.36278	4.82058	4.96374	5.21185	5.07539	4.73286	4.79575	5.03945	5.25069	5.06438	4.97306	4.92959	5.16641	3.79164	4.65886	4.95461	4.65675
PBEF1	0.547525	0.0431041	3.43349	4.23022	5.02659	3.87723	4.38377	3.95451	3.94244	3.9842	3.71307	3.67147	4.07536	3.92847	3.97095	4.15752	4.40044	4.63765	4.0205	3.99109	4.76164	4.39181	3.92772	5.12746	6.5807	5.06334	3.50985	5.69434	3.89393	4.18349	6.08403	3.95471	4.21013	4.48293	5.59343	5.34604	4.8647	4.58339	4.15606	4.14288	4.53725	3.97928	3.83188	4.14286	4.36862	3.28759	3.85933	4.22596	3.45438
SLC37A1	0.478653	0.0433246	2.87562	4.54684	4.7855	4.78606	4.40446	4.34886	4.43875	4.17693	3.87828	4.66134	4.25586	3.04138	4.74234	4.72333	4.58451	4.96824	4.04132	4.20521	4.53458	4.19024	3.56113	3.81301	5.05752	5.13501	4.53982	5.58432	4.47026	5.07304	5.56105	3.54936	4.29444	4.58004	4.88503	4.86061	4.66233	4.93518	4.04905	4.47252	4.34696	3.49169	3.67618	3.60355	4.19401	3.88851	4.21324	3.89322	3.27919
STARD7	-0.156124	0.0446869	5.74924	5.50505	5.81091	5.70404	5.55838	5.58807	5.4346	5.35794	5.89215	5.45763	5.68802	5.4072	5.69431	5.43831	5.2243	5.58684	5.44605	5.61261	5.73673	5.759	5.91002	5.81839	5.41578	5.5779	5.50292	5.62366	5.44898	5.59658	5.50492	5.63874	5.32861	5.58097	5.51038	5.59143	5.57548	5.47491	5.75154	5.55172	5.68813	5.99036	6.03419	6.01787	5.84856	5.46131	5.75527	5.92054	5.95608
APOBEC3A	0.473597	0.0482368	1.98422	2.03525	2.34092	1.99039	1.90908	2.07153	1.88781	2.28784	2.15942	2.17981	2.07236	1.71295	2.24455	2.50348	1.39715	2.56164	2.28395	2.25468	2.7895	2.39813	2.09721	2.88793	4.01508	2.48702	2.66264	3.71762	1.97765	2.30894	3.36937	2.15062	2.41851	2.37089	3.23733	3.11512	2.70777	3.20223	2.03879	2.40171	1.65275	1.55062	1.75286	1.46468	1.62225	2.02623	1.49429	1.78471	1.77208
PAMR1	-0.284154	0.0482368	0.631241	1.29676	1.94557	1.6499	1.45747	1.76538	1.6949	1.67045	1.48802	1.70933	1.31788	0.723497	1.34938	1.70263	0.884801	1.55051	2.01185	1.44747	1.83167	1.48728	1.41749	0.901031	1.10313	1.89666	1.75549	1.61405	1.98652	1.29842	1.39895	1.85603	0.979528	1.16472	1.76812	1.83802	1.29319	2.01739	1.62742	1.87488	1.5725	1.31894	1.7367	1.30425	2.12919	2.08472	1.93101	1.38724	1.98596
OSTCP1	-0.246014	0.0487414	1.60059	1.38098	1.26338	1.41997	1.42113	1.62322	1.42216	1.41087	1.14453	1.22171	1.42674	1.04259	1.40292	1.19409	0.841321	1.07492	0.960408	1.01799	0.619967	1.3867	0.638778	1.19503	0.845791	1.31713	0.738785	1.17447	0.57353	0.721451	0.781998	1.09983	1.23242	0.69845	0.814222	0.926819	1.12558	0.662014	0.721836	0.928162	1.66158	1.35001	1.55237	1.26496	1.4616	1.33695	1.31113	1.67462	1.22612
MUC4	0.732933	0.0493946	0.571197	1.66759	0.673245	1.17076	1.00054	1.01964	1.18712	0.760303	0.751858	1.02891	1.10135	0.131715	2.02332	1.47327	0.811677	1.51496	0.768256	0.960356	1.53615	1.03288	0.123536	0.764525	3.55388	2.72271	0.604309	5.9148	0.440102	1.30124	4.11988	0.249664	0.512267	1.23278	3.95542	2.75452	2.44098	1.67197	0.38627	0.926986	0.666325	0.323313	0.200452	0.304434	0.323097	0.630042	0.258405	0.551036	0.119145
[truncated: 32 more columns]

## Sheet: Supplementary Table 1B
Supplementary Table 1B: Differentially Expressed Genes CD vs Non IBD
Symbol	logFC	adj-P-Val	Not_IBD_Male_CCFA_Risk_010	Not_IBD_Male_CCFA_Risk_011	Not_IBD_Female_CCFA_Risk_014	Not_IBD_Female_CCFA_Risk_019	Not_IBD_Female_CCFA_Risk_020	Not_IBD_Female_CCFA_Risk_028	Not_IBD_Female_CCFA_Risk_031	Not_IBD_Male_CCFA_Risk_033	Not_IBD_Male_CCFA_Risk_034	Not_IBD_Male_CCFA_Risk_035	Not_IBD_Male_CCFA_Risk_036	Not_IBD_Male_CCFA_Risk_038	Not_IBD_Female_CCFA_Risk_039	Not_IBD_Male_CCFA_Risk_041	Not_IBD_Male_CCFA_Risk_042	Not_IBD_Male_CCFA_Risk_044	Not_IBD_Male_CCFA_Risk_054	Not_IBD_Male_CCFA_Risk_055	Not_IBD_Male_CCFA_Risk_064	Not_IBD_Female_CCFA_Risk_065	Not_IBD_Male_CCFA_Risk_067	Not_IBD_Female_CCFA_Risk_072	Not_IBD_Female_CCFA_Risk_076	Not_IBD_Male_CCFA_Risk_077	Not_IBD_Male_CCFA_Risk_078	Not_IBD_Male_CCFA_Risk_079	Not_IBD_Male_CCFA_Risk_080	Not_IBD_Male_CCFA_Risk_081	Not_IBD_Male_CCFA_Risk_082	Not_IBD_Male_CCFA_Risk_083	Not_IBD_Male_CCFA_Risk_084	Not_IBD_Female_CCFA_Risk_085	Not_IBD_Female_CCFA_Risk_086	Not_IBD_Female_CCFA_Risk_087	Not_IBD_Female_CCFA_Risk_088	Not_IBD_Male_CCFA_Risk_089	Not_IBD_Female_CCFA_Risk_090	Not_IBD_Male_CCFA_Risk_117	Not_IBD_Male_CCFA_Risk_118	Not_IBD_Male_CCFA_Risk_120	Not_IBD_Female_CCFA_Risk_121	Not_IBD_Female_CCFA_Risk_180	CD_Female_with_Macroscopic_inflammation_and_No_Deep_Ulcer_CCFA_Risk_003	CD_Male_with_Macroscopic_inflammation_and_No_Deep_Ulcer_CCFA_Risk_002	CD_Female_with_Macroscopic_inflammation_and_No_Deep_Ulcer_CCFA_Risk_0031	CD_Male_with_Macroscopic_inflammation_and_No_Deep_Ulcer_CCFA_Risk_004	CD_Female_with_Macroscopic_inflammation_and_No_Deep_Ulcer_CCFA_Risk_005
FCGR3A	2.43914	7.71323e-21	2.14979	1.57949	1.72662	1.97605	3.15	2.42189	1.79104	2.7756	2.90512	2.23452	2.41983	2.27983	2.58253	3.31672	3.6335	2.04225	1.74087	2.76832	1.51128	2.94567	2.01972	2.39345	3.89103	1.79452	1.60062	1.15182	2.36613	2.71935	2.4327	1.69779	1.62635	2.15345	1.99551	2.13481	2.07942	1.10857	1.99178	1.99853	1.17478	2.39411	3.81793	2.13012	6.37406	7.24764	6.37406	2.13925	6.50397
HOXC11	-0.727531	1.58976e-20	0.628025	0.525568	0.3296	0.794969	0.35742	0.890194	1.13942	0.428483	1.30733	0.510986	1.36047	0.888446	0.209038	0.808072	0.215706	0.864183	1.41521	1.56112	1.56443	1.06721	1.22262	1.47926	0	0.892151	2.92197	1.93062	0.5172	0.885759	0.968258	0.877117	1.21944	1.21158	1.26818	0.755637	0.374435	1.58811	1.39783	1.68753	0.797363	0.278426	0.159428	1.15133	0.0584867	0	0.0584867	0.187018	0
CRIP1	-2.2713	1.64935e-18	8.79121	8.87266	8.04032	7.58237	9.01555	10.7365	8.64432	8.38681	10.3934	9.20036	11.2268	8.09727	8.62646	10.9373	8.83066	11.312	11.4029	11.2529	9.55408	9.02146	9.64566	11.0604	9.9606	13.0231	12.9804	9.35923	7.46412	9.52568	9.96427	9.41969	9.07972	9.45857	8.77356	9.20489	8.55996	9.66942	8.39792	9.31293	8.86045	8.97793	8.27679	8.22336	6.28485	6.84973	6.28485	8.86609	7.26268
MUC1	2.72601	5.0605e-18	1.81811	1.1179	1.19128	1.58211	1.99066	2.72343	1.55012	2.09059	1.24659	1.49874	3.2141	2.76888	1.63541	2.70113	4.2147	2.30943	3.01838	2.86951	2.01965	3.34936	2.22691	3.04383	4.78474	5.05429	2.63458	2.22169	0.927665	2.40582	3.355	2.03551	1.90174	2.04501	1.42413	1.50729	2.9897	1.6142	2.06682	3.08648	0.98086	1.6731	3.66418	2.56067	7.32026	1.92432	7.32026	2.26019	4.28435
PYCR1	1.02642	1.12485e-17	2.41359	2.41357	1.94763	1.96162	2.43538	3.00904	2.22053	1.92409	2.04746	2.42052	2.49359	2.54175	2.68382	2.01399	2.51577	2.10177	2.62422	2.46837	2.7954	2.34654	2.48969	3.36535	3.50799	1.36526	1.77234	2.79262	2.15271	2.61684	2.5126	2.53056	2.67851	2.67816	2.59632	2.87721	3.14608	2.32123	3.08992	2.77289	2.41972	2.59174	2.7051	2.52968	3.91027	3.54625	3.91027	2.36457	2.88689
TPPP	-1.22352	1.61709e-17	2.6983	3.17823	2.2555	2.5221	3.14696	2.34654	2.44011	2.72145	1.49153	1.09967	2.37446	1.90652	3.1601	1.92208	2.6209	1.29914	1.93945	1.55024	3.38143	2.47881	3.10948	2.17431	2.30261	1.8329	2.94104	1.81492	1.21043	4.22785	4.23265	3.22004	2.73809	3.91482	2.87649	3.62213	2.95851	3.19223	3.20395	3.54296	2.26815	2.112	1.84294	1.54003	1.36537	0.280518	1.36537	2.81438	0.536289
CXCR2P1	1.51092	3.21718e-17	0.639068	1.94567	2.12138	1.63689	1.52442	1.79924	1.59842	2.999	1.47512	1.94313	1.30665	1.48481	2.80007	1.45366	3.50743	1.0184	1.42711	1.74902	0.75993	1.16132	0.956942	0.530899	3.25029	1.06837	0.389369	1.25059	2.33046	1.5768	1.36222	1.41719	1.42724	0.70262	0.941407	1.75161	2.92359	0.657803	1.08414	1.515	1.37442	2.36025	2.34117	2.97585	4.24044	1.23493	4.24044	1.24119	2.39494
ACOT12	-0.88749	5.23188e-17	1.06338	1.83178	0.589818	0.975859	0.715417	1.79631	1.78046	1.16737	1.97325	2.33353	2.02649	1.45067	1.18137	0.86462	1.52644	1.40496	0.81713	0.535804	0.860604	1.49766	2.4463	0.107909	0.177379	1.57551	0.790988	1.61632	1.63723	1.06764	0.785083	2.13817	2.29947	2.14493	2.33019	1.45662	0.757674	2.23677	0.691177	0.818812	1.40291	0.92223	0.815181	0.962645	0	0.139198	0	0.758187	0
DUOXA2	3.26736	7.03274e-17	0.117475	0.0564094	0.285072	0.611142	0.500927	0.460585	0.0558494	0	0.0357489	0	0	1.01484	1.85899	0	0.839053	0.473447	2.4284	1.96289	0.417079	0.0968108	0.528133	0.671268	0.554503	1.42083	0.913995	0	0.089811	0.839537	0.966596	0.227495	0.253127	0.641718	0.155226	0.230142	3.3293	0.0809388	1.61131	1.36877	0	0.108401	2.80386	1.40523	6.68339	0.287799	6.68339	0.202497	4.02878
FCGR3B	2.5221	1.6675e-16	0.877423	0.709803	0.744044	0.947142	1.85454	1.0645	0.806519	1.12889	1.04713	0.878954	1.13944	1.01931	1.74325	1.24729	2.18977	0.880545	0.47242	1.21532	0.873389	1.85112	1.38355	1.87424	2.27553	0.992952	0.711596	0.515588	1.26962	1.49283	0.806367	0.704925	0.858574	0.714402	0.700538	0.988815	1.6426	0.42669	1.14617	0.878564	0.430489	0.91719	3.97154	1.11063	5.8391	7.36677	5.8391	0.878735	5.53975
UGT3A1	-0.802241	4.76332e-16	1.16676	2.04712	1.56861	0.98341	0.887941	1.18862	1.61743	0.536415	1.09971	1.05346	0.245078	1.16674	0.261008	1.01669	0.405758	1.30078	0.339179	0.620401	0.971151	1.86612	0.92607	0.820758	0.840922	0.56146	0.928978	1.16378	1.329	0.910774	0.111082	2.058	1.21039	1.39036	1.95538	2.21056	1.40545	1.60148	1.85157	1.74929	1.88015	0.836966	0.389148	1.70716	0.00908171	0	0.00908171	1.14406	0
AGXT2	-1.12495	5.78632e-16	1.91818	1.04915	1.17572	1.20438	2.06129	1.99918	2.1773	0.925335	2.13794	2.06576	1.72572	2.39723	1.11136	1.7016	1.56013	2.02702	1.52374	2.15739	2.07781	2.39405	2.0119	2.86066	0.793566	1.45739	2.49301	1.84204	1.50427	2.32461	1.5542	2.40492	1.88138	1.85335	2.38874	1.60092	0.644345	2.33816	1.67793	1.9837	2.37141	1.28344	0.862279	1.86241	0	0	0	1.76906	0.0230135
BACE2	1.11742	8.23578e-16	3.42013	3.58191	3.53204	3.62655	3.73994	3.59257	3.38866	3.71605	3.25627	3.52715	3.23476	3.92489	4.02367	3.60522	4.21413	3.33896	3.42129	3.26019	3.79067	3.85387	3.62811	3.48692	4.08601	2.44024	2.53832	3.12762	3.50366	3.58041	3.71101	3.8244	3.63293	3.59681	3.57249	3.47129	4.71315	2.89683	3.50877	3.39271	3.28528	3.84466	4.26129	3.81898	5.96646	4.02241	5.96646	3.77788	4.69059
FAM151A	-2.76607	1.08527e-15	7.23836	6.26494	6.4755	6.0756	6.33995	6.54715	6.1754	5.12006	7.59839	7.21074	6.9214	5.79074	6.37632	5.73982	5.56837	6.43907	5.93481	6.56792	7.09108	5.84685	6.5867	5.01542	5.29566	5.11257	6.55078	7.13524	4.78138	6.20145	6.19635	7.14999	6.26133	6.49571	4.12743	5.21435	4.63871	4.96537	5.26047	5.91175	7.04465	6.27355	5.07232	6.14861	1.09918	0.156145	1.09918	7.09242	1.63752
FCGR1A	1.68368	1.83029e-15	0.542559	0.589629	0.221104	0.855936	0.658465	0.584922	0.378462	0.939296	0.426003	0.635155	0.677659	0.541349	1.05742	0.911547	1.51294	0.456885	0.621903	0.972091	0.386342	0.362467	0.507875	0.581733	2.70407	0.595282	0.30419	0.18058	0.886652	0.646427	0.273956	0.485979	0.523479	0.58932	0.438866	0.967813	1.49068	0.222806	0.538125	0.298558	0.318657	0.676895	1.22235	1.21876	3.88631	3.64176	3.88631	0.307325	3.58587
ADRA1B	-0.390727	2.42895e-15	0.798593	0.789251	1.14979	1.3264	0.693337	0.79455	0.888978	0.627777	0.544155	0.675814	0.359917	0.848001	0.769376	0.661422	0.706257	0.49084	1.09077	0.858936	0.955431	0.55718	0.785071	0.577053	0.395716	1.34884	0.526471	0.592461	0.855147	0.751979	0.464065	0.680801	0.775261	0.514974	0.771633	0.739813	0.81457	0.793742	0.787058	1.1309	0.471019	1.06404	0.625512	0.795556	0.20108	0	0.20108	0.502784	0.123933
FCN1	2.09784	2.91657e-15	0.638504	1.95199	1.39845	1.94798	2.21481	0.878758	2.18852	2.53876	0.909265	1.37437	1.31811	1.34517	1.89167	1.56488	2.96958	0.520176	1.36258	2.82283	0.950406	2.8167	2.13356	1.32102	2.77568	1.66646	1.02262	1.00051	2.10926	1.3244	1.08335	1.05613	1.37936	0.708615	0.934413	0.667664	3.57606	0.310848	1.17116	1.34494	0.387707	2.39145	3.39071	2.34795	4.32055	5.92674	4.32055	0.730529	5.35886
ITIH3	-1.08678	3.97884e-15	0.242357	1.74286	3.4436	3.32787	0.182296	1.00615	1.73722	2.31383	2.60837	3.87719	1.73244	2.28077	3.23678	2.55885	1.67782	0.984144	2.67374	3.1728	0.776341	1.21956	1.52534	0.334244	0.742789	0.850995	0.284401	0.794909	3.37749	1.84646	0.419701	2.31135	1.83819	0.806498	2.3086	2.084	2.02625	0.411552	1.56508	1.33603	0.677299	3.16218	1.30769	2.40802	0.222186	0.267859	0.222186	0.0439671	0.302185
S100A8	3.37751	4.75059e-15	1.77733	1.65064	1.77545	1.76286	1.74259	1.94452	1.35234	1.4833	1.73708	1.97927	4.16366	1.64235	1.72049	2.58819	2.12102	3.62759	2.82514	3.85229	3.46159	3.60569	5.09238	4.86589	2.79714	3.27318	3.83655	1.3428	2.46839	2.16865	2.11543	2.01975	1.54234	1.83294	0.858191	1.95879	4.18929	1.98154	2.78535	1.53459	0.931763	1.75396	4.78445	2.52515	8.2569	9.20261	8.2569	1.28543	8.83236
IL8	3.09365	5.63928e-15	0.246333	0.121033	0.0655187	0.948642	0.51787	0.570974	1.20127	0.939696	0.220564	0.53741	0.214794	0.492386	0.596709	0.173964	1.19188	1.30455	1.58091	2.08456	2.78249	1.52081	3.1122	1.52321	1.67373	1.34137	0.905592	0.210511	0.207318	0.376163	0.50691	0.32182	0.234332	0.458324	0.642424	0.396505	2.1448	0.346407	2.1167	0.616755	0.455444	0.228061	4.11543	1.39016	5.61563	9.44724	5.61563	0.633384	7.46148
FCGR1C	1.46159	6.81773e-15	0.295815	0.362046	0.123648	0.571345	0.294034	0.355785	0.230531	0.664902	0.380559	0.420847	0.569131	0.413013	0.727235	0.97698	1.0546	0.284278	0.617368	0.802191	0.212139	0.11516	0.370422	0.366226	1.99345	0.313144	0.19379	0.0762977	0.617531	0.608826	0.361928	0.278457	0.477098	0.441171	0.352793	0.517179	1.17471	0.296133	0.464992	0.213858	0.319341	0.517376	0.917879	0.935589	3.39317	2.94285	3.39317	0.238373	3.05623
S100A9	3.08631	7.02955e-15	2.43333	3.07234	3.9463	3.91979	2.96452	3.50206	2.55179	3.93982	3.26559	3.11588	4.53867	3.46829	4.676	3.71348	3.73723	4.79168	5.06292	5.08092	3.83082	4.45894	5.55317	5.44245	4.11564	3.95461	3.9416	2.81133	3.38077	3.66396	2.87947	3.54938	3.57316	3.23955	3.40287	3.18261	5.69704	2.69598	4.26335	2.92439	2.19058	3.69411	6.06957	4.39719	9.11737	10.3833	9.11737	2.94071	9.87442
DUOX2	3.02172	8.00932e-15	0.887423	0.167824	1.06458	2.06374	0.765168	2.02276	0.393974	0.744986	0.271407	0.635006	0.388378	2.62169	4.46306	0.998476	2.98631	1.11738	2.06687	2.39725	0.750006	2.24184	1.17077	0.610417	0.711175	1.6261	0.641699	0.471617	0.654444	2.32832	3.16407	1.09809	0.91641	1.75845	0.594955	0.812205	4.77473	0.241442	2.60855	2.52471	0.0615765	0.35658	4.96308	2.97238	6.93546	1.44133	6.93546	0.244886	4.20017
KHDRBS2	-0.440793	8.00932e-15	0.534631	0.956557	1.2703	0.756557	1.18935	0.404828	0.795177	0.385458	0.643835	1.06174	0.30803	0.992081	1.03136	0.650772	0.892963	0.111997	0.872205	0.802619	0.711081	0.575003	1.0916	0.426811	0.0254312	0	0	1.11408	1.40457	0.894872	0.618252	0.779064	0.68716	0.930958	0.873159	0.686759	0.940026	1.268	0.928931	0.976525	0.270686	0.40046	0.534487	0.832782	0	0.124061	0	0.268199	0.434699
SLC28A2	-2.71945	8.31954e-15	5.96467	6.11118	6.78724	6.54271	4.93014	5.96378	6.9522	5.68031	6.83226	6.88528	6.62261	6.35563	4.9299	4.47839	5.29533	4.20589	3.74947	4.95146	6.59152	6.43719	7.38875	5.09984	3.72567	5.14578	4.85804	6.80798	6.59017	6.29257	5.59581	7.67405	7.7353	6.30677	6.64701	5.94317	4.62045	6.3099	5.65016	6.27033	6.92891	5.66377	5.63502	5.5938	1.08797	0.433126	1.08797	5.78373	0.657151
C6	-0.736067	8.70797e-15	0.618307	2.03242	0.894022	0.0844577	0.519417	0.6838	0.6168	0.629056	0.320386	0.700802	0.651874	0.322502	0.467152	3.0007	2.78239	0.464667	2.19799	2.8258	1.07572	0.520983	0.655958	0.753915	0.329904	0	1.08096	0.928233	0.964723	1.25953	1.19029	0.933607	0.681111	0.889784	0.596238	0.459475	0.964971	1.26736	2.69505	1.05399	0.319207	0.627517	2.10662	0.262625	0.057396	0	0.057396	0.603232	0
TM4SF4	-2.00673	9.47622e-15	7.64491	4.6439	3.96266	5.96918	5.2541	4.73068	5.46591	3.59752	5.61226	6.66625	3.59352	3.72866	3.25726	3.60283	2.87523	6.06043	3.29988	3.75175	6.08586	3.80723	4.24698	4.47163	2.77931	5.81592	5.08073	5.23531	4.46176	5.35116	4.83946	4.5088	5.21033	5.76184	4.46565	6.07445	3.77041	5.63267	4.80293	3.76631	6.35348	4.52839	4.00307	4.27183	2.28712	0.254333	2.28712	4.01838	0.394559
BATF2	1.07513	9.65657e-15	2.45101	2.31376	2.14679	2.10067	2.68718	2.96643	2.45236	2.31203	2.43122	2.42397	2.20409	2.66713	2.33738	2.7252	3.1906	2.63078	2.6212	2.15116	2.61527	2.8113	2.71933	2.77625	5.2508	3.02086	2.25819	2.3637	2.14743	2.44149	2.52677	2.3986	1.99921	2.77732	2.35421	2.35214	3.80648	2.25702	2.63965	2.66744	2.62876	2.29404	2.51771	2.91927	5.48132	3.58921	5.48132	2.63002	4.35681
CHST13	-0.807905	9.65657e-15	1.71189	1.27611	1.63941	1.42448	2.25494	2.35604	1.94722	1.27433	3.09318	2.25699	2.34808	1.62868	1.96087	2.46773	1.25533	2.24688	2.30034	1.69041	1.14627	2.19329	1.49699	2.4895	1.1674	1.82418	2.79394	1.21676	1.21988	2.00639	1.59063	2.26338	1.29912	1.62891	1.94073	1.36289	0.745635	1.53407	1.12812	1.6762	2.12186	2.11409	1.74946	1.00507	0.19121	0.549015	0.19121	1.66944	0.594549
IGKV3D-7	2.11646	1.22443e-14	2.71655	3.39651	2.56188	2.90402	2.40487	2.88435	1.66652	2.65602	3.09523	3.0806	2.28048	2.54802	3.23691	2.40686	3.03498	2.5696	1.25743	1.89185	2.00782	1.78931	2.13512	1.40981	2.89851	0.289466	0.79083	1.31562	3.26913	3.19031	2.2975	3.24555	2.29697	2.22448	2.32255	2.86377	2.50961	1.51069	2.41097	2.05204	1.84104	3.70178	3.0488	3.23655	4.79135	5.57567	4.79135	2.83314	5.4612
IL15RA	0.729951	1.36152e-14	2.56622	3.14015	2.97749	3.0495	2.78432	3.01585	3.10121	3.16203	2.81343	2.85737	2.73768	3.16237	3.2956	2.9786	3.60799	2.29738	3.76281	2.57076	3.06963	3.1484	2.94155	3.02467	3.93776	2.11259	2.64107	2.99163	3.03472	3.08694	2.84892	3.20246	3.03544	3.12333	3.11843	3.05178	4.21576	2.88803	3.39079	3.09189	2.86217	3.58247	3.34108	3.41995	4.56211	4.6273	4.56211	2.85425	4.15998
XBP1	0.914754	1.36152e-14	6.75269	6.5489	6.21707	6.53006	6.60138	6.10821	6.24979	6.2678	6.34649	6.48308	6.25186	6.48644	6.58037	5.90602	6.4603	6.30796	6.42668	6.27828	6.29671	6.37769	6.45471	6.22216	6.93764	6.21023	5.57031	6.32648	6.73481	6.59937	6.38607	6.3582	6.27485	6.05874	6.39643	6.23132	6.65389	6.42123	6.46118	6.42699	6.40704	6.81733	6.56503	6.47008	8.20974	8.87211	8.20974	6.38323	8.42673
CNTFR	-1.80187	1.60175e-14	4.05275	3.05742	2.5086	1.36817	3.2832	3.67193	3.50091	1.62364	3.6357	3.61538	3.60813	3.37789	2.66472	3.0436	1.84545	3.41015	3.07717	1.67461	4.36737	4.32319	5.03176	3.92833	0.590206	1.31422	3.90799	4.25719	2.54505	3.16099	4.03465	4.2176	3.86315	3.60024	4.11783	2.93327	1.69595	4.89154	3.75225	3.91954	3.67797	2.22204	1.88984	2.59475	0.640543	0	0.640543	3.56824	0.0674857
LRG1	1.29031	1.94788e-14	2.47632	2.0172	1.94647	1.96939	2.5543	2.47438	2.2697	1.94611	2.09009	1.71479	2.81664	2.48107	1.60186	2.16485	2.76244	2.79967	2.85577	2.5276	2.25717	2.55496	2.40687	3.08358	3.27124	4.42525	1.95606	2.21028	1.65685	2.26918	2.70939	2.30714	2.00893	2.50839	1.90366	2.40989	4.17003	1.39923	2.88176	2.60241	2.28088	1.76356	2.26561	2.64121	5.08712	3.57871	5.08712	2.77471	3.55586
CTSS	0.861601	2.34816e-14	6.17587	6.21856	6.18147	6.69284	6.668	6.04501	5.69547	6.7176	5.71292	6.2572	5.34755	6.28229	6.69577	5.97309	6.57667	5.69306	5.5173	5.59321	5.71065	6.30735	5.84687	5.43856	6.04552	3.91422	5.05839	5.63439	6.3294	6.02545	6.38458	6.01707	5.53288	5.9504	6.16059	6.26564	6.51483	5.52836	5.63925	6.08948	5.9309	6.44879	6.54062	6.92831	7.68417	7.80924	7.68417	6.39082	7.62312
CXCL6	2.06643	2.34816e-14	2.90803	1.94998	1.83934	2.56807	1.8336	1.03413	2.11723	3.18297	2.97221	2.59622	1.49308	1.87794	2.55625	1.75307	2.19996	1.88202	1.54542	1.76355	2.12601	1.71258	2.42114	1.10128	2.24849	0.506283	2.10129	1.473	2.25254	1.7604	2.07525	1.59148	1.7726	1.56655	1.9806	1.97298	3.3781	1.86778	1.69706	2.41059	1.46049	3.12836	2.35274	3.79858	6.16436	7.92277	6.16436	1.95942	5.34847
FAM25G	-0.791217	2.34816e-14	0.992807	0.754976	1.00518	0.480932	1.39667	2.39929	0.102595	0.303742	1.32142	1.13187	1.21433	0.352604	0.375355	2.01897	0.679035	3.50084	1.14918	1.22812	1.43896	1.02424	1.4286	1.53432	0.594801	0.759197	2.58766	1.44649	0.336815	1.28871	1.08449	1.94013	2.04998	2.02933	1.15033	2.01704	0.379855	1.25423	0.627166	0.631852	1.68684	0.67967	1.52314	0.974861	0.506441	0	0.506441	1.16406	0.138672
FAM25B	-0.790923	2.34816e-14	0.992807	0.754976	1.00518	0.480932	1.39667	2.39929	0.102595	0.303742	1.32142	1.13187	1.21433	0.352604	0.375355	2.01897	0.679035	3.50084	1.14918	1.22812	1.43896	1.02424	1.4286	1.53432	0.594801	0.759197	2.58766	1.44649	0.336815	1.28871	1.08449	1.94013	2.04999	2.02933	1.15033	2.01704	0.379855	1.25423	0.627166	0.631852	1.68684	0.67967	1.52314	0.974861	0.506441	0	0.506441	1.16406	0.138672
TAP1	0.911739	2.34816e-14	5.2602	5.85292	6.03146	5.98929	6.1346	6.09075	5.64413	6.44483	5.25374	5.6779	5.46835	5.94412	6.3601	5.52265	6.77481	5.44774	5.57247	5.5128	5.97442	5.88938	5.839	5.37401	7.72881	4.71029	5.76978	5.61374	6.14596	5.98369	5.90261	5.74961	5.89896	5.94349	5.74838	6.25084	6.87682	5.33154	5.91647	5.72127	5.38243	6.2524	6.41846	6.57368	7.58271	7.07448	7.58271	5.85245	7.19718
STAT1	1.38661	2.40729e-14	5.41893	5.63972	5.45756	5.84828	4.86303	4.28395	5.41118	6.49534	4.19595	4.97062	3.95059	5.62522	5.70914	4.1056	6.56854	4.09069	4.86958	4.57474	4.9417	4.94356	4.46654	3.88955	6.30881	3.28298	3.99977	4.69445	5.57934	5.3561	4.71414	4.64216	4.5536	4.81127	4.96222	5.06849	7.06813	4.53037	5.30838	4.7474	4.43286	5.58146	5.62336	6.32639	7.63539	7.5917	7.63539	4.98615	7.78145
TNFSF13	0.821736	2.41905e-14	3.74726	3.38492	4.00841	3.3519	3.90183	3.92271	3.61235	3.22657	3.61541	3.6221	3.91111	3.84277	3.97195	3.64621	3.71934	3.50116	3.67463	4.05133	3.24502	3.88767	4.15619	3.32842	4.11238	4.19479	3.35313	3.71646	3.63121	3.78883	4.11359	3.82603	3.55495	3.88523	3.44606	3.90957	3.75124	3.44081	3.80501	4.05301	3.88572	3.71362	3.46683	3.51281	4.97015	5.11207	4.97015	3.85928	4.76863
FAM25C	-0.787998	3.04233e-14	0.992807	0.754976	0.991482	0.480932	1.39667	2.39929	0.102595	0.303742	1.32142	1.10893	1.21433	0.352604	0.375355	2.01897	0.679035	3.49184	1.14918	1.22812	1.42315	1.02424	1.4286	1.53432	0.594801	0.759197	2.58766	1.49792	0.336815	1.28871	1.08449	1.94013	2.00898	2.02527	1.15033	2.0823	0.379855	1.25423	0.627166	0.631852	1.68046	0.67967	1.52314	0.974861	0.506441	0	0.506441	1.16406	0.138672
FKBP11	0.902163	3.04233e-14	2.63626	3.54598	3.3094	3.64504	3.13471	3.85121	3.38856	3.38825	3.52795	3.70537	3.55919	3.51161	4.01047	3.62517	4.12429	3.32224	3.99299	3.98112	3.24448	3.09739	3.1977	3.78973	4.31874	2.45171	2.97506	3.36561	3.76443	4.03864	3.16367	3.54263	3.53846	3.35765	3.45229	3.41009	3.68567	3.04604	3.62588	3.14317	2.99361	4.22661	3.81442	3.51295	4.79755	5.34683	4.79755	2.92282	5.22138
ELL2	0.711664	3.65179e-14	2.98186	2.79909	2.80428	3.05368	2.97145	2.37757	2.77324	3.18807	2.68241	2.83296	2.47442	3.02995	2.96034	2.28966	2.94341	2.35038	2.74505	3.06287	2.66656	2.8661	2.65981	2.38321	2.4576	2.81885	2.46967	2.95659	3.07811	2.83016	2.98691	2.35176	2.80044	2.77116	2.9126	2.64684	3.5491	2.9825	3.13388	2.79669	2.89185	2.72709	3.08613	3.38339	4.14315	4.9623	4.14315	3.25045	4.75117
TEKT3	-0.396573	4.46034e-14	0.737503	0.626343	0.235868	0.506951	0.126596	1.14174	0.564169	0.470103	0.706195	0.404394	0.140499	0.371726	0.391273	0.575232	0.515679	0.448107	0.440299	1.34603	0.969345	1.17038	0.98157	0.982897	0.431781	0	1.75767	0.807936	0.289869	0.753213	1.5572	0.967434	1.19675	0.763496	0.778051	1.28055	0.537188	1.62786	0.858907	0.963536	0.810549	0.363377	0.530784	0.207806	0.0665923	0.0811838	0.0665923	0.6833	0
CXCL1	2.19359	4.59244e-14	2.90622	2.25728	3.28637	2.93082	1.91094	2.83332	3.28318	4.14552	3.99501	4.00682	3.26929	3.77832	4.06636	4.19727	3.89374	2.35516	5.49935	4.4118	3.47529	2.94763	3.7411	3.27385	4.20874	2.1607	3.19534	3.07615	3.56709	2.56766	3.1859	2.66506	2.35937	3.36425	3.34254	2.96018	4.86187	2.56602	3.10946	3.73593	2.31635	3.67963	4.18495	4.32601	7.4897	9.40268	7.4897	2.90318	7.02572
LRAT	-1.01227	4.73865e-14	1.66322	1.51698	1.25411	1.22588	2.9434	1.822	1.73501	1.84095	1.47489	2.1659	1.90031	1.90263	0.674939	1.85067	1.28332	2.75731	0.929909	2.0698	2.1886	2.0502	2.26338	2.04852	0.427837	3.70947	2.8251	2.56353	1.23599	1.21836	1.82837	1.84599	2.34855	2.58548	2.03383	1.60115	1.57251	2.43191	1.81351	2.35801	1.82156	0.914445	0.974657	1.32073	0.092398	0.11623	0.092398	2.22855	0.21846
EZR	-0.835392	5.07043e-14	7.85783	7.01485	6.76826	6.98025	7.34184	7.09201	6.90594	6.711	7.07654	7.12382	6.86994	7.12904	6.78799	7.042	6.8878	7.18027	7.18625	6.73122	7.46949	7.41717	7.42785	7.39587	7.13053	8.58567	8.23779	7.14796	6.43023	6.91993	7.24845	7.26666	7.3201	7.18504	6.95869	7.13377	6.45615	7.47764	7.27283	7.32563	7.11067	6.40295	6.5984	6.51215	6.02234	4.41118	6.02234	7.2789	5.33525
CHAC1	0.942219	6.17938e-14	1.15119	0.467374	0.592441	0.513997	0.74996	0.61415	0.512033	0.76759	0.972983	0.897866	0.303281	1.3539	0.544071	0.765815	0.935483	0.561751	1.53835	1.65784	0.595728	0.562444	1.08036	0.936297	1.01863	0	0.613786	0.425889	1.00965	1.02987	0.838994	1.01739	0.598377	0.515578	0.562521	0.816047	1.27428	0.538869	1.11701	1.00504	0.685771	0.806294	1.21554	0.796643	2.6786	3.08299	2.6786	0.445154	2.75724
TXNDC5	1.06925	6.18538e-14	6.66645	6.08224	5.82293	6.16416	6.51656	6.05343	5.83868	6.02986	5.40958	5.97276	5.40945	6.29266	6.31754	5.01678	6.35765	5.39802	4.98738	5.14298	6.08548	6.27848	6.08009	5.16988	6.3382	2.895	5.03351	5.80372	5.98909	6.55384	6.27152	6.37891	5.78906	6.20109	6.18821	6.25718	6.31523	5.87889	6.32138	6.22615	5.94514	6.45082	6.51274	6.23334	8.15096	8.22816	8.15096	6.52299	7.43101
CDHR1	-1.79244	1.06827e-13	4.08669	3.92246	3.20794	3.53263	3.71947	4.27116	4.41071	3.47611	3.75699	4.06568	3.92	3.97145	3.36904	3.73784	4.02235	2.61782	4.21861	3.79551	4.91143	5.13339	5.1888	4.70806	3.00155	4.4686	5.40088	5.14811	3.19457	5.09331	5.36134	5.3573	5.00585	5.29312	5.42974	4.9323	4.09208	6.06266	4.57681	5.34045	4.76732	3.74562	3.36519	2.93105	0.627642	0.137739	0.627642	3.74685	0.134969
GBP1	1.48996	1.16465e-13	4.28354	4.46338	4.2162	4.59126	4.41545	3.86114	4.42851	5.59962	3.43407	4.57764	3.69771	4.87174	4.62452	3.35395	5.83424	3.52501	4.62982	3.52365	4.24128	4.30838	4.14502	2.90549	6.27844	3.60528	3.16445	3.98297	4.59433	4.6637	4.09568	4.02502	4.50207	4.50131	4.3216	4.53888	6.88559	3.88911	4.82881	4.09971	3.77526	4.36143	4.96158	5.87553	7.39561	7.7762	7.39561	4.36513	7.43822
TFRC	0.998614	1.24224e-13	6.14932	4.49666	4.41861	4.57523	4.26226	3.42702	4.65375	4.81931	3.59048	4.10899	3.63909	4.61379	4.63193	3.65477	4.27067	3.84385	3.92454	3.78815	4.61911	4.44312	4.92606	4.24023	4.93145	2.55419	3.75222	4.78263	4.71856	4.58422	4.69069	4.24594	4.18531	4.77631	5.05296	4.81144	4.6546	5.19486	4.83296	4.58626	4.43257	4.14648	4.5027	5.02228	6.00576	5.89545	6.00576	6.67531	5.53744
HK2	1.40694	1.74875e-13	3.24908	2.19155	2.21321	2.51341	2.55977	2.19996	2.57408	2.66091	1.82697	2.27372	2.30902	2.59462	2.26148	1.79902	2.26238	1.74102	2.56608	2.05532	2.55151	3.0832	2.65381	2.26166	2.08333	1.21871	1.9015	2.18976	2.32734	2.57134	2.4754	2.52587	2.4296	2.20006	2.47173	2.30633	4.37556	2.44982	3.74574	2.92765	2.30664	1.98539	2.67689	2.89147	5.58927	3.56107	5.58927	2.89157	3.36006
NFATC3	-0.434742	2.08506e-13	3.7124	4.12683	4.15127	4.12613	3.82199	3.7767	4.10615	4.20803	4.01683	3.88828	4.02705	3.88233	4.01776	3.9381	3.83508	3.45986	3.97214	4.08335	3.38236	3.33631	3.38868	3.21071	2.8667	3.57402	3.57459	3.45303	3.83136	3.68281	3.33336	3.49569	3.59413	3.52164	3.57498	3.6472	3.49526	3.45366	3.41672	3.48299	3.507	3.65795	3.68735	3.80057	2.88266	2.82804	2.88266	3.74235	3.71237
CXCL2	1.82182	2.24539e-13	0.749918	0.776679	1.11325	0.466311	0.896382	1.35601	0.918485	1.52948	1.23941	1.01878	1.47629	1.74012	1.75854	1.84206	1.67359	0.916413	5.54571	2.1882	1.13725	1.0932	1.05934	0.895324	1.27009	1.42601	0.972829	1.05392	1.1789	0.953599	1.42029	0.695844	1.01343	1.52109	0.670709	1.27836	3.30421	0.796784	1.69628	1.47667	1.0791	1.05189	1.71335	1.76024	4.46474	5.7714	4.46474	0.930701	4.06143
CYP4A11	-0.254141	2.24539e-13	0.625212	0.257419	0.12923	0.0919643	0.306342	0.454126	0.595291	0.476059	0.517929	0.219555	0.281984	0.317456	0.0876243	0.364238	0.443427	0.150321	0.290617	0.480637	0.321454	0.490577	0.677475	0.604423	0.0659174	0.0646549	0.520972	0.47469	0.143816	0.553169	0.378247	0.515008	0.410738	0.852521	0.323571	0.23086	0.0376592	0.561316	0.402884	0.863302	0.284954	0.169587	0.087556	0.262809	0	0	0	0.168035	0.0378398
MCART1	-0.407392	2.24539e-13	2.30645	2.28657	2.37169	2.291	2.23541	2.24389	2.28095	2.35796	2.43525	2.06146	2.30994	2.10825	2.1623	2.35971	2.1484	2.65723	2.19067	2.612	2.38884	1.9281	2.16985	2.16114	1.79868	4.06576	2.41282	2.37014	2.07138	1.94211	2.19694	1.99202	2.30703	2.12309	2.31843	2.13147	1.8243	2.5068	1.95757	1.85115	2.20673	1.7853	1.9583	2.25037	1.44407	1.65609	1.44407	2.44075	1.78596
WBP5	0.659009	2.31551e-13	3.95443	3.66844	3.71676	3.69552	3.79922	3.52768	3.66236	3.606	3.94377	4.1162	3.71093	3.78856	3.76776	3.61308	4.06148	3.83776	3.36946	4.17972	3.52747	3.64536	3.46918	3.42532	4.19458	1.69665	2.82312	3.71308	3.38354	3.61352	3.68871	3.3845	3.37993	3.36516	3.68988	3.82511	3.56178	3.46214	3.53195	3.2936	3.38583	4.06241	3.68993	3.79817	4.64331	5.49793	4.64331	3.63729	5.20409
SOAT2	-1.73933	2.31551e-13	3.23435	2.42622	2.66638	3.60267	3.4134	3.85248	3.34369	2.811	3.81271	3.97568	3.22214	2.88285	2.45333	3.67867	2.25288	4.01917	3.17774	3.51973	2.66497	3.58513	4.04796	3.7741	1.95378	3.5972	4.72491	3.99552	2.62859	3.24624	3.39809	3.75006	3.56021	3.81597	3.78793	3.3286	2.38492	3.67629	3.30542	3.47678	4.1406	3.01452	2.12314	3.81705	0.266962	0	0.266962	2.89272	0.0686938
WIPI1	0.702495	2.31551e-13	3.37837	2.92432	3.12608	3.43042	3.41469	3.73385	3.28687	3.38253	3.10751	3.34536	3.7873	3.53623	3.366	3.08089	3.54478	3.40988	2.79928	2.76128	3.51286	3.69001	3.2342	3.43575	3.45204	2.26486	3.13738	3.55769	3.32118	3.60494	3.34221	3.6656	3.38575	3.57876	3.30522	3.62726	3.50051	3.94938	3.79292	3.57671	3.53437	3.51669	3.71785	3.34884	4.08793	4.99732	4.08793	3.40987	4.65122
GNG13	-0.696704	2.32873e-13	0.863696	1.28881	1.71633	1.82559	0.936996	1.81986	1.13956	0.723481	2.01216	1.24764	1.33613	1.75374	1.22433	1.67641	2.64233	1.35572	1.60944	1.80124	1.83013	1.65973	0.733457	1.87349	0.931104	1.64445	1.61076	1.06689	1.06958	1.02684	1.03741	1.33968	1.1211	0.753729	0.52269	1.76717	0.595696	1.02354	1.33154	1.28002	1.06048	1.27832	0.721912	1.18637	0.334892	0	0.334892	0.875573	0
UGT1A6	-1.14995	2.36464e-13	3.18121	2.64894	1.74842	2.09251	2.46312	1.78942	1.75667	1.23176	1.54429	2.2996	1.7468	2.67848	1.36027	0.26083	1.91646	1.66129	0.337458	1.63255	3.30683	2.73814	3.30594	0.459909	1.2144	0.0585172	1.93575	2.6502	2.33419	2.19216	2.72178	2.68133	2.68368	3.06989	2.85304	2.43767	2.47454	3.18412	3.0385	2.93631	3.34613	1.90253	2.3346	2.48949	0.277842	0.0142608	0.277842	2.79211	0.0510267
CXCL3	2.02656	2.56082e-13	0.37659	0.404387	0.683859	0.591389	0.674898	0.820353	0.769394	0.813593	0.826625	1.13479	0.672191	1.54241	1.47457	0.21154	0.99799	0.528893	3.9317	1.10297	1.47473	0.806946	1.51721	1.56979	1.22482	0.592727	1.15034	0.762923	1.1662	0.770593	1.23197	0.66347	0.574476	1.0188	0.81059	0.992596	2.84526	0.373663	1.3445	1.49983	0.782791	0.873696	1.26856	1.56973	4.53686	6.35259	4.53686	0.315596	3.7274
VPS35	-0.605409	2.66803e-13	5.427	4.8506	4.86334	4.96756	5.62955	5.10632	5.04825	5.05645	4.95591	5.36757	4.41423	5.10865	4.86328	4.71088	4.87874	5.01428	4.3908	4.55439	5.08364	5.43624	5.29747	4.19839	4.13035	4.42629	4.76825	5.19504	4.94081	4.99191	5.45328	5.20581	5.16423	5.75511	5.3424	5.20435	4.85292	5.32087	5.07358	5.00221	5.24692	4.76019	4.86271	5.18714	3.9852	3.84538	3.9852	5.5126	4.252
COL2A1	-0.575758	3.08996e-13	0.51492	1.0973	2.18127	1.74201	0.569589	0.55416	2.21819	0.747551	1.05653	1.82478	0.648717	0.619376	1.46038	1.13416	1.22583	0.395171	1.62305	1.65063	0.303554	0.833018	0.340729	0.265279	0.620025	0.670672	0.613881	0.436766	0.659635	1.02186	0.345645	1.27965	0.732519	0.674217	1.12719	0.740904	0.382435	0.237767	0.900392	1.19791	0.740742	2.16588	0.844478	1.41568	0.0451416	0.0278243	0.0451416	0.25694	0
RFX2	-0.480443	3.94918e-13	0.769436	2.01808	1.03911	0.951104	1.25267	1.3127	1.43628	1.20348	0.796878	0.742779	1.19721	1.1034	2.15359	1.00524	1.48469	0.867251	1.31361	1.00449	2.2039	0.875373	1.05389	1.29868	1.03389	0.823116	1.65388	1.32711	0.992567	2.73163	2.36705	1.95109	1.14893	1.86058	1.76341	1.89747	1.75688	1.21585	1.36035	1.83686	0.856344	1.38601	0.991923	0.849791	0.560556	0.978778	0.560556	1.07529	1.12015
FAM109B	0.481763	4.39662e-13	2.69974	2.24445	2.28466	2.27185	2.62943	2.35553	2.47612	2.22482	1.85471	2.34545	2.04614	2.59833	2.48137	2.48316	2.63511	1.8106	2.51913	2.3023	2.70504	2.547	2.31061	2.52444	2.64362	1.13505	2.47001	2.61598	2.25287	2.75427	2.5668	2.43534	2.55013	2.61623	2.55483	2.49432	2.55626	2.61009	2.72907	2.59833	2.26373	2.76339	2.82504	2.52128	2.94828	3.47204	2.94828	2.22259	3.13801
MYOM3	-0.773163	4.88571e-13	2.24583	1.27779	1.23807	1.26504	2.05487	1.85389	1.89782	1.59053	1.28086	1.75559	1.4997	1.72882	1.03428	1.49688	1.69657	1.27194	1.18799	1.12252	2.29899	2.04552	1.99976	1.55629	1.0398	1.14341	1.99787	2.04768	1.60092	2.22209	2.49212	2.1002	2.19339	2.42048	2.13096	2.12341	1.78188	2.81088	2.06395	2.37839	1.9189	1.54147	1.70315	1.3289	0.856027	0.270741	0.856027	2.05122	0.346769
HK3	1.22692	5.15222e-13	0.693789	0.911322	0.887671	1.08384	0.65142	1.40156	0.949572	1.21472	1.09325	1.09469	1.01531	1.33638	1.34136	1.1578	1.90692	0.544785	0.890759	1.56706	0.915723	1.54106	1.45699	0.952165	1.80946	0.806123	0.983018	1.22745	1.42516	1.57336	1.11065	1.43938	1.27388	1.20789	1.38775	1.30801	1.31178	1.32773	1.45269	0.930214	0.897368	1.68141	1.64085	1.41609	2.88386	4.0865	2.88386	0.46124	2.70784
WNT9B	-0.114588	5.15222e-13	0.264062	0.128281	0.059496	0.0742399	0.142118	0	0.0333178	0.103375	0	0.126044	0	0.0619576	0.0896188	0.0964301	0	0.0417585	0.264739	0.133174	0.24305	0.418063	0.183264	0.0705237	0	0	0.0735998	0.190586	0.115508	0.25203	0.0906921	0.224652	0.457226	0.447235	0.488952	0.184589	0.134181	0.257227	0.0965698	0.423958	0.104449	0.069815	0.0741043	0.285222	0.0379603	0	0.0379603	0.123259	0
MRO	-0.965797	6.00528e-13	2.85323	1.70881	1.65512	1.31005	2.53745	2.3535	1.891	1.61151	1.71198	1.99382	2.31487	1.95055	1.45408	1.74477	1.87585	2.43341	1.90007	2.072	2.69812	2.97345	2.91968	2.12082	1.12206	3.42727	2.56373	2.45856	1.62714	1.46051	2.98487	2.59821	2.40993	2.92501	2.33935	2.40505	1.8369	3.05121	2.73481	2.33824	2.5765	1.30722	1.73847	2.26835	0.643905	0.243731	0.643905	2.52005	0.194918
CYP4F2	-2.48466	6.04393e-13	7.038	4.8729	5.31881	5.20943	6.92089	6.79142	5.82382	5.70189	6.67231	5.56868	6.60867	4.98806	4.48608	6.18847	5.29238	6.25845	5.63169	4.68054	6.55691	6.49634	7.02631	5.67068	4.8999	3.79394	7.17397	5.76013	4.996	5.50328	6.3369	6.45275	6.35185	5.78473	5.88885	5.97711	5.75594	6.55633	6.35566	6.27359	7.27671	5.52198	5.39279	4.76556	2.63558	0.70641	2.63558	5.44201	0.433436
FCGR1B	1.07903	6.24086e-13	0.143096	0.186445	0.101974	0.313672	0.226985	0.234824	0.116392	0.429318	0.173662	0.183649	0.25207	0.1955	0.457504	0.364107	0.642076	0.266973	0.377492	0.789832	0.100405	0.128382	0.138124	0.157808	1.28822	0.226125	0.143603	0.0673522	0.319492	0.333879	0.117469	0.259394	0.197016	0.21212	0.206642	0.504302	0.7272	0.234356	0.213789	0.155257	0.136617	0.261745	0.48873	0.582697	2.42234	2.25888	2.42234	0.114124	2.27708
C1QB	0.886875	6.3316e-13	6.66346	7.1869	6.83799	7.48516	7.53646	7.81943	7.13755	7.26137	7.91524	7.42956	7.94526	7.13686	7.86032	7.73492	8.17185	7.48413	7.79041	7.93142	6.74298	7.06775	7.05216	7.65826	8.60878	6.26368	7.36062	6.76679	6.30934	6.83281	6.68815	7.06306	6.60223	6.88265	6.60101	7.17201	6.98387	6.61944	6.96656	6.93027	7.02258	7.79645	7.04225	7.52082	8.97647	8.43483	8.97647	7.27591	8.21829
C9ORF71	-1.86742	6.84555e-13	4.6677	4.40871	3.58233	3.74664	4.52255	2.85685	3.81719	4.00287	3.27475	3.77739	2.57153	3.80717	3.16974	1.93741	3.0246	3.30906	1.34292	1.68405	5.05891	3.77707	4.67598	1.85472	1.87792	0.880974	3.52477	3.96958	2.86818	4.44514	5.03204	4.50519	4.58832	5.3692	3.9942	4.22435	2.86119	4.47541	4.08897	4.10563	4.78102	3.19642	3.42681	3.107	0.346195	0.11514	0.346195	4.73993	0.21743
CXCL5	2.86283	6.90843e-13	0.455551	0.556263	0.615191	1.66311	1.33972	0.454666	0.460019	0.433251	0.319924	0.516519	0.455433	1.45168	3.32476	0.574267	0.849518	1.13071	1.51417	1.4871	1.33891	1.18599	2.25005	0.902846	1.22558	0.773438	0.381713	0.627473	0.635186	0.750071	0.825211	0.429425	0.493423	0.663761	0.830425	1.17034	3.66295	0.376361	1.72777	1.6097	0.552569	0.946503	2.17059	2.42151	7.92895	9.40119	7.92895	0.787807	6.44555
HCP5	0.705904	6.90843e-13	3.58159	5.05812	4.86049	5.01302	4.15261	4.59389	4.89662	5.36102	4.23722	4.57991	4.39094	4.88814	5.65528	4.43909	5.50857	3.78243	4.22009	4.40777	4.50226	4.64827	4.07392	3.7621	5.25512	2.84406	3.98703	4.29036	5.22871	5.09534	4.3973	4.86861	4.39832	4.02123	4.64286	5.02192	4.92581	4.10758	4.25546	4.15933	3.69198	5.25551	5.21953	5.12556	5.45941	4.85405	5.45941	4.00037	5.25807
NR1I3	-0.828636	6.90843e-13	1.24555	0.821263	0.776733	0.89472	1.36883	2.19796	0.581214	1.48519	1.70576	1.56833	2.05117	1.18731	0.537068	1.98242	1.2064	2.30287	1.68412	1.82311	2.19642	1.70568	2.29987	1.99401	1.62852	3.73169	2.85703	2.17098	0.862047	1.53066	1.83737	1.61456	2.83158	1.81855	1.9373	1.82137	1.16135	2.16283	1.59036	1.72943	2.03838	0.930041	1.3352	1.19999	0	0.598832	0	1.60368	0.253896
PAQR5	-1.14636	7.87408e-13	3.93689	3.73635	3.4852	3.78237	3.73245	3.32553	3.52082	2.89325	2.93467	3.77769	2.88251	3.3425	3.11431	2.63554	3.01019	2.68985	3.08253	2.49134	4.58304	3.8116	3.9141	3.09862	1.75075	1.87964	3.95824	3.7352	3.59005	3.74049	4.02787	3.42068	3.94896	4.25423	4.11429	4.07289	2.77826	4.62979	3.98497	4.01764	4.2787	3.17124	3.63082	3.59639	1.31335	1.02102	1.31335	4.51414	1.81687
TMEM165	0.663152	7.87408e-13	4.33797	4.61518	4.51192	4.74672	4.39187	3.82639	4.40318	4.61653	3.96799	4.32175	3.36055	4.46409	4.44137	3.71476	4.4569	3.86361	4.33563	4.10858	4.46364	4.44096	4.35804	3.58967	4.55093	3.2114	3.83709	4.65564	4.7911	4.37353	4.52589	4.04569	4.37037	4.40536	4.61896	4.34575	4.89676	4.6928	4.68934	4.43187	4.41382	4.47832	4.86056	5.24455	5.56818	5.89466	5.56818	4.18989	5.54545
UGT1A10	-1.75012	8.63415e-13	5.56769	5.15449	4.24156	4.57581	5.23132	5.52121	4.55775	3.66668	5.30201	4.88904	5.99551	5.31858	4.08941	4.72238	4.51074	5.53438	4.64194	3.51827	6.20028	5.23825	6.14171	4.90174	4.59854	4.58576	5.85174	5.6062	4.859	4.96519	5.77349	5.21856	5.35913	5.41002	5.7459	5.26969	4.77074	5.88361	5.77446	5.45463	5.97551	4.29482	4.70564	5.16085	2.40028	0	2.40028	5.22087	0.457503
ABHD12	-0.528424	9.04672e-13	5.5315	5.19038	4.91729	5.04228	5.52992	5.8727	4.95257	4.812	5.46521	5.5741	5.87689	5.21092	5.11633	5.71594	5.20194	5.83084	5.7	5.48622	5.64336	5.58446	5.60505	5.76649	5.49195	5.96507	6.65375	5.41691	4.77119	5.13067	5.5382	5.51484	5.68079	5.51113	5.11404	5.36118	4.73853	5.80519	5.39478	5.63418	5.61479	5.17858	5.13338	5.10554	4.96517	4.21382	4.96517	5.59616	4.68686
CXCL9	2.29966	9.09795e-13	2.67605	4.95489	4.28611	5.2244	2.2407	3.00408	3.44098	5.96535	2.74719	3.711	1.73564	4.49423	5.42368	3.09682	6.82812	2.50215	4.12333	3.76549	2.7876	3.58155	2.43243	1.63951	5.05973	3.04648	2.56902	2.7631	4.92871	4.74338	2.91816	3.79152	2.80292	2.97763	3.22708	3.97673	7.27494	2.05362	3.92214	2.96652	1.983	4.98975	5.23047	6.56654	8.29087	7.22915	8.29087	2.90602	8.51015
KCNE3	0.865412	9.36476e-13	3.50879	3.4929	3.94594	3.56883	3.56103	3.53407	3.38009	4.15914	2.99536	3.53439	3.01361	3.65569	3.78879	2.84365	3.94383	3.02463	3.22543	3.63532	3.28177	3.71094	3.43673	3.72982	4.3923	3.44696	2.95428	3.4232	3.8056	3.62686	3.66538	3.64649	4.01944	4.11904	3.65116	3.77979	3.44558	4.14295	3.73769	3.40282	3.32847	4.13083	3.77508	3.45324	4.89669	3.33971	4.89669	4.01902	3.43613
CHI3L1	2.76314	9.61413e-13	0.289145	2.45169	2.74736	1.91328	0.599037	1.14748	1.05945	2.83584	2.75848	2.29288	1.24568	2.31907	3.04374	1.51701	3.61683	2.17918	1.90769	2.0192	1.25545	1.63527	2.07887	0.68604	1.86464	1.14663	1.22035	0.458893	2.83291	1.75803	0.516122	2.29621	1.31675	0.207381	1.2371	2.24074	2.42724	0.374636	1.20181	1.12754	0.493797	2.40345	1.36773	2.4318	6.15131	8.48788	6.15131	0.336612	8.36956
ALDOC	-1.3126	9.88982e-13	7.00889	5.32714	5.2434	5.09972	6.28877	6.7403	5.36326	5.10833	6.27716	5.9483	6.33541	5.15451	5.21716	6.00903	5.37157	6.67373	5.98807	5.76349	6.51426	6.47114	7.25235	6.02338	5.99891	4.21184	7.04436	6.16147	4.45205	5.21663	6.16493	5.93268	5.96644	6.34537	4.8846	5.96391	4.58574	6.11339	5.44636	5.68211	5.87694	5.22946	4.77873	5.07096	3.4566	3.06212	3.4566	6.34706	3.51277
NFKBIZ	1.15793	1.0789e-12	2.70538	3.21741	3.62998	3.34594	2.55632	2.4051	3.47189	4.22612	2.16274	3.131	2.02719	3.78482	4.08051	2.02561	3.59966	1.21636	4.47319	2.96329	2.89407	3.33673	3.16337	2.20798	2.8434	0.936547	2.04032	3.32531	3.96057	3.62379	4.08002	3.26692	3.33754	3.50186	3.64861	3.53049	4.99412	3.21575	4.02846	3.76904	3.05557	3.03516	3.88655	4.24566	4.69966	4.28684	4.69966	3.21665	4.23611
GDF15	1.20032	1.22161e-12	1.47802	1.38761	1.17265	1.37832	1.87137	2.10812	1.23506	1.24472	1.70877	1.66195	2.41518	1.70222	1.44379	1.49613	1.77093	1.30441	1.37391	2.10991	1.67071	1.79876	1.49116	2.05907	1.95972	0	1.90974	1.96411	2.15057	1.47385	1.4378	1.81891	1.62676	2.14744	1.42363	1.52988	1.32715	1.67132	1.80967	1.9092	2.27646	1.61745	1.21554	0.85292	4.08411	1.14064	4.08411	2.20243	2.78599
HEL-S-84	0.580947	1.22481e-12	4.50049	4.61535	4.74855	4.68535	4.18378	4.64113	4.69351	4.68884	4.48015	4.62793	4.22332	4.59457	4.70036	3.84563	5.18016	4.21465	4.66136	2.90929	4.21723	4.42067	4.32741	4.5885	4.99545	4.04678	3.87897	4.58738	4.69317	4.5174	4.37803	4.32164	4.34382	4.33492	4.6297	4.61663	5.04177	4.43651	4.40624	4.36568	4.08417	4.93906	4.48763	4.82523	5.50542	5.99834	5.50542	4.39299	5.89959
PIK3R3	0.658896	1.22481e-12	1.98948	2.08428	2.37251	2.41962	2.01511	1.43287	2.17721	2.63264	1.4671	1.79987	1.37833	2.11809	2.38308	1.29252	2.31642	1.33626	1.40195	2.02017	1.73962	2.0263	1.71497	1.60932	2.17631	0.868843	1.23811	1.75845	2.17309	2.09529	2.01177	1.69501	1.89036	1.92858	2.0782	2.41806	2.30913	1.72389	2.16705	1.78331	1.66645	2.53236	2.29199	2.42378	3.34325	3.15031	3.34325	2.37877	3.34336
SLC1A5	0.451103	1.22481e-12	4.57996	4.17333	4.30128	4.28881	4.47531	4.39266	4.42687	4.28082	4.01196	4.23495	4.16959	4.52454	4.36462	4.02788	4.49606	4.00696	4.51977	4.01332	4.10194	4.60592	4.36576	4.75562	4.66169	2.94866	3.54406	4.33242	3.70926	4.13434	3.89992	4.40784	3.9732	4.04474	4.22416	4.03665	4.27569	4.05365	4.28404	4.61662	4.3036	4.42183	4.22854	4.21835	4.68707	4.8771	4.68707	4.43554	4.64494
KCNH6	-1.10022	1.31241e-12	2.90681	1.87511	2.08627	1.05478	2.31397	1.82777	2.29726	1.15169	1.65863	1.84393	2.46542	1.88816	1.35929	1.80301	2.01926	1.71675	1.43154	1.87553	3.16039	2.91088	3.36431	2.09733	1.05601	2.49119	2.83611	3.078	1.4323	1.88576	2.97236	2.35311	2.80141	3.63083	2.34972	3.4563	1.47318	3.65692	2.40684	2.68716	2.80276	1.94194	1.13678	1.80786	0.381885	0.251076	0.381885	2.71174	0.115679
CEACAM5	2.10871	1.33493e-12	6.20896	3.98424	4.03641	4.77631	5.99546	5.53937	5.10597	4.42737	3.9729	3.74754	5.26628	5.74075	4.51973	4.35851	5.46956	4.88655	5.27244	4.66457	5.6229	6.15029	5.79034	4.42054	4.51578	5.52707	4.80736	5.10564	4.10293	5.75838	5.93369	5.22633	5.16923	5.13523	5.16885	4.95868	7.16929	5.37407	6.34583	6.01625	5.69602	2.94266	6.9086	5.06032	9.8645	2.67985	9.8645	5.99193	6.87327
SLC23A3	-1.8977	1.42102e-12	5.42991	4.25471	3.03099	2.36793	4.74703	4.99169	3.77549	3.62855	4.22085	4.41011	4.98699	4.76031	3.36054	4.39608	3.36599	5.29085	3.51447	3.89228	5.21899	4.91771	6.14247	5.4098	4.97407	3.61184	5.63278	5.69116	3.67453	4.31344	4.95386	5.37087	5.26825	5.28055	4.92666	4.74082	3.11879	5.12879	4.2937	5.28876	5.7269	2.77189	3.615	3.52841	1.10356	0.232335	1.10356	5.2013	0.238984
GBP1P1	1.28127	1.46372e-12	1.20109	1.58067	1.48588	1.70502	1.5689	1.0659	1.53978	2.4178	0.656197	1.13954	0.767579	1.81548	1.5824	0.235199	2.24868	0.473713	0.811479	0.541808	1.11735	1.05401	1.1589	0.814288	2.40545	0	0.453274	0.909295	1.48434	1.53271	1.45131	1.30304	1.38519	1.68279	1.52302	1.59693	3.47448	1.05711	1.69789	1.1815	1.23303	1.60861	1.76291	2.27116	3.95063	4.41582	3.95063	1.38517	3.96427
CDH16	-0.388019	1.58142e-12	0.764279	0.324875	0.7858	0.451322	0.711031	0.835654	0.232661	0.398302	0.432527	0.694867	0.899043	0.484527	0.516081	0.736143	0.530905	0.731131	0.364435	0.784329	0.973958	0.811752	1.04742	0.893544	0.275852	0.160981	0.741646	1.04115	0.162121	0.632445	0.313822	0.657153	0.717816	1.15801	0.667705	0.524237	0.422847	0.834477	0.540378	0.741354	0.459372	0.428646	0.147215	0.247481	0	0	0	0.765462	0
IRF1	0.732725	1.58142e-12	5.23024	5.20272	5.089	5.25075	5.40111	5.23703	5.25255	5.71763	4.90501	5.08365	4.8472	5.45637	5.40705	5.06514	5.92042	4.86386	5.86945	5.04992	5.51458	5.46825	5.07734	4.93581	6.84374	5.30485	5.01672	5.20226	5.43878	5.41182	5.39029	5.19844	5.20865	5.42259	5.08454	5.02358	6.62765	5.02327	5.53076	5.28528	5.1782	5.3746	5.648	5.88789	6.98461	6.49644	6.98461	5.30359	6.66245
AQP9	2.33611	1.60522e-12	0.364836	0.102684	0.073435	0.606592	0.147772	0.284844	0.165692	0.2395	0.0439651	0.0450324	0.275611	0.181362	0.582302	0.194133	0.324978	0.483119	0.188907	0.381012	0.420043	0.506138	0.976044	0.875873	0.233698	1.1039	0	0.0825058	0.158072	0.18132	0.0943669	0.0497835	0.260891	0	0.049667	0	1.25863	0	0.842687	0.408185	0.0371368	0	2.26837	0.296015	4.6328	6.21345	4.6328	0.168516	5.98887
CBS	-1.17349	1.60522e-12	3.52605	3.03912	3.02211	2.61729	3.20872	4.1229	3.04752	2.36583	3.77478	3.72787	4.29489	3.08468	2.7564	3.74251	2.70932	3.45133	3.05967	2.99986	3.81185	3.94113	4.45026	3.53786	2.70326	2.27608	4.12912	3.87418	2.70478	3.1838	3.64938	3.54536	3.20223	4.17905	3.65839	3.12887	2.59415	3.99902	3.8267	3.54477	3.62686	2.7621	2.93504	2.72273	1.1274	1.07594	1.1274	3.39592	0.858831
PMP22	-1.13575	1.68833e-12	7.27483	7.67457	6.82295	7.26295	7.96979	8.02844	7.15394	7.05183	7.07937	7.28623	7.16317	7.02476	6.67093	7.38337	7.07526	7.7005	7.30265	6.83891	8.5525	8.32539	8.19612	7.62814	8.03056	7.36463	9.19117	7.80704	6.61785	7.59402	8.57695	7.97916	8.12814	7.96482	7.63895	8.26572	6.73725	8.89962	8.21459	8.17277	8.03597	7.07935	7.11815	7.14371	5.97294	6.05757	5.97294	7.87737	6.31804
HSD3B1	-1.57687	1.75799e-12	4.03298	3.14854	3.3053	3.84434	4.25012	4.33322	4.41279	3.01489	3.52278	3.8457	3.53092	3.6547	4.15961	2.95665	2.62804	4.21065	1.96551	3.25577	3.97937	3.35663	4.21741	3.8869	3.2829	1.02703	4.10432	4.1069	3.98856	3.40819	3.63391	4.1692	3.41566	4.73309	4.72519	4.72879	2.66422	4.00876	4.41455	3.94129	4.75682	3.52284	2.3505	3.71968	0.947138	0.0860625	0.947138	4.42678	0.239427
MMP3	3.6632	1.87299e-12	1.85655	0.458417	0.348279	2.14626	1.24496	1.12774	0.213614	1.08732	0.730624	1.16819	0.479578	1.64015	0.893691	0.669235	2.37037	2.70969	1.90756	1.91751	3.66701	2.77014	4.76144	1.79952	2.14039	2.75159	2.37876	0.730224	0.506306	0.950784	1.30339	0.655797	1.80361	1.13063	0.487364	2.02124	4.62901	0.999954	1.97205	1.62155	0.118335	0.351702	3.48004	1.62308	8.42093	9.05644	8.42093	1.26016	10.1011
USH1G	-0.367559	2.20515e-12	0.659425	0.567413	0.236295	0.247925	0.887548	0.682052	0.390754	0.467684	0.730401	0.812617	0.329088	0.184385	0	0.166998	0.127306	0.746565	0.376279	1.19385	0.795662	1.11348	0.746809	0.530774	0.0703076	1.94104	1.17276	0.965517	0.199106	0.262647	0.707987	0.56425	0.389148	1.01548	0.343216	0.736721	0.225905	0.583142	0.363761	0.617319	0.616542	0.244275	0.391671	0.551594	0.0337458	0	0.0337458	0.307454	0
NBAS	-0.46902	2.353e-12	3.43259	3.38353	3.33105	3.38048	4.02581	3.44959	3.29469	3.73171	3.07155	3.45107	3.37246	3.58615	3.32796	3.29711	3.20201	3.4325	3.16582	2.99607	3.54951	3.54629	3.39943	3.46561	2.92188	2.51994	3.97426	3.43997	3.1718	3.39544	3.58343	3.52231	3.61094	3.73671	3.66308	3.58834	3.31906	3.54835	3.33386	3.53409	3.56638	3.1527	3.33835	3.31986	2.58306	2.13901	2.58306	4.19702	2.73483
NETO2	0.617797	2.36307e-12	1.31271	1.8749	2.0244	1.93129	1.89744	1.57199	1.7226	1.92539	1.50667	1.9987	1.16069	1.66655	1.8489	1.31009	2.01968	1.03987	1.17928	1.45349	1.64584	1.43186	1.5426	0.825432	1.77926	0.558024	0.488828	1.36283	1.73611	1.83136	1.44468	1.63382	1.30219	1.67825	1.57825	1.4375	2.01861	1.23741	1.46093	1.25608	1.49641	1.81517	1.69139	2.18611	2.30048	2.4344	2.30048	1.87266	2.54082
IL1B	2.78228	2.4091e-12	0.536842	1.74226	1.90049	2.37824	0.723721	1.03119	3.41755	2.67631	1.58184	2.804	1.49381	2.4959	1.91791	1.59927	2.82858	1.60065	3.79758	2.27916	1.87589	2.0114	3.17013	2.01699	2.08584	1.94168	1.34311	1.37831	2.43521	1.96288	1.19972	1.7555	1.41293	1.26156	1.53802	1.36438	3.49494	1.01685	3.37702	1.81711	1.20941	2.00119	3.99751	3.02731	7.48752	10.0918	7.48752	1.75264	8.27841
BCAN	-0.524576	2.44227e-12	0.988768	1.26414	1.91712	2.02038	1.20774	1.40884	1.12152	2.29732	1.36737	2.38545	1.16926	1.5157	2.50323	1.43901	0.858619	0.832817	1.2581	1.70143	1.01318	1.23011	1.43901	1.17172	0.665981	0	0.841972	1.28506	1.57845	1.28401	1.05703	1.60431	1.10356	1.25808	1.68675	1.56153	1.30687	0.89791	1.18962	1.49955	1.12113	2.12294	1.27398	1.23637	0.515928	0.144781	0.515928	1.00444	0.365193
NELF	-0.653929	2.44227e-12	4.38686	4.3768	4.38332	4.20588	4.49159	4.45752	4.34428	3.98957	4.27978	4.71961	4.36194	4.4752	4.25394	4.40639	4.27068	4.33451	4.44438	4.13929	4.95602	4.79189	5.37962	4.55592	4.64534	3.91913	4.9358	5.14063	4.69308	4.40075	4.88086	4.81455	4.99846	5.25617	4.94416	5.15266	4.15588	5.42956	4.93393	5.06044	4.9284	4.37061	4.34998	4.40855	2.98804	3.20529	2.98804	4.31345	3.04915
ANKRD22	1.31521	2.46419e-12	1.01163	1.46504	1.63607	1.75629	0.832289	1.22326	1.52239	2.20026	1.2141	1.87055	1.67766	1.56507	1.77488	1.6251	2.14945	1.2194	2.87592	2.57292	1.10043	1.33374	1.22458	1.23376	2.62223	2.64454	0.872437	1.18701	1.81305	1.49094	1.07523	1.19981	1.20701	0.890057	1.3848	1.54733	2.43162	1.32226	1.49683	1.1869	0.921299	1.83426	1.61897	2.61701	4.3949	4.22124	4.3949	1.07654	4.46139
WIPF3	-0.6008	2.84605e-12	0.643795	1.74812	2.11439	1.97083	0.690532	1.19681	1.5268	2.14265	1.38972	2.27315	1.09576	1.66814	2.44326	1.40212	1.57659	0.752727	1.60034	1.55237	1.27224	1.41437	1.48921	1.02137	0.759781	0.569221	1.02959	0.856315	1.85148	1.79542	0.602455	1.70078	1.54947	0.80363	1.32939	1.81837	1.07533	0.739658	0.871427	0.955347	0.610598	2.40171	1.42586	2.01426	0.171819	0.0726682	0.171819	1.07903	0.265782
KRT77	-0.21226	3.03388e-12	0	0.234024	0.590105	0.565814	0	0.286693	0.149202	1.01163	0.288792	1.20521	0.0383269	0.536271	0.531219	0.304144	0.216061	0.149998	0.322494	0.783735	0.0477035	0.170447	0.174101	0	0.109311	0	0	0	0.27182	0.0426066	0	0.457102	0.235672	0.0401881	0.393493	0.172884	0.307411	0.0642096	0.11915	0.0687305	0	0.559622	0.159695	0.315763	0	0	0	0.0394623	0
FPR1	2.29018	3.15583e-12	1.82661	0.860962	1.77684	1.7015	0.876095	1.06133	1.65747	1.76459	1.32567	1.92851	1.37695	1.24235	2.02484	1.46107	2.04089	1.10506	2.41531	2.56197	1.36398	2.00808	1.75612	1.77637	1.99401	1.01249	1.06079	0.333988	2.04931	0.799842	0.377603	1.26216	1.11753	1.38184	0.763503	1.07139	2.47238	0.59097	1.76307	1.29123	0.230343	2.32003	2.79147	2.07916	5.73631	7.07517	5.73631	0.565438	6.65263
C2CD4A	0.919213	3.30168e-12	0.452694	0.176241	0.384456	0.650141	0.348339	0.296642	0.267416	0.599303	0.451961	0.339451	0.638006	0.701059	0.69804	0.46525	0.27096	0.323662	1.74133	1.2948	0.412205	0.231371	0.574279	0.590383	0.898921	1.69316	0.282274	0.565074	0.502247	0.339562	0.726705	0.471459	0.442375	0.337988	0.665482	0.392978	1.54183	0.285622	0.73723	0.443609	0.301472	0.3748	0.512022	0.566947	2.38741	0.902507	2.38741	0.602475	1.42775
CLEC12A	0.93077	3.30168e-12	0.78462	0.781803	1.01315	1.24361	0.973804	1.05666	1.06906	1.27371	1.31874	0.838615	1.26867	1.26999	1.45611	0.767406	1.76755	0.616379	1.17019	1.33495	0.573563	0.933998	1.15206	1.04401	1.63021	1.08451	0.696266	0.981571	1.21239	1.1708	1.33612	1.31234	0.747255	0.967746	1.16258	1.28945	1.01709	1.09766	1.21545	1.16349	1.18347	1.58212	1.38669	1.68336	2.35116	4.29672	2.35116	1.20712	2.12517
UGT1A9	-0.517236	3.38447e-12	1.13007	0.713466	0.529785	0.281982	0.73676	0.270026	0.400416	0.449925	0.825434	0.310719	0.201801	0.711577	0.622058	2.57512	0.641219	1.52163	1.91238	2.35103	0.995922	0.479914	1.25475	1.28396	0.945686	0	0.156683	1.3715	0.589314	0.801752	1.1504	0.952956	1.29942	0.549551	1.22482	0.671504	0.378289	0.928247	1.13592	0.812477	1.13374	0.413235	0.597894	0.494792	0.0532052	0	0.0532052	1.06302	0
FZD7	-0.84063	3.48025e-12	3.3883	4.16352	4.20646	4.17971	3.4178	3.13978	3.47165	4.03483	2.9406	3.51728	2.72545	3.45672	3.93829	2.81031	3.28027	2.68667	2.60172	2.76437	3.95389	3.48738	3.75346	1.90887	2.77922	1.58116	3.0387	3.25837	3.51322	4.01403	3.97687	3.86629	3.46275	3.51354	3.54418	3.77963	3.25833	3.53901	3.42269	3.77997	2.73662	3.97447	3.14051	3.59979	2.04212	2.42879	2.04212	3.68447	3.19186
GBP5	1.6724	3.48532e-12	1.30514	2.79447	2.57469	2.88307	1.72882	1.41654	2.69215	3.82173	1.52442	2.19908	1.2153	2.77239	3.58021	1.2485	3.63498	1.1266	1.98603	2.08428	1.90278	1.83103	1.80666	1.20391	3.60016	0.98426	1.18497	1.6436	3.00218	2.56644	2.06686	2.12936	1.78344	2.01743	2.40521	2.88029	4.24797	1.35489	2.29777	1.81672	1.25304	3.20145	3.10334	3.23957	5.33663	5.88196	5.33663	1.66614	5.89366
QSOX1	0.649118	3.50123e-12	4.97037	4.51339	4.47662	4.36875	5.01473	4.7504	4.76314	4.76782	4.13117	4.37407	4.74078	4.82478	4.19252	4.54917	5.00144	4.66952	4.42219	4.50742	4.65634	5.13528	4.90182	5.11842	4.96629	5.14484	4.88397	4.66451	4.28478	4.42387	4.81356	4.84938	4.43707	4.82415	4.66107	4.56182	4.36204	4.55881	4.80122	5.03509	4.72056	4.82933	4.81909	4.35331	6.3275	5.32384	6.3275	4.96942	5.56483
NOS2	1.91319	3.52023e-12	1.96377	2.02161	2.9694	2.70587	2.20951	2.98518	1.96535	3.46251	1.59124	2.55832	2.12988	3.8071	4.22738	2.30582	3.81931	1.27197	4.65256	2.81569	2.98413	3.493	2.62779	2.06556	6.23128	1.61435	1.18646	1.54128	2.79657	3.24989	3.65106	3.21926	2.91767	3.11868	2.95083	2.31002	6.3825	1.89655	4.50515	3.88855	1.82693	2.28602	4.11135	4.3949	7.24955	1.22377	7.24955	2.73734	3.6237
TBC1D13	-0.391864	3.58962e-12	3.87078	3.918	3.87725	3.86775	4.03749	3.86395	4.00234	3.93045	3.65722	3.82324	4.06914	3.9284	4.04436	3.6558	3.66917	3.77397	3.76961	3.96969	3.83122	4.03147	4.06511	3.67789	3.3232	4.67986	4.24506	3.69612	3.54485	3.77271	3.78465	3.81041	3.81012	4.09229	3.74795	3.99495	3.52731	3.86935	3.77396	3.99502	4.03196	3.85325	3.88581	3.76325	2.99708	3.26894	2.99708	3.88695	3.0344
ACVRL1	0.721906	3.68565e-12	3.18603	3.3557	3.64885	3.46556	2.96715	3.19799	3.40382	3.46329	3.19175	3.47281	3.52237	3.51461	3.67916	3.48794	3.89331	2.94617	3.39727	3.65569	3.25193	3.10769	3.25786	3.54806	3.58814	2.66059	2.82569	2.88873	3.18639	3.49813	3.28443	3.06445	3.04933	3.12282	2.9945	3.41747	3.4115	2.89367	3.42228	3.17021	2.84787	3.76297	3.50967	3.6286	4.77091	4.51706	4.77091	3.24755	4.17147
CSF3R	1.89876	3.68565e-12	1.1513	1.36866	1.70981	1.66185	1.62586	1.39872	1.83957	1.97431	1.431	1.96743	1.36039	1.61744	2.27755	1.50751	2.84636	1.23668	1.61709	1.62835	1.39308	1.96803	2.02021	1.53891	1.79318	1.20096	1.00904	1.35703	2.3481	1.87995	1.584	1.81879	1.95991	1.6218	1.64459	2.08582	2.32159	1.30395	1.90017	1.93327	1.60866	2.22667	3.73943	2.31029	4.99591	5.95054	4.99591	1.07981	4.84211
SLC34A3	-1.29755	3.89196e-12	2.92765	2.102	1.75857	1.52571	2.06319	3.0354	2.41442	1.26592	2.86096	2.19729	3.15883	2.21325	2.8626	2.43992	1.3544	3.31863	1.95847	2.66468	2.81771	3.19899	3.67685	3.34419	2.51652	4.40347	4.13063	3.00108	1.42656	1.51019	2.95512	2.61548	2.7347	2.68884	2.20656	3.01928	3.44803	3.18077	2.78529	2.32886	3.34224	1.28197	1.68308	1.304	0.35173	0.0145684	0.35173	2.90814	0.0775124
CYP2S1	-1.06301	3.99477e-12	5.53731	5.17713	5.03937	4.71736	5.5185	5.75285	5.05948	5.00802	4.96823	5.50545	4.97673	5.00317	4.69626	4.86968	5.26225	6.17503	5.37456	4.93656	5.71199	5.88266	6.66399	5.1883	4.69057	5.28541	6.31101	6.026	4.66737	5.06224	5.50637	6.26159	5.95088	5.64587	4.93265	5.34547	4.54252	5.763	6.27227	5.91098	6.13234	4.88524	5.09699	4.927	4.33113	3.16332	4.33113	6.29677	3.30323
CXCL10	2.08967	4.01457e-12	2.15674	3.7119	3.42586	4.6212	1.85751	2.59401	3.49049	4.96227	2.43316	3.33842	1.66718	3.6271	3.61355	2.4574	5.47599	2.44037	5.64187	2.65054	2.51231	3.48841	2.66947	2.44037	7.00473	2.81191	2.45677	2.43442	4.13664	4.23545	2.07194	2.90351	2.24356	3.4738	2.90053	3.07914	7.24663	1.43955	4.39368	2.41483	2.23524	3.90396	3.27463	6.99578	7.97397	8.15432	7.97397	3.01975	8.03212
UBE2D1	0.654949	4.0909e-12	3.02693	3.64147	3.66779	3.75198	3.05894	2.5287	3.36322	3.73269	3.13248	3.41604	2.78885	3.37703	3.56761	2.98424	3.46775	2.62639	3.14301	3.30236	2.82529	2.98596	2.91076	1.85775	3.33287	2.0075	1.87951	2.72595	3.47296	2.69401	2.97953	2.41953	2.42579	2.30945	2.89067	2.43834	3.23452	2.63457	3.40554	2.89289	2.81814	3.55904	3.48018	4.12932	4.19874	4.34838	4.19874	3.36034	4.56378
FOLH1B	2.10246	4.85052e-12	1.23072	0.288621	0.554555	0.442946	0.821062	2.93187	0.398347	1.21927	0.414586	1.16522	0.216327	0.35735	1.45336	0.221612	0.353171	2.27199	1.96452	1.22905	0.657334	0.37411	0.932311	0.605443	2.37313	1.67218	0.223575	0.320502	1.52041	0.79949	3.43768	0.490284	0.438755	2.57137	2.8992	2.51242	3.70351	0.858071	1.36141	2.32531	0.334	1.07912	3.9757	0.673625	5.35419	1.22281	5.35419	1.91615	1.50462
GDPD2	-1.53272	4.99829e-12	4.53196	3.20854	3.1039	2.65024	4.18011	4.31012	3.9481	3.20331	4.07607	3.88926	4.6083	3.52444	3.13967	4.45723	3.4215	4.75916	3.73289	3.7409	4.3898	4.15533	4.94217	4.37607	3.71665	5.91274	5.49756	4.64201	3.25144	3.60738	4.29661	4.51744	4.42516	4.39002	4.17945	4.25199	2.95646	4.69472	3.88289	4.40044	4.93788	3.15912	2.97586	3.93615	1.84299	0.0986949	1.84299	4.36989	0.263622
HEL-S-43	0.939106	5.11186e-12	7.00876	7.02361	7.20172	7.28454	6.69989	7.85112	6.96097	6.89811	7.53792	7.57084	7.46532	7.10734	7.1489	7.97263	7.66105	7.24689	8.26049	7.78943	7.53053	7.00605	6.80193	7.8196	8.06996	5.96903	6.44914	6.93605	7.03961	7.37888	6.97709	7.28064	7.41622	7.05493	7.18678	7.41674	8.17599	7.12422	7.30764	6.81548	6.7	7.62333	7.61142	7.53745	9.30323	9.25198	9.30323	6.72925	9.03405
NCF2	1.31053	5.70796e-12	2.41352	2.89016	3.03997	3.31892	2.54961	2.50593	3.07269	3.32131	2.89019	3.25733	2.08973	3.03722	3.26252	2.62506	3.43243	2.41324	2.46207	2.50017	2.42246	3.04784	2.56872	1.79757	2.50386	0.505341	1.70286	2.45284	2.58701	2.56919	2.22013	2.92157	2.29845	2.39484	2.57732	2.63996	3.53125	2.05453	2.96121	2.37289	2.15134	3.25388	3.78595	3.28534	4.81015	6.51691	4.81015	2.41589	5.56108
CASP1	0.637386	6.04402e-12	5.12605	4.84292	4.76511	4.85963	5.21487	5.67574	5.25752	4.98464	4.92585	5.26632	5.4565	5.42079	5.22944	5.34704	5.62137	5.54064	5.25029	5.03189	5.40766	5.43271	5.39593	5.50394	6.75473	3.80382	4.91703	5.81728	5.18684	5.38611	5.6094	5.32736	5.69914	5.82173	5.47915	5.4933	6.97411	5.38823	5.47451	5.53926	5.43326	5.0373	5.68326	5.68392	6.60197	5.26582	6.60197	5.35697	5.22728
VWA1	0.796281	6.17991e-12	2.6742	3.06873	3.62147	3.3862	2.6194	3.03181	3.0425	2.89439	2.96177	2.91558	2.80177	3.27989	3.42832	3.19542	3.38197	2.64622	3.43212	3.37606	2.74937	2.69715	2.67008	2.9184	2.97545	2.19932	1.92803	2.62177	3.03686	2.78382	2.43349	3.02104	2.71114	2.50191	2.6498	2.82084	2.95752	2.10788	2.81864	3.18482	2.50327	3.83978	3.12616	3.48165	4.38421	5.03865	4.38421	2.65653	4.73078
TMED9	0.459466	6.28326e-12	6.14538	6.26047	6.09648	6.26325	6.17603	6.402	6.19018	5.87793	6.77271	6.2899	6.69524	6.16701	6.22323	6.79235	6.27478	6.3203	6.341	6.37627	6.24651	6.05135	6.07908	6.85745	6.78393	5.69915	6.03077	6.20933	6.20531	6.34348	6.02181	6.19663	6.15381	6.15244	6.24909	6.09949	6.46679	6.09531	6.07295	6.14726	6.05091	6.45073	6.42275	6.31382	7.02506	7.04762	7.02506	5.80169	6.95979
HEL117	0.480292	6.53031e-12	4.71511	4.6566	4.5066	4.77716	4.76122	4.38904	4.49614	4.39894	4.39469	4.47485	4.26026	4.55377	4.34614	4.31435	4.63527	4.44319	4.11292	4.21996	4.71126	4.62997	4.57082	4.22679	4.55369	3.47609	4.30555	4.71712	4.68921	4.79937	4.9553	4.57625	4.51731	4.44134	4.71438	4.6789	5.079	4.80182	4.69596	4.55725	4.65536	4.6662	4.79465	4.81074	5.5575	5.82032	5.5575	4.66653	5.56795
HLA-J	0.857345	6.53031e-12	4.42273	5.25559	4.58602	4.6786	5.16675	6.55391	4.25126	5.32248	4.75383	5.09874	6.11441	5.43085	5.67031	6.42418	6.10381	5.80968	5.13261	5.48586	5.35066	5.33591	4.81996	5.09374	6.58999	3.53369	5.44845	5.37815	5.29641	4.36375	6.4629	5.28607	4.93588	5.1932	4.81084	5.82461	5.36888	4.05696	5.10764	5.03129	5.15526	5.04239	6.10814	5.80806	6.83847	4.77025	6.83847	5.11332	4.98502
SSR3	0.421517	6.95771e-12	5.18664	5.05336	4.84612	5.14081	5.01399	4.66782	4.78937	4.88862	4.81152	4.79303	4.85443	4.78617	4.87217	4.4519	4.8199	4.92479	4.66964	4.90844	4.93515	4.68867	4.84661	5.06419	5.21116	5.38855	4.63703	4.77339	4.81949	4.77091	4.90499	4.54118	4.70538	4.67357	4.90765	4.8048	5.30008	4.76293	4.88237	4.55333	4.64745	4.84121	4.88272	5.27988	5.70373	6.03438	5.70373	4.99229	5.74441
C12ORF52	-0.542915	7.98466e-12	4.67496	4.39428	4.00472	3.73043	4.72745	4.77049	4.0533	3.73842	4.64386	4.27738	4.69513	4.2604	3.70253	4.57263	3.88794	4.58353	4.1176	4.08472	4.57386	4.30932	4.75494	4.78112	4.1534	3.60858	4.71045	4.75615	4.0088	4.27797	4.70996	3.78943	4.49467	4.70816	4.37819	4.10979	3.73647	4.70645	4.05715	4.59415	4.79128	4.22877	4.15009	3.95769	3.35982	3.13092	3.35982	4.55231	3.13008
FOLH1	2.43605	7.98466e-12	2.07543	0.567446	1.08147	1.07158	1.7064	4.12685	0.880748	2.35171	0.938664	2.1042	0.498225	0.928264	2.60283	0.598041	0.708104	3.51467	2.82073	2.17138	1.65199	0.898877	1.84524	1.53107	3.42024	2.7035	0.968911	1.23647	2.83082	1.35462	4.90001	1.24346	1.06179	3.84067	4.04388	3.88222	4.95376	1.69834	2.45175	3.8011	0.766384	1.91629	5.24411	1.29246	6.63099	1.98204	6.63099	3.4075	2.46823
LAP3	0.910183	8.2879e-12	5.64445	5.7222	5.7209	5.84171	5.35102	4.96312	5.48534	5.95209	5.50018	5.69647	4.98316	5.70255	5.79743	5.20581	6.47829	4.92343	5.60201	5.19796	5.30601	5.56896	5.04577	4.43801	6.51732	2.81803	4.64774	5.11188	5.64532	5.59479	5.03375	5.5081	5.13771	5.19579	5.19673	5.49043	6.75733	5.25778	5.28091	5.52112	5.31465	5.96323	5.97477	6.21576	7.93437	6.84673	7.93437	5.2184	6.96598
AKTIP	-0.45707	9.85474e-12	4.17161	3.82047	3.83191	3.85868	4.07803	4.06683	4.0074	4.07157	4.22198	4.17784	4.29631	3.89704	3.78455	4.13256	3.71016	3.65647	3.68066	3.97195	3.82272	3.87229	4.24486	3.5243	3.63016	3.52797	4.25372	4.03707	3.84374	3.79189	4.04335	3.71927	3.97627	4.06568	3.93048	3.81496	3.58311	4.36737	4.01835	4.0022	3.96452	3.76917	3.77165	3.97892	3.09085	2.88864	3.09085	3.60093	2.89418
BID	0.513032	1.02374e-11	3.38014	3.50949	3.42283	3.37695	3.18543	3.49478	3.47059	3.40124	3.43967	3.29902	3.46397	3.43043	3.49263	3.6795	3.48552	3.23633	3.64914	3.19773	3.19914	3.25087	3.01511	3.34762	3.61227	1.87107	2.69474	3.38151	3.41384	3.31993	3.38086	3.4176	3.31828	3.33667	3.39112	3.42263	3.75252	3.16404	3.38208	3.14612	3.02238	3.60916	3.70922	3.84169	3.96835	4.73299	3.96835	3.13696	4.13924
PLAUR	1.54122	1.04105e-11	2.32517	2.00929	2.14857	2.54361	1.99296	2.83275	2.38359	2.129	2.39417	2.96249	2.61004	2.72793	2.04453	2.4789	2.78367	2.08394	3.27303	2.86416	2.9655	3.02963	2.92688	2.55915	3.14436	2.61238	3.44389	2.27582	2.16714	2.5802	2.2125	2.5695	3.2182	2.29947	2.04848	1.94184	3.34685	2.54314	2.75545	2.31792	2.34119	2.33537	3.22795	2.72567	5.651	7.07705	5.651	2.18864	5.63234
CUBN	-2.29371	1.10038e-11	5.84509	4.93871	4.73313	3.93861	5.96686	4.52872	5.30187	4.9597	3.97609	4.6705	3.52399	5.13977	4.02581	3.39736	3.87984	4.79513	2.89356	3.13887	5.25901	5.6668	5.81731	3.89623	1.88793	2.60196	5.29268	5.67304	4.7108	4.79967	5.77615	5.50091	5.45997	5.9919	5.63204	5.77962	4.26012	5.9255	5.39069	6.03411	6.30374	4.2522	4.52561	4.84725	1.06567	0.39207	1.06567	6.42721	0.344329
PHKA1	0.394424	1.10038e-11	0.409459	0.518878	0.506377	0.53934	0.24588	0.430219	0.457367	0.705339	0.354041	0.426927	0.225202	0.461207	0.456755	0.341447	0.593652	0.156517	0.557346	0.526799	0.429555	0.486272	0.264494	0.233806	0.631165	0.0608019	0.268107	0.504683	0.655005	0.574366	0.531638	0.532354	0.519867	0.360213	0.657358	0.53145	0.545469	0.569479	0.499982	0.539594	0.424174	0.482738	0.516936	0.459752	1.16849	0.480446	1.16849	0.578926	0.619275
GAL3ST1	-1.27635	1.13743e-11	3.32273	3.21717	2.86646	3.11506	3.91416	4.09265	3.49416	3.06427	3.54873	3.69092	3.5539	3.09824	2.67783	3.34485	2.81432	4.1748	3.27502	2.6186	4.52598	4.43619	4.57751	3.98816	2.66793	2.29927	5.15878	4.44002	2.92938	3.35256	3.93532	4.12398	4.57676	4.1073	3.7752	3.76887	2.43808	4.39334	3.67933	3.78627	4.35681	2.83094	2.95059	3.44905	1.81368	0	1.81368	4.01072	0.271109
IGJ	1.05388	1.15201e-11	10.388	10.0137	8.99814	9.64698	10.0962	10.5457	9.11225	9.77434	9.95669	10.1696	10.9509	9.85865	10.0074	9.13254	10.2589	10.2469	8.62941	10.5652	9.404	9.43575	9.17593	9.34933	10.3027	8.53899	8.50653	9.0557	10.1507	10.6494	10.0829	9.84589	8.27073	9.23941	9.67102	9.84061	9.36787	8.95445	9.63864	9.46409	8.79639	10.9313	10.0889	10.5021	12.8658	12.023	12.8658	10.523	11.4612
CD276	0.630431	1.28255e-11	2.75294	2.52703	2.76715	2.5073	2.672	2.55815	2.6146	2.57748	2.63287	2.67296	2.56582	2.73566	2.56032	2.54436	2.94234	2.44457	2.82746	2.68648	2.58797	2.9668	2.8471	2.97483	3.07064	1.32823	2.2312	2.51183	2.58973	2.52327	2.37721	2.67648	2.42246	2.61897	2.52575	2.5715	2.35888	2.37446	2.66647	2.73535	2.7657	2.95505	2.84739	2.64399	3.57205	5.17104	3.57205	2.86182	4.21642
COL18A1	0.9734	1.37997e-11	3.84273	4.07562	4.73464	4.52511	3.85634	4.45253	4.51873	4.86601	3.77018	4.24897	4.04032	4.58122	4.70993	4.36405	4.65359	3.15138	4.33244	4.19088	4.45373	4.52469	4.66667	3.93833	4.71571	2.83829	3.79301	4.29895	4.58504	4.24961	4.05227	4.42576	4.37953	4.16195	4.3034	4.38571	4.26739	4.08763	4.52834	4.37174	4.11301	4.94411	4.2861	4.22429	5.73787	6.36304	5.73787	4.46776	5.75991
ELL3	-0.769321	1.43665e-11	2.86588	4.55608	4.38114	3.71066	3.27652	4.24369	3.75922	3.75676	5.02746	4.59984	3.92526	4.4657	4.18329	4.59436	4.06101	3.38557	4.67934	4.48094	3.70181	4.29804	4.52778	3.84421	3.81703	2.91152	3.95954	4.2705	4.5276	4.46095	3.94599	4.68117	4.40718	4.29498	4.59638	4.14386	3.69155	4.053	4.11699	4.26828	3.98205	3.85313	4.41629	3.89564	2.33514	1.25118	2.33514	3.10902	2.38876
SMRP1	-0.836721	1.51298e-11	1.14834	0.873441	0.66809	0.348905	1.05538	2.59126	1.19932	1.04351	1.27962	1.20189	2.72976	0.973294	0.693475	2.11202	1.33187	1.86406	2.07982	1.9321	1.80848	1.30581	1.79071	2.48304	1.68873	3.59427	3.58	1.75449	0.849139	1.93167	2.15748	1.94016	2.21835	1.83545	1.36749	1.12069	1.37739	2.21928	1.63011	1.62293	1.32342	1.00826	0.785699	1.08468	0.0799246	0	0.0799246	1.13118	0.140771
B9D1	0.533078	1.56981e-11	0.710616	0.93623	0.844359	0.984391	0.922419	0.799672	0.651691	0.774656	0.721366	1.07304	1.41482	0.826641	0.941361	1.26426	1.31166	1.10132	1.10586	1.37813	0.955314	0.924201	0.856672	1.56389	1.30439	0.229117	0.885627	0.81081	1.19088	0.793752	1.14612	0.941884	1.06114	1.06209	1.38974	1.13004	1.22687	0.925331	0.768468	0.9622	0.798019	1.02622	1.0995	1.20252	1.66057	1.8197	1.66057	0.564962	1.62973
ASPHD2	0.598109	1.61395e-11	1.05518	1.98955	2.24186	2.04026	1.27552	1.40553	1.68514	2.06185	2.00136	1.80617	1.6031	1.88771	2.1395	1.37192	2.10743	1.22957	1.63875	1.72538	1.24828	1.39814	1.43597	1.3659	2.24205	1.3066	1.03471	1.03635	1.80406	1.81319	1.29558	1.65317	1.10411	1.00817	1.61017	1.68433	1.77793	1.06631	1.38254	1.48303	1.1799	2.11856	1.77343	2.06013	2.93786	2.53317	2.93786	1.15041	2.82218
WARS	1.32689	1.69389e-11	5.12149	5.31471	5.64039	6.12256	4.56816	5.13258	5.14067	6.29046	5.00278	5.48794	5.31425	5.6166	5.9441	5.37436	6.57829	4.51941	5.80378	5.76174	5.07368	4.88005	4.95094	5.09842	6.21659	4.71232	4.24841	4.79095	5.41974	5.29001	4.62484	5.53948	4.99794	4.88229	5.0659	5.29581	7.23938	4.58362	5.31109	4.87483	4.3868	5.90796	6.13587	6.42334	9.10529	7.69851	9.10529	4.76067	8.17537
C4BPB	1.17258	1.69624e-11	0.693557	0.613245	1.10046	1.02825	0.295428	0.795636	0.36423	1.14669	1.64283	0.891486	1.26061	1.21079	1.04172	0.979019	0.888847	0.648285	1.98098	1.15673	0.464433	0.840751	0.681421	0.910559	1.54091	0.696263	1.19332	0.978356	1.62047	1.33553	0.741778	0.97512	0.714025	1.08628	1.23749	1.17531	2.13911	0.724295	1.13506	1.03047	0.386989	1.00998	1.53414	1.25216	3.81247	0.080482	3.81247	0.667114	1.62201
CDK20	-0.920406	1.73346e-11	2.35344	2.45821	2.80544	2.46062	2.95544	3.90566	3.22385	2.67453	2.49215	3.33084	2.92226	3.04004	2.76324	2.40941	2.92479	2.45048	1.84399	2.54761	3.60195	3.63137	3.95882	2.83098	1.9935	0.19331	3.17972	3.92065	2.86814	3.60421	4.20478	3.12842	4.061	3.90432	3.99795	3.63847	2.33623	3.46196	3.32725	3.9263	4.14262	2.68035	3.17758	2.91879	1.21215	1.20495	1.21215	1.97137	0.735598
SDCBP	0.569363	1.76643e-11	5.26346	5.28421	5.40218	5.59282	5.34588	4.90506	5.41444	5.40606	5.60575	5.4661	5.1476	5.20654	5.5713	5.2283	5.53512	5.34261	5.2949	5.24793	5.40403	5.21617	5.0922	4.74558	5.39052	5.46977	5.06537	5.19302	5.49387	5.06354	5.41747	4.88195	5.0278	4.9515	5.23647	5.13631	6.08485	4.98292	5.55425	5.07922	5.01695	5.46172	5.62611	5.93615	6.33025	7.01565	6.33025	5.49336	6.83786
IGK@	1.46425	1.8281e-11	7.60707	9.05626	8.35672	8.69469	7.58692	9.25348	7.45311	8.2469	9.60373	9.24362	9.36005	8.349	9.42552	8.66722	8.80524	8.49883	8.52963	9.70852	7.63332	7.60699	7.51124	8.41443	9.22555	6.94658	6.89695	6.80921	9.16733	9.12614	7.88179	9.16469	7.25042	7.51672	8.13487	8.23237	7.6512	6.47844	7.82185	7.5952	6.94025	9.9727	8.87085	8.51294	11.1409	12.0934	11.1409	7.9627	11.5815
HEL-S-45	0.973342	1.92389e-11	4.86141	4.20985	4.69402	4.9785	4.80472	4.23908	4.7373	4.96612	3.15788	4.44788	3.41841	4.81182	4.99523	3.51726	4.99411	3.2509	3.9641	3.72593	4.62858	4.75529	4.09056	3.0593	5.04861	2.0178	3.13166	4.11935	4.31392	4.53114	4.08459	4.48144	4.81164	4.35626	3.88351	4.18818	6.21034	3.85688	4.86853	4.72586	4.0552	4.87839	4.95235	5.26931	6.7314	5.09103	6.7314	4.92958	5.37735
HTR1D	-1.09472	1.92389e-11	3.58848	2.86571	2.5222	3.10375	3.32867	3.01662	2.94302	2.86564	3.03764	2.72057	3.03344	2.91346	2.5684	2.59641	2.27908	3.24924	2.94033	2.58966	3.20657	3.31843	3.70511	3.47919	2.58598	4.05784	3.54893	3.62547	2.71206	2.21613	2.70557	3.16663	3.28254	2.90669	3.16428	2.83685	1.85272	3.7548	2.7776	3.34539	3.47927	2.62591	2.73531	3.24756	2.02215	0.199137	2.02215	3.76013	0.480494
LCN2	2.41034	1.92389e-11	3.25905	1.32683	2.86383	3.26678	6.64937	6.20262	1.7806	3.59014	2.39297	3.49565	4.82999	5.35761	6.38114	5.52108	5.79808	5.01789	4.53501	5.32393	3.73857	6.93902	5.36665	4.44587	4.71322	5.18642	3.38152	3.56178	2.22415	4.48522	7.20648	3.73926	3.35558	4.67616	3.62035	3.80839	6.08423	1.99437	5.20656	4.61173	1.70532	0.995574	6.92765	4.76755	9.08266	1.8064	9.08266	2.28415	5.33216
NAT8	-2.00672	1.92389e-11	3.71609	3.52778	2.72483	2.54164	4.63379	5.16367	3.91407	3.02008	4.1323	4.67092	5.03384	3.05378	2.46308	4.43758	2.97304	5.63165	3.26361	3.64821	4.89109	4.32743	4.74502	4.67766	4.338	3.70316	5.31112	4.64074	3.14744	3.78947	4.36852	4.31873	4.27413	4.50052	4.60711	3.45356	3.04562	4.63233	3.69272	4.72014	4.68636	3.47287	3.60184	2.75091	0.957925	0	0.957925	4.2142	0.129897
PDZK1IP1	1.55878	2.1361e-11	4.85386	3.37572	3.82791	3.91331	5.31138	5.9375	4.03863	3.49504	4.94224	4.06728	5.61632	5.01814	4.50232	5.74277	5.59884	4.92938	5.47295	5.90234	3.38276	5.69219	4.38867	6.04435	5.07498	6.00356	5.54543	4.53811	3.3546	4.83272	6.34451	4.43386	4.47911	5.43229	4.07773	4.09041	6.67669	3.97612	4.79166	5.30638	3.74888	3.0616	6.72129	4.43026	8.52593	2.36694	8.52593	4.6228	4.96688
HCAR3	2.37955	2.24477e-11	0.199813	0.394185	0.415348	0.257342	0.526317	0.492361	0.332489	0.597189	0.206345	0.266118	0.377252	0.112547	0.245832	0.643729	0.780214	0.625739	0.921285	0.716936	0.400412	0.8444	1.18351	1.05276	0.873566	1.0431	0.729497	0.482239	0.410122	0.192321	0.417808	0.458225	0.331096	0.237796	0.29134	0.105291	1.22756	0.537147	1.91893	0.569126	0.43477	0.206292	2.38221	1.21767	6.05901	6.08077	6.05901	0.434901	6.38662
MATN2	-1.05261	2.44685e-11	6.31063	5.35135	5.31338	5.22436	5.72945	5.47774	5.6605	5.08868	4.79816	5.32379	4.97151	5.37325	5.07699	4.66716	4.788	5.1553	4.5961	4.92005	6.22034	5.94516	6.00457	5.1204	4.78149	3.60578	5.44235	6.01291	5.48173	5.52739	5.74131	5.51732	5.40495	5.32496	5.63338	5.81593	4.47228	6.06373	5.60544	5.53285	5.95875	5.318	4.77245	5.00543	3.06139	3.17737	3.06139	5.84991	3.3147
HLA-F	0.617908	2.47448e-11	5.74921	5.99215	5.88011	6.05555	6.31733	6.84739	5.7015	6.12117	5.62492	5.87895	5.85083	6.08226	6.57898	6.70604	6.9399	6.02094	5.96289	5.84917	5.86701	5.99904	5.8644	5.66149	7.44037	3.90697	6.25429	5.87839	6.23645	6.2329	6.27994	5.975	6.19224	5.89401	6.12978	6.41798	6.21388	5.37458	6.02968	6.15513	5.56678	6.57528	6.37914	6.31971	6.90478	5.78529	6.90478	5.46789	5.97506
SLC39A8	0.937534	2.62994e-11	2.71873	2.64448	2.63772	2.60522	2.94204	2.25269	2.78722	2.47026	2.28359	2.51406	2.57843	3.05094	2.43808	2.21071	2.91451	2.79729	2.54898	2.57493	2.49763	2.63682	2.36545	2.20265	2.57149	1.57309	1.28027	2.50653	2.76984	2.4277	2.75385	2.30949	2.28476	2.40059	2.82766	2.46556	3.14872	2.27475	2.90292	2.57983	2.28185	2.32062	2.92694	2.97083	3.56609	6.57126	3.56609	2.88207	4.73466
HEL-S-97n	0.696022	2.68858e-11	5.32282	5.39653	4.91166	4.99791	5.19076	5.73673	4.9151	4.68053	5.75658	5.0243	6.06957	4.98975	5.00605	5.69591	5.40501	6.33817	5.65271	5.72182	5.45695	5.05475	5.40078	6.5125	6.23347	5.96201	5.49794	5.36478	5.19578	5.38426	5.32025	5.15758	4.8665	5.18435	5.06177	5.24896	5.34386	5.02316	5.01112	4.9632	5.00954	5.4959	5.34712	5.15023	6.66713	7.22979	6.66713	5.11907	6.73443
IFITM3	1.0239	2.72915e-11	6.97829	7.41154	7.28358	7.24229	7.29332	8.11084	7.30545	7.17672	7.93187	7.25333	8.72907	7.58669	7.61175	8.45188	8.25791	7.87841	9.25276	8.66354	7.11295	7.13012	7.03854	8.84792	8.51569	7.64093	7.72816	7.11296	7.12995	7.19177	7.19104	7.04159	7.27885	7.14537	6.85683	7.06248	8.68144	6.64186	7.10353	7.06789	6.51342	8.11589	8.04402	7.66305	9.40881	9.2503	9.40881	6.54989	9.50432
ABCC2	-1.51018	2.78476e-11	3.7172	3.20984	3.1073	3.38723	3.34385	2.58316	3.13038	3.11312	2.13381	3.42432	1.80572	3.42431	2.79105	1.71283	3.00778	2.23323	2.26582	1.87819	4.50652	3.98495	3.9367	2.0729	2.30559	0.982726	3.63181	4.41245	3.2952	3.82018	4.29935	4.16693	5.08598	4.69736	4.40909	4.25727	3.15583	4.26501	4.75948	4.06166	4.49382	2.223	3.57986	3.48246	0.50297	0.28154	0.50297	4.0443	0.257906
HLA-E	0.456493	2.8987e-11	8.17993	8.98586	8.93585	9.05015	8.54161	8.98715	8.66677	9.04033	8.64078	8.67235	8.71222	8.72124	9.18796	8.87171	9.34872	8.34556	8.56456	8.7648	8.22376	8.52645	8.27662	8.25277	9.41659	8.19128	8.28849	8.10723	8.78245	8.55971	8.37889	8.59636	8.16701	8.11421	8.30052	8.6495	8.67336	7.83349	8.18572	8.3994	7.91757	9.16048	8.80201	8.72754	9.41021	8.95613	9.41021	8.16543	9.14893
IGL@	1.4473	2.8987e-11	6.22754	7.55031	7.20392	8.01111	6.85121	7.36377	6.4871	6.6888	7.66312	7.59182	7.73254	6.96851	7.99605	7.32731	7.46083	6.99654	7.46626	8.2283	6.09414	6.45241	6.31708	6.95393	7.54764	5.36382	5.54945	5.59248	8.19889	7.75149	6.27927	7.75797	5.96477	6.42841	6.68464	7.23295	6.21852	5.38086	6.45216	6.24513	4.99621	8.9726	7.32136	6.9116	9.86478	10.216	9.86478	6.44464	10.2463
CD207	-0.796652	2.98194e-11	1.04255	2.29443	2.05606	1.984	1.31374	2.34253	2.76786	2.70466	2.1425	2.23263	2.46799	2.01442	1.64346	2.2103	2.47577	1.85927	2.10021	2.78414	1.36871	2.08244	1.14994	2.13216	0.815569	2.83737	1.45937	1.64266	2.21875	2.08941	1.96467	2.82666	1.89654	2.86188	2.91101	1.89113	1.75321	1.74339	1.68752	2.03269	1.18132	2.68913	1.43041	3.21229	0.667987	0.0774681	0.667987	2.00438	0.282157
AADAC	-2.40636	2.99774e-11	7.75951	6.58808	5.04768	5.71416	7.85067	7.37587	6.34502	6.08912	6.71826	7.07192	6.00949	6.01451	5.77297	6.03122	6.14648	8.16178	5.02242	4.85164	7.6823	7.1213	7.81693	5.60646	5.43689	4.50545	7.10477	7.17778	6.06841	6.11422	7.34985	6.52833	6.80339	8.13025	7.40029	7.2821	5.56707	7.64659	6.69719	6.71898	7.7537	5.4571	5.6285	6.40687	2.87766	0.254479	2.87766	6.75211	0.704405
WNT5A	1.15857	3.10692e-11	1.9905	2.03912	2.04594	2.21486	2.34071	1.77744	1.75981	2.33467	1.55677	2.00625	1.23011	2.08256	2.28699	1.73724	2.64055	1.41971	1.78528	1.54531	2.17088	2.48652	1.88161	1.30844	1.12164	1.0456	1.75887	1.45032	2.16652	1.77941	2.43726	1.8627	1.62775	1.58294	1.89011	2.12599	2.69025	1.52096	2.08861	1.94851	1.61621	1.90123	2.40355	2.45998	4.22438	6.68052	4.22438	2.12565	5.94112
OSBPL6	-0.470211	3.12844e-11	1.47345	1.29472	1.16169	1.00573	1.76606	1.98046	1.60531	1.3933	1.19402	1.36798	1.60538	1.59405	1.13535	1.79085	1.12184	1.61383	1.16089	1.51007	1.50896	1.91969	2.00619	1.77916	0.868698	1.23503	2.38941	1.77674	1.32844	1.2591	2.18695	1.5945	1.49871	1.7119	1.8564	1.54912	1.44564	2.00803	1.37405	1.44891	1.74898	0.924098	1.59437	1.42364	0.71677	0.458601	0.71677	1.82712	0.679716
BCO2	-0.412063	3.15938e-11	0.246185	0.770302	0.829143	0.384186	0.247008	1.43276	0.993869	1.13677	0.563474	0.72161	0.835711	0.59346	1.13477	0.718052	1.19659	0.248882	1.33368	1.09202	0.915621	0.871655	0.849522	0.920518	0.459378	0.91246	1.11904	1.10243	0.936064	1.47305	2.19285	1.06082	1.13189	1.5114	1.16978	1.29064	1.91755	1.38083	1.26255	1.18939	0.834001	0.969561	0.888888	1.12141	0.291886	0.265498	0.291886	0.350075	0.146096
ZBP1	0.839636	3.24907e-11	1.23579	2.29815	2.08314	2.5149	1.33197	1.93327	2.01214	2.82835	1.95718	2.27617	1.62179	2.33642	2.79124	1.77802	2.70358	1.34985	2.14884	2.13864	1.54842	1.75081	1.7145	1.2534	2.69112	4.03655	1.15611	1.57119	3.06948	3.00194	1.79807	2.37251	2.19276	1.76697	2.227	2.32813	3.46521	1.28435	1.91738	1.82389	1.38216	2.83951	2.84556	2.53712	3.65324	3.55103	3.65324	1.33525	2.60595
MIR cl-10	1.18897	3.33611e-11	1.94695	1.7325	1.97996	2.19191	1.53646	1.68175	2.02659	2.08094	2.05082	2.11616	1.53747	1.83722	2.42646	2.11447	2.67498	1.37536	2.3566	1.89211	1.70675	1.75637	1.91253	1.60453	2.55576	0.305336	1.08606	1.66248	1.84537	2.21716	2.41715	1.89613	1.69319	1.73184	2.30553	1.65828	2.69528	1.90264	2.09249	2.1023	1.72634	2.42726	2.80403	2.34805	4.07518	5.47721	4.07518	1.64293	4.35935
SLC19A3	-0.820149	3.57458e-11	1.87415	1.744	1.90431	1.91367	2.50812	2.21498	2.52348	2.0093	1.96182	2.45964	2.33243	2.57921	1.70197	2.15813	1.8673	2.59022	2.36915	2.80806	2.18204	2.16764	1.85318	2.29708	0.943477	3.02479	2.89088	2.30687	2.29609	2.25923	2.64576	1.94666	2.34805	2.7814	2.6028	2.25689	2.25004	2.32059	2.55507	2.03528	2.89264	2.02395	2.27813	2.76547	0.726438	1.07051	0.726438	2.51693	1.38868
SLC5A4	-1.1294	3.57458e-11	3.56566	1.93449	2.2569	1.71545	2.79571	1.23914	2.07705	2.73658	1.24156	2.43711	0.537724	2.62831	2.17995	0.405458	2.31868	1.59642	0.144129	0.775039	3.01871	3.6333	3.18581	1.07944	0.526263	0.229747	1.55716	2.74264	2.1347	1.9685	3.39205	3.95407	3.13298	3.60428	2.53997	2.94472	1.97288	3.21545	2.39753	2.94708	2.97656	2.0351	2.49208	2.81045	0.362186	0.205854	0.362186	3.22887	0.137625
NELL2	-0.963364	4.13322e-11	2.47999	3.21964	3.67424	4.06625	3.44943	1.9413	3.65154	3.53108	2.05944	3.49707	1.79212	2.40686	3.4034	1.99896	2.43835	1.70346	2.18692	1.82416	3.24543	2.06778	3.08749	1.99986	1.48566	0.684709	1.5932	2.36192	3.01606	3.31693	1.83636	2.36497	2.88356	2.58552	4.09422	3.81156	2.48797	2.56077	2.29012	2.85979	2.78828	3.3291	2.33459	3.47337	0.897161	0.292591	0.897161	2.39957	0.850701
SHBG	-1.46015	4.14449e-11	3.52025	1.97567	2.58861	1.66442	2.98273	3.80957	2.53419	1.81041	3.47298	2.40746	4.01988	1.90976	0.936849	3.38154	2.05783	4.59653	3.55195	2.88611	3.02876	2.84771	3.74722	3.15915	2.59717	4.24115	5.1571	3.33652	1.47508	1.78939	3.41907	3.67325	2.91825	3.61541	2.12385	1.91983	2.63596	2.72852	3.30356	3.45713	3.72767	1.93357	1.32726	2.08489	0.401244	0.0915088	0.401244	3.71673	0.329318
CHRNA7	-0.872354	4.16184e-11	2.94708	2.26707	2.12393	2.2391	3.38842	2.48161	2.43145	2.10546	2.04381	2.60467	2.12638	2.79414	2.10791	1.91324	2.14345	2.40227	2.20742	2.06432	2.92337	2.59539	3.04224	2.70052	1.38056	2.96284	2.96297	2.85493	2.01684	2.52832	2.79722	2.73837	2.93888	3.14638	3.14666	3.00816	2.3656	3.09475	2.87112	2.85354	3.15065	1.88941	2.55077	2.78412	1.20311	0.976065	1.20311	3.48107	0.756612
FCGR2A	1.41348	4.19726e-11	3.21529	2.47988	3.01801	2.5804	2.85949	2.71627	2.99141	3.03191	2.68359	2.71871	2.81545	2.66532	3.3451	2.58282	3.28875	2.24637	2.06579	2.44469	2.54011	2.89772	2.57019	2.23655	2.56289	1.6113	1.73528	2.07182	2.75677	3.49109	2.57775	2.63172	2.4933	2.79212	2.7345	3.33353	2.74994	2.04397	3.11451	2.3773	1.89795	3.043	3.47293	2.85111	5.28625	6.63682	5.28625	2.90199	6.34798
IGKV2D-29	1.87026	4.2869e-11	3.34166	3.92288	4.29627	4.51868	1.60462	5.11888	3.63362	4.58949	4.51974	6.03754	3.34695	4.22469	5.53379	4.65257	4.58456	3.65586	2.2744	3.96912	2.24768	4.13548	2.46437	3.32546	5.60181	0.471103	1.75701	2.31348	4.70415	4.58133	2.99768	4.5078	2.25687	2.66086	3.71269	4.16792	3.50095	1.70251	3.66391	4.18432	2.22533	6.14914	1.80773	5.01379	6.44533	7.4861	6.44533	2.98302	8.03231
IGSF6	1.14934	4.2869e-11	1.72508	3.18486	3.51892	3.53112	2.53306	2.34179	3.18767	3.76321	2.8398	3.44655	1.86228	3.02748	3.6373	2.55582	3.58031	1.52267	2.14939	2.39695	1.80684	2.84146	1.92951	1.15413	2.31579	1.24057	1.31776	2.38747	3.17187	2.98435	2.37094	2.66281	2.54841	2.79529	2.7042	3.13658	3.22263	1.86411	2.79995	2.45679	2.31485	3.53907	3.66745	4.3446	4.74637	5.47212	4.74637	2.49239	4.9754
SLAMF7	1.03277	4.59525e-11	3.25354	4.69217	4.89874	5.32479	3.75167	4.07535	4.67323	5.23564	4.15194	4.80798	4.03848	4.75177	5.41127	4.12007	5.38821	3.43033	4.36611	4.6161	4.11502	4.37295	3.73413	3.60788	5.28029	4.51933	3.17728	3.91903	5.28278	5.04246	4.0693	4.81304	4.13704	4.28682	4.46785	4.78756	5.45831	3.48885	4.3227	4.06078	3.7904	5.48292	4.98906	5.36061	6.43356	7.03553	6.43356	4.16614	6.47593
TNNC2	-1.48794	4.82721e-11	3.03188	2.86602	2.33838	2.13096	3.49673	4.3032	2.61829	1.17023	4.31913	3.0037	5.04998	2.74133	1.93769	4.70867	2.76724	5.16897	4.61311	4.57032	3.27595	3.20319	3.28413	5.86836	3.62513	6.60387	6.59211	3.85211	2.4925	3.00513	3.78431	3.60322	2.97754	3.95096	2.98251	3.41737	2.4817	3.97574	2.66121	3.47361	3.48181	2.52217	2.09233	1.64091	0.455504	0	0.455504	3.33705	0.375064
MAP7D2	-0.567012	5.06122e-11	1.72804	1.2958	1.11326	0.601295	0.926811	1.05611	0.702211	0.765911	1.51231	1.18781	1.01854	1.13809	0.851076	1.53867	0.910308	1.91425	0.749988	1.03713	1.34622	1.55569	1.93271	1.20674	1.30396	0.71381	1.51612	2.36707	0.588656	1.01833	2.5758	1.72143	0.958275	2.03469	2.05684	1.78217	0.759199	1.79804	1.00308	1.6103	1.36681	0.916697	1.10226	1.38911	0.421782	0.0337877	0.421782	2.01566	0.158319
ADM	1.21649	5.0732e-11	3.03584	1.97628	2.82047	2.5101	3.18187	3.60663	2.44797	2.74226	3.13019	2.56383	3.4232	2.85379	2.76617	3.36852	2.88653	3.11624	3.41187	2.05811	3.12194	4.04208	3.76276	2.89601	2.02442	2.34799	2.9866	2.64552	2.58542	2.69457	2.86703	3.22811	2.80481	3.47666	2.97241	2.81039	3.1823	3.15663	3.82262	3.6428	2.98267	2.42517	3.23168	3.13652	5.99471	5.35786	5.99471	2.97036	5.30569
CGI-38	-0.722846	5.0732e-11	2.08927	3.01886	2.29891	1.97162	3.10577	3.9957	2.51987	2.37653	2.91666	2.50374	4.03654	2.16659	3.65163	3.12539	3.53404	2.9442	3.47302	3.3105	3.25413	2.60707	2.95223	4.0402	3.30319	1.57187	4.70243	2.5872	2.0947	4.97857	4.5399	3.66126	2.73008	3.68419	3.33896	2.85313	3.43543	3.8903	2.43351	3.56389	1.74411	3.10354	2.84356	1.77011	2.64268	2.54106	2.64268	2.0517	2.39012
MAOB	-1.53977	5.0732e-11	6.40715	5.05164	4.79147	4.69422	6.00536	6.11048	5.50644	4.85028	5.75552	5.85946	5.52885	5.75891	4.91109	5.39588	5.21967	5.7861	4.6034	4.60885	5.81747	6.21359	6.32125	5.31282	4.99985	5.67475	5.88059	6.07517	4.7512	5.19901	5.79957	5.86897	5.75473	6.1178	5.70411	5.46115	4.56317	5.95088	5.36549	5.84896	6.31387	4.69946	5.1554	5.02352	2.99165	1.07389	2.99165	6.15535	2.88304
S100A12	2.3204	5.0732e-11	0.226886	0.214245	0	0	0	0	0.212229	0.879555	0	0	0.666646	0	0	0.554727	0.304495	0.997145	0.541441	0	0.793663	0.751911	1.39636	1.30337	0	0	1.04621	0	0	0	0.286943	0	0	0	0	0	1.44738	0	0.955452	0	0	0	1.13209	0.374691	4.85579	4.56284	4.85579	0.265044	5.47138
HIDE1	0.839138	5.58261e-11	0.86902	1.97983	2.18304	1.8926	1.23403	1.76966	1.644	1.91291	2.47789	2.27472	2.17757	1.54949	2.46975	2.42494	2.47434	2.16833	2.73286	2.41976	1.12303	1.50695	1.61524	2.3325	2.51671	2.24296	1.24325	1.15692	1.66207	1.93102	1.73209	2.00248	1.07347	1.15751	1.45978	1.75581	1.40998	0.803226	1.1517	0.998291	1.4181	2.12734	2.02297	1.92291	3.51423	3.32127	3.51423	1.74524	3.14807
GMPPB	0.504362	5.64792e-11	4.16981	3.84839	3.71629	3.81835	3.57922	3.90029	3.63391	3.70095	3.58939	3.62794	3.79598	3.73465	3.76722	3.54173	3.65106	3.39343	3.61353	3.77342	4.3351	4.06391	4.10702	3.94935	4.86148	2.18657	3.16285	4.24795	3.89253	4.2403	3.68573	4.01378	4.3019	3.69663	4.33551	3.90575	4.50502	4.11551	4.3723	4.02521	4.17366	3.97439	3.97529	4.03601	4.45942	4.24002	4.45942	3.38418	3.96359
RPS6KA2	0.615232	5.726e-11	2.60503	2.5996	2.86659	2.88196	2.41749	2.03451	2.73992	2.82215	1.77503	2.20747	1.69179	2.53831	3.20172	2.0155	2.47106	1.42204	1.94759	1.70077	2.34278	2.45381	2.01572	2.07695	1.9288	1.15728	1.63224	2.14357	2.60918	2.61689	2.29854	2.50067	2.42994	2.24969	2.41885	2.77263	2.3677	2.26308	2.57285	2.41269	2.02581	2.82041	2.57819	2.98225	3.32912	2.99415	3.32912	2.69986	3.64271
MSR1	0.612491	5.79989e-11	2.0947	0.684229	0.685118	0.705287	1.46038	1.17485	1.20728	1.1951	1.11391	0.797535	0.47586	0.652158	0.703225	0.995853	1.0765	1.27529	0.58971	1.13442	1.08079	1.20679	1.01988	0.759008	1.16197	1.27549	0.514074	1.15496	0.84241	0.816638	1.41916	0.523252	1.06422	1.55946	0.860296	0.726323	0.803243	1.29322	1.28957	0.533596	1.68122	1.17859	1.19502	0.631055	2.00062	3.76017	2.00062	2.08006	2.12207
PKLR	-1.32264	6.03205e-11	3.51149	2.54067	2.81697	2.22948	3.58833	3.50871	3.48379	2.5825	3.10851	3.45511	3.34541	2.98355	2.49354	3.06867	2.8547	2.91268	2.12883	2.36873	3.22499	3.70239	4.07212	3.18499	2.19309	1.98847	3.54601	3.56501	2.57552	2.7291	3.26513	3.56887	3.11501	3.25563	2.98526	2.76966	2.07023	3.2074	3.73092	3.33231	3.28558	3.12352	2.21149	2.63382	0.571854	0.055891	0.571854	3.45722	0
TRPC4	0.310952	6.44578e-11	0.0648746	0.0906573	0.0960779	0.0681462	0.0668292	0.0341987	0.146653	0.0949673	0	0.0782686	0	0	0.0962944	0	0.0766649	0.0382956	0.167352	0.197914	0.0468603	0.0437485	0.0949343	0	0.138144	0.138875	0	0.0368506	0.205022	0.160583	0.0422442	0.127767	0.120529	0.0480175	0.0437555	0.209489	0.0817549	0	0	0	0.0959567	0.11718	0.298536	0.214352	0.675225	0.53492	0.675225	0.149168	0.768125
SAA2	1.61517	6.45337e-11	0.0950376	0.21416	0.327548	0.363379	0.211552	0.66537	0.151711	0.362231	0.215495	0.498441	0.108737	0.272944	0.728935	0.409345	0.388586	0.377052	1.18564	2.00298	0.286818	0.985508	0.76493	0.226312	1.16334	0.29207	0.58191	0.0542273	0.421278	0.998931	0.927386	0.269802	0.147306	0.317784	0.0643164	0.216557	1.32802	0.105655	0.498781	0.290122	0.0481517	0.229271	0.56218	0.494139	4.407	2.35367	4.407	0.164724	2.7135
CYP3A43	-0.380567	6.45886e-11	1.56636	0.722399	0.453248	0.591923	1.06739	0.380597	0.768241	0.561409	0.340595	0.681814	0.289025	0.781902	0.384752	0.437375	0.262628	0.869879	0.119013	0.797586	1.21143	0.929097	1.00915	0.214638	0.171336	0.114575	0.796925	1.00931	0.51681	0.365254	1.05678	0.539229	0.75738	1.20128	0.81026	0.883589	0.907981	0.906848	0.700969	0.665636	1.00931	0.271484	0.697324	0.417893	0.118186	0.0416495	0.118186	0.86291	0
C2	0.914112	6.68935e-11	5.50657	4.64379	4.84374	5.00377	5.8927	6.36858	4.91271	5.34661	4.83349	5.27453	5.76097	5.70007	5.95886	5.8298	6.4663	5.01099	5.34796	5.36743	4.72828	6.10799	4.99419	4.8144	6.27299	5.37889	5.46063	4.5309	4.65449	5.0431	6.07686	4.96926	5.09193	4.94109	4.25532	5.04578	6.08241	3.87544	5.08693	4.95001	4.46444	5.12116	6.23705	5.40299	7.31344	6.19737	7.31344	4.71772	7.50793
C10ORF58	-0.802636	7.08343e-11	5.39814	4.52903	4.73971	4.71264	5.22774	5.51241	4.90345	4.78867	4.95324	5.02119	5.21865	4.38376	4.40855	5.42269	4.68597	6.36784	4.50001	4.5481	5.78309	5.16881	5.70062	4.71842	4.47687	7.32207	5.44416	5.54972	4.02433	4.92005	5.49659	5.06619	4.73526	5.50958	5.16818	4.67264	4.35202	5.94793	5.02248	4.85707	5.71404	4.60392	4.20888	4.50785	3.8721	3.71016	3.8721	5.8371	3.50026
PDK1	0.677186	7.28418e-11	2.21966	2.33003	1.97557	2.48541	1.93447	1.65324	2.13259	2.61839	1.95854	2.21875	1.8627	2.05317	2.56779	2.00467	2.30933	1.81147	1.78467	2.24467	2.09479	2.10135	1.90712	1.45152	1.76561	1.08391	1.67247	2.15367	3.02336	2.64299	2.1774	2.25786	1.90129	2.09465	2.26614	2.53754	2.15069	2.07953	2.23184	2.01117	1.88918	2.62587	2.61138	2.55799	3.47317	3.78768	3.47317	2.53061	3.23164
MAFF	0.876789	7.49209e-11	1.47016	2.06117	1.95116	2.19433	1.36708	1.83603	1.78974	2.06863	1.7115	1.92139	1.79965	1.95271	2.11123	1.63871	2.31097	1.23179	3.35442	1.65943	2.20341	1.95546	1.71125	1.82362	2.99892	1.99002	2.6039	1.84433	2.012	2.04104	1.63977	1.97138	2.02405	2.01127	1.62861	1.73864	2.61343	2.12464	2.01654	2.2232	2.04183	1.98017	2.03847	2.23421	3.62955	4.02879	3.62955	1.68975	3.89601
LIPG	0.668839	7.58154e-11	1.81193	1.4027	2.01668	1.77741	2.06072	1.62533	2.34519	2.34469	1.48457	1.91653	1.16502	2.01499	1.44901	1.41366	2.29188	1.22379	1.7446	1.50295	2.16054	2.20693	1.73656	1.56151	1.88584	0.838898	1.50221	1.92689	2.05521	2.08241	2.03404	1.72722	1.89005	2.00695	1.8962	2.71942	3.31216	2.40009	2.39389	1.51181	2.11872	2.11281	2.19303	2.28469	2.39344	2.23816	2.39344	2.31953	2.30032
GOLT1B	0.408931	7.6086e-11	3.20949	3.43935	3.49063	3.5324	3.24392	2.77126	3.37174	3.59148	3.02933	3.10369	2.94753	3.11249	3.24994	2.67857	3.39309	2.92195	3.35385	3.18754	3.18721	2.95114	3.06976	2.4631	3.03843	2.64945	2.87816	3.12085	3.61361	3.04697	3.25588	2.16034	2.58593	2.61672	3.31895	2.6965	3.53635	3.22302	3.34407	3.03516	2.79793	3.25681	3.4323	3.97478	3.82661	4.08151	3.82661	3.28501	4.09222
ABCG2	-1.89129	7.71805e-11	6.6577	5.50695	4.8284	5.12772	6.78566	5.75229	5.6922	4.94577	5.4584	5.93259	5.22029	5.59612	5.05645	5.07319	5.11582	6.2987	4.66581	4.48272	7.00083	6.55307	6.45925	5.23713	4.86827	3.31206	6.22654	6.88504	5.38718	5.75833	6.52356	5.95989	6.9303	6.70363	6.44407	6.56628	4.36744	6.85623	6.51605	6.35955	6.60775	4.86355	5.58166	5.95405	2.60164	0.593404	2.60164	6.75434	0.623394
LRRC32	0.546505	7.84111e-11	2.25291	2.00736	2.52091	2.21677	2.18629	2.17007	2.42453	2.20994	1.81263	1.60115	1.82566	2.40746	2.09965	1.78965	2.63726	1.78364	2.10222	1.55593	2.3582	2.22676	2.07104	1.97739	1.83187	1.06905	1.72558	1.97613	2.09738	1.88595	2.20824	1.99816	2.04206	2.0648	2.26718	1.74558	2.34286	1.90637	2.06675	2.33627	2.03089	2.36571	2.06396	2.11364	3.12831	3.5551	3.12831	2.52381	2.69546
NPY	-1.42982	8.13369e-11	3.33726	2.59991	2.64014	1.75898	4.08693	4.74647	3.39163	1.81386	3.61263	3.265	4.36891	3.09671	2.50563	4.27342	2.85944	4.51612	4.16209	4.20521	3.27671	4.12453	3.86705	5.4027	3.02428	3.74996	4.65209	3.5935	2.82931	3.01333	4.03755	2.9723	3.02847	3.61856	3.07054	3.05579	2.67571	4.14044	3.30121	3.7284	3.78001	1.99935	2.60887	3.0113	1.14009	0	1.14009	3.22405	0
IER3	1.51716	8.13425e-11	2.29626	3.36816	3.89983	3.51728	2.75272	2.97482	3.48123	3.48417	3.44866	3.9257	3.19466	3.38606	3.78367	3.77476	3.97836	2.2907	5.44114	4.20966	3.17772	3.37014	3.45428	3.67234	3.62996	2.53125	2.93944	2.72161	3.45775	3.52175	3.19959	3.083	2.97887	3.25845	2.99567	3.38978	3.78858	2.7753	3.00004	3.63233	2.4478	3.74142	3.43014	3.67936	5.4348	7.39289	5.4348	2.21348	7.44818
LYPD5	0.59102	8.19496e-11	0.381995	0.513445	0.736113	0.654278	0.247919	0.396383	0.42062	0.534513	0.147412	0.197838	0.314935	0.398236	0.392193	0	0.843757	0.191355	0.405186	0.15932	0.430982	0.314418	0.320833	0.312612	0.59404	0	0	0.268582	0.433224	0.432106	0.516881	0.166157	0.298324	0.410452	0.217065	0.455025	1.15685	0.305283	0.115815	0.445647	0.240391	0.714862	0.510215	0.883308	1.79642	1.04616	1.79642	0.281413	1.18492
OTOP3	-0.832428	8.24317e-11	2.30102	1.18111	1.57906	0.331274	2.20759	0.540896	0.6163	0.734729	1.62788	1.99855	0.129694	0.28036	0.536262	0.153975	0.696793	1.08127	0.149774	0.211096	2.66465	2.89078	1.96861	0.885421	0.401458	1.17519	1.65336	2.73549	1.23824	0.925656	2.35667	1.45391	1.51601	3.06138	1.02602	2.74034	1.20006	1.70678	1.34701	1.65482	1.20474	1.37264	1.61868	0.650661	0.176737	0	0.176737	0.827891	0
F7	-0.211532	8.25204e-11	0.450561	0.538322	0.565828	0.27627	0.0665841	0.223157	0.596137	0.35431	0.464074	0.731516	0.424827	0.430791	0.474741	0.589405	0.288398	0.431234	0.243426	0.652442	0.178315	0.690159	0.596435	0.29699	0.329634	0.138378	0.131619	0.84721	0.517062	0.70321	0.199141	0.4197	0.520077	0.114912	0.546137	0.366909	0.195618	0.439584	0.39601	0.586153	0.400254	0.325255	0.126462	0.110752	0.0346795	0	0.0346795	0.18352	0.0415009
MATK	-0.67499	8.38288e-11	1.4716	3.00183	3.15217	3.40515	2.12823	2.84032	3.36064	2.55574	3.02496	2.39518	2.88794	2.69668	3.48162	3.27682	3.52481	2.4435	3.53177	3.34307	2.93009	2.27978	2.47988	3.09987	3.17744	5.17516	2.94111	2.74898	3.21332	3.23746	1.99548	2.94101	2.98436	2.54102	2.72056	3.33545	2.82977	2.16824	2.42024	2.58287	2.0959	3.33495	3.03536	2.96346	1.63095	1.96859	1.63095	1.99424	1.1815
CXCL16	0.537133	8.5818e-11	4.95132	4.17935	4.43672	4.54954	5.18593	4.81289	4.74225	4.51696	4.46875	4.84988	4.37967	4.69364	4.60151	4.49845	5.00143	4.51895	4.6428	4.37437	4.85615	4.90299	4.77985	4.16613	4.82203	4.29069	4.71153	4.55399	4.34447	4.42722	4.6648	4.56125	4.71732	4.99441	4.42003	4.54943	4.88143	4.67316	4.92344	4.68618	4.87042	4.76886	4.92058	4.75932	5.66423	5.99059	5.66423	5.05854	5.88973
UBE2L6	0.666213	8.78098e-11	5.25088	5.52453	5.65731	5.5696	5.44995	5.48353	5.35398	5.63094	5.43928	5.60536	5.40975	5.56692	5.63353	5.7619	6.08946	5.05407	5.82665	5.64183	4.92359	5.1732	5.60754	5.18358	6.79756	4.35093	5.06447	4.73401	5.06833	5.0796	4.81963	5.42779	5.27515	5.05962	4.62022	4.9839	6.19226	4.68403	5.10875	5.45293	4.96146	5.7389	5.41489	5.59947	6.87763	6.32954	6.87763	5.01705	6.83634
CYP3A7	-1.86577	9.55081e-11	5.54876	3.98475	3.2555	3.90149	4.96923	3.62012	4.25133	3.74721	3.99427	4.33717	2.67788	4.34091	3.24561	3.08692	3.50647	4.50988	1.86248	2.2984	5.34419	5.08773	4.97626	2.24139	2.81305	1.37877	4.05921	4.71885	3.51827	3.73132	5.21564	4.84402	4.73776	5.39315	4.26276	5.08251	5.34083	4.72873	4.38762	4.31636	5.17774	3.10147	4.53168	3.43512	1.28187	0.108771	1.28187	4.82394	0.132074
SAA1	2.24174	9.88693e-11	0	0.72839	0.716823	0.790617	0.508879	1.95	0.337978	1.2872	1.06922	1.35144	0.954569	0.860327	1.46182	2.30945	1.92533	1.50598	2.88289	3.22754	1.54357	1.90071	1.82871	0.664285	2.65317	0.330605	1.55839	0.337726	0.9243	1.91218	2.30663	0.632926	0.596712	0.988549	0.210352	0.309163	2.69346	0.079917	0.931467	0.934382	0.153395	1.22869	0.950711	1.33036	6.03766	4.18249	6.03766	0	4.5796
FADS6	-1.65373	1.04901e-10	4.21905	3.92677	2.86752	2.99037	4.33561	4.44229	3.64696	3.2717	4.02742	4.24658	3.6653	3.17007	2.89544	3.48616	2.98484	4.51555	3.63171	3.31109	4.2404	4.76235	5.3063	3.95149	3.37049	5.16681	5.07557	4.94644	2.8677	3.96535	4.63319	4.46634	4.87194	4.53812	4.34785	4.35907	3.33877	4.85873	4.27271	4.65828	4.80338	2.70419	4.01233	3.97324	1.68672	0.322226	1.68672	4.51259	0.17932
SLC13A1	-1.74385	1.05629e-10	5.1139	4.37868	3.68717	3.57044	4.97926	3.76093	4.15119	3.64958	3.20355	3.88335	3.26362	4.1425	3.60353	2.81054	3.55978	4.1908	3.17011	3.30042	4.89677	5.03804	4.85652	2.9872	1.50171	3.75213	4.25611	4.57121	4.05612	3.52615	4.65116	4.18629	4.54501	4.74775	4.37735	4.39975	3.8756	5.51679	4.63142	4.95664	4.82177	3.00284	3.42907	4.42294	1.44929	0.197638	1.44929	5.00683	0.314327
CTSB	0.664959	1.14677e-10	6.38126	6.37656	6.66886	6.6887	6.74615	6.50646	6.51881	6.59669	6.51343	6.49951	6.20775	5.82918	6.70683	6.46498	6.62879	6.59578	6.16314	6.49771	6.52165	6.52337	6.2887	6.44117	6.90799	6.68615	6.45674	6.38586	6.43167	6.52726	6.39305	6.65564	6.4767	6.44551	6.07125	6.43333	6.40778	6.47188	6.65844	6.1654	6.67559	6.98322	6.51223	6.83264	7.60852	8.78462	7.60852	6.81342	8.35781
CYP4F3	-1.18264	1.28565e-10	4.75944	3.04592	3.73913	3.0644	3.73598	3.96309	3.94101	3.44017	3.42221	3.54779	3.1932	2.88535	2.92034	3.40121	2.92837	3.97621	2.79775	2.03899	3.96619	4.34561	4.09573	2.90623	2.4049	2.11761	4.65809	4.10196	3.56252	3.77578	4.31262	4.04807	4.82522	4.48876	4.22531	3.84904	2.77701	4.65549	4.0127	3.96202	4.66436	2.91376	3.34664	3.25739	2.16724	2.56978	2.16724	3.86712	1.39216
MMP1	3.1463	1.29299e-10	2.97571	1.24471	1.74993	2.66	1.97877	1.96264	1.05527	2.13109	1.42512	2.4932	1.07722	2.46896	1.60777	1.28417	2.91488	3.51539	2.6238	2.29021	4.60613	3.5958	4.8564	2.23122	4.38219	2.56583	2.7818	1.75876	2.02886	2.13048	2.31698	2.34214	3.20756	2.59898	2.83635	2.86572	4.45246	2.67641	3.24815	1.75295	0.758112	1.67404	4.75119	3.16969	7.45179	11.1356	7.45179	1.84528	10.2855
CDC42EP1	0.449947	1.29657e-10	4.12172	4.43928	4.33735	4.14635	4.03736	4.25622	4.10071	4.09507	4.07093	4.16968	4.40088	4.48607	4.38833	4.42083	4.69596	3.81651	4.75559	4.22292	3.89331	4.13437	4.40564	4.45663	4.88474	3.34959	3.3971	3.95759	3.92391	4.10748	3.9042	4.44573	3.82281	3.85347	3.66098	3.82681	3.74177	4.06443	4.12485	4.0927	3.7905	4.59435	4.07861	4.07937	4.67402	4.46652	4.67402	3.77993	4.56486
CPNE6	-0.263824	1.3214e-10	1.11279	0.441975	0.6733	0.959061	0.61839	0.562156	0.65208	0.349614	0.508827	0.514993	0.464601	0.333812	0.354092	0.409345	0.496769	0.527462	0.399074	0.438233	0.393557	0.508705	0.642743	0.260805	0.289858	0.607474	0.859811	0.40974	0.396714	0.411375	0.258285	0.34093	0.553411	0.321503	0.617302	0.629357	0.0722563	0.470913	0.26399	0.281666	0.977111	0.392593	0.353392	0.322376	0.0301103	0.0727037	0.0301103	0.406018	0.0360442
CXCL11	1.87054	1.32444e-10	1.02927	1.75555	0.841303	2.23304	0.441158	0.949138	0.63555	3.60579	1.46425	2.62156	0.424314	1.88198	1.83952	1.06477	3.82092	0.761967	2.42612	1.33768	1.31871	0.996739	0.804578	0.260418	6.03766	0.725456	0.499121	0.532208	1.49076	1.77019	0.596841	1.51752	0.524308	1.52785	0.948056	0.683789	5.18669	0.71597	2.01885	0.600679	0.318546	2.14395	2.53774	3.85441	6.39833	4.79316	6.39833	1.19624	5.93353
C10ORF116	-1.93326	1.36409e-10	8.85847	8.34597	7.96855	7.37965	9.03617	9.7614	8.10005	7.31778	9.60291	8.70125	10.0969	8.27928	7.57464	9.65042	7.39367	10.7961	9.71478	9.55734	9.39153	8.59779	9.06893	10.6952	9.18053	11.0465	10.8292	9.5431	7.95279	8.43569	9.07947	8.8849	9.28093	9.21523	8.81718	8.66253	7.98501	9.26874	8.58798	8.34865	9.61721	7.83719	7.15475	7.70734	6.67614	3.21272	6.67614	8.8301	4.06091
CKAP4	0.632008	1.36409e-10	4.32468	3.92376	3.93773	3.95035	4.3392	4.26357	4.05577	3.76077	4.05451	3.9405	4.724	4.28486	4.01346	4.15364	4.49488	4.15521	4.43906	4.49484	4.13631	4.24626	4.14403	4.64591	4.63119	5.13393	4.21312	3.93197	3.6702	4.12056	4.10748	4.08718	4.00195	4.08635	3.94356	3.91502	4.28127	3.88825	4.30739	4.19727	3.91927	4.23839	4.21357	3.89343	5.19092	5.47659	5.19092	4.23795	5.08599
SLC28A1	-1.76723	1.39807e-10	4.49474	3.69443	3.44042	3.32349	4.24871	4.8214	4.18176	3.60448	3.91477	4.51969	4.32831	4.06916	3.65371	4.03699	3.7932	4.09388	3.59054	3.94339	4.66203	4.94484	5.13569	3.91884	3.31093	3.9963	5.14082	4.77931	3.77633	3.97959	4.66546	4.69537	4.62309	5.14333	4.84616	4.5779	3.27487	4.94564	4.6727	4.63571	4.86825	3.56762	4.42092	3.76075	0.89636	0.114198	0.89636	4.43172	0.0382667
FLJ23867	0.648945	1.46829e-10	2.91059	2.01983	1.93387	1.98432	2.89119	2.79626	2.53909	2.02596	1.67257	2.11074	2.78401	2.64748	1.73842	2.14025	2.62172	2.32267	2.36136	1.81205	2.26259	2.46524	2.23134	2.92808	3.04442	1.77547	2.26744	2.53343	1.79254	2.10424	2.30485	2.30305	2.40868	2.14985	2.25395	2.13533	2.13587	2.55004	2.59827	2.85288	2.62388	2.25551	2.29968	1.83238	3.46703	1.9772	3.46703	3.07722	2.50298
NAT8B	-2.08328	1.4993e-10	4.79406	4.47443	4.02361	3.84141	5.84651	6.7034	4.50638	4.47711	6.37728	5.75776	6.37122	5.23584	4.04157	6.17157	4.7918	6.75832	4.73536	5.58004	5.68716	5.63138	6.0105	6.2912	4.02807	5.21939	6.42663	5.98514	4.35457	4.63889	5.67921	5.66928	5.29318	5.7652	5.47917	5.24798	3.60338	5.80718	5.18435	5.68463	5.94676	4.43607	4.95282	4.31073	2.10216	0.451609	2.10216	5.99541	0.682216
APOBEC3A	1.15751	1.50534e-10	1.65275	1.55062	1.75286	1.46468	1.62225	2.02623	1.49429	1.78471	1.77208	1.77635	2.09472	2.0511	1.81378	1.80375	1.89633	2.21219	1.81907	2.86856	2.18643	1.90399	1.86973	2.15216	2.54785	5.43353	1.7526	1.73382	1.7026	1.9587	1.99343	1.74402	1.77432	1.84997	1.51518	1.89559	2.27953	1.78972	1.80065	1.73788	1.68665	1.39058	2.15152	1.93977	3.62713	5.16295	3.62713	1.47449	3.75574
FCN3	1.1658	1.51899e-10	0.469375	0.194823	0.206043	0.112196	0.3078	0.311092	0.299155	0.674575	0.125613	0.128576	0.234894	0.488744	0.299615	0.277066	0.510388	0.344668	0.269808	0.671206	0.151079	0.141376	0.275722	0.690458	0.516832	0.0573431	0	0.332904	0.117837	0.681993	0.13667	0.52164	0.662431	0.127981	0.270167	0.393478	0.664401	0.103973	0.190758	0	0.106562	0.436887	0.822746	0.73947	3.15937	3.48629	3.15937	0.125738	3.15148
CEBPB	1.00751	1.55062e-10	3.10517	3.67442	3.77628	3.61169	3.33916	4.22127	3.77606	3.48202	3.91607	3.82198	3.97019	3.7847	3.95434	4.14895	3.90436	3.2717	4.21476	4.0833	3.17841	3.57745	3.23309	3.75172	4.31909	2.76337	3.64814	3.4022	3.68645	3.48435	3.50608	3.44683	3.16421	3.36912	3.30342	3.61855	3.6821	3.17769	3.76506	3.99314	3.65498	3.98224	3.64578	4.3555	5.00916	6.75281	5.00916	3.10829	5.99494
PRR16	0.937213	1.55404e-10	0.877612	0.88341	0.688449	1.0559	0.783914	0.826179	0.993879	1.23086	0.31219	0.841694	0.871522	0.793804	1.03323	0.427463	0.854234	0.305951	0	0.757963	1.08005	0.820141	0.736968	0.793706	0.555091	0.455128	0.322754	1.04711	0.559306	0.917431	0.762686	0.908567	0.589739	0.670154	0.638707	0.584602	1.22503	0.671735	0.844855	0.88037	0.874779	1.33434	0.985481	1.7034	2.6675	4.15796	2.6675	0.569182	4.05442
SULT2B1	-1.10069	1.61517e-10	3.45665	3.65549	3.04037	3.13918	3.56442	4.74136	3.43419	2.60791	4.19764	4.20756	4.04027	3.34015	3.10924	4.08902	3.38382	4.14377	4.33468	3.69668	3.91741	3.74213	3.84328	4.98427	4.72633	4.51355	5.24643	3.95054	2.94628	3.32729	3.4122	3.99448	3.46285	3.65077	4.07457	3.67058	2.45369	4.27088	3.67862	3.90755	4.38802	3.19916	2.84122	3.1826	2.84364	0.102323	2.84364	4.31258	0.883404
PHEX	-0.340755	1.65416e-10	0.735877	0.755414	1.1493	0.628823	1.1722	0.370834	0.896673	0.799543	0.414028	1.06186	0.381787	0.659405	0.730002	0.326013	0.509492	0.888504	0.0883375	0.623154	0.724392	0.985503	1.02752	0.305192	0.588033	0	0.866344	0.447776	1.00851	0.953754	0.842586	0.591774	0.72778	0.811311	0.84795	1.15025	0.521277	0.773168	0.625339	0.857422	0.974587	0.91678	0.90347	0.9603	0.170405	0.127206	0.170405	0.691676	0.202125
PSAT1	0.685536	1.7055e-10	1.95064	2.35701	2.30107	2.09458	1.7058	1.69254	1.79241	1.86677	2.33765	2.18942	1.32886	2.14513	2.39117	1.67673	1.92701	1.65817	2.08725	2.49024	1.75243	1.14604	1.86088	1.59767	2.44087	0.563766	0.987675	1.67966	2.5101	2.06355	1.89463	1.98018	1.50203	1.5881	2.51379	2.13801	2.66305	1.65828	2.24301	2.03461	1.66358	2.4468	2.27607	1.91805	2.89543	2.85871	2.89543	1.88147	3.41679
CCL2	1.32478	1.71789e-10	2.07331	4.22493	4.19814	4.3129	2.70189	3.50018	3.88937	4.4597	4.4504	4.85895	4.34155	4.46037	4.38427	4.42462	5.13208	3.55056	6.02937	4.084	3.96566	3.671	3.8007	4.77262	4.51998	2.50288	3.33351	4.09611	4.7489	4.26241	2.97522	4.17524	3.68499	3.63533	3.97124	3.51599	5.57684	3.09748	3.29968	3.6859	3.40043	4.96485	3.79745	4.30743	6.66937	8.57495	6.66937	3.3461	7.21749
TNFAIP6	1.98681	1.72974e-10	0.152462	0.505007	0.354053	0.303855	0.427288	0.368118	0.39085	0.350299	0.0921108	0.18283	0.0895966	0.524399	0.152531	0.546294	0.469358	0.542342	0.200425	0.515335	0.310371	0.29142	0.68751	0.289734	0.754353	0.316008	0	0.586496	0.167817	0	0.365184	0.292093	0.435031	0.182	0.291463	0	1.60703	0.768964	0.822416	0.158498	0.222397	0.438678	1.44739	0.655671	3.71676	6.72037	3.71676	0.481279	6.02704
MUC4	1.3899	1.83491e-10	0.666325	0.323313	0.200452	0.304434	0.323097	0.630042	0.258405	0.551036	0.119145	0.174698	0.53777	1.00861	0.319824	0.373739	1.22221	0.252855	0.453136	0.926135	0.634924	0.947177	0.813865	0.505943	0.670891	0.779522	0.415823	0.799299	0.411421	1.00088	1.78228	0.66254	1.13036	0.922496	0.830962	0.498454	2.069	1.22348	1.91032	1.17483	0.613225	0.119377	1.90425	0.579517	2.76412	0.070818	2.76412	0.69468	0.890925
CD163	0.790615	1.89323e-10	3.8719	3.06991	3.02856	3.11344	3.60841	3.11723	3.59912	3.86511	2.77953	3.13195	2.71563	2.75734	3.53959	2.94262	3.56921	2.58074	2.20545	2.94476	2.72992	2.88952	3.04091	2.43129	3.44366	2.03194	2.52589	2.63451	2.66678	3.41574	3.22036	3.04556	2.91961	3.29358	3.16945	3.21631	3.25179	2.91243	3.28799	2.81066	2.61773	3.73064	3.03811	3.20784	4.7918	5.35483	4.7918	3.26329	4.8115
G6PC	-2.45468	1.91991e-10	7.25722	5.32579	5.45461	5.21641	7.438	5.36838	6.46865	5.74633	6.20329	6.02685	5.03644	6.44034	4.88724	5.42098	5.35769	6.3088	3.05233	4.35216	6.06625	5.97832	5.27626	4.03094	2.84162	3.8535	5.86627	5.69035	5.20853	5.83377	6.76461	6.16448	5.87276	7.0039	5.83287	5.63009	5.26515	5.42656	5.64777	6.01097	6.2453	5.2186	7.03981	4.444	1.67939	0.321769	1.67939	6.52374	0.349379
LITAF	0.929127	1.91991e-10	4.53758	5.71684	5.76985	6.21651	4.92433	5.15291	5.74657	5.85805	5.6552	5.76815	5.1196	5.55922	5.80345	5.61732	6.01454	4.78718	5.33216	5.52775	4.47789	4.90554	4.54646	4.85199	5.43843	4.94253	4.09224	4.37284	5.60647	5.44832	4.6344	5.10612	4.69444	4.77348	5.08398	5.52687	5.51935	4.25988	4.82052	4.76101	4.52309	5.77082	5.87505	6.00064	7.14128	7.6094	7.14128	4.91097	7.59179
OSCAR	1.00976	1.91991e-10	0.522115	1.04478	1.30349	1.24836	0.837241	0.750411	1.30307	1.04772	1.3141	1.26714	0.956032	1.12099	1.73412	1.13788	1.02351	0.784579	1.40706	1.69573	0.503181	1.14114	0.638105	1.07285	1.34887	0	0.54054	0.522667	1.07775	0.755618	0.600724	1.45534	0.482788	0.609756	0.831471	0.990427	1.05321	0.912868	0.679138	0.716837	0.445979	1.24514	1.19692	1.31442	2.75117	4.11402	2.75117	0.600622	3.4743
RHOD	-0.908506	1.92862e-10	3.40263	3.39888	2.51375	2.20461	3.42597	4.05622	3.03032	2.58699	3.43617	3.41672	3.76155	2.54977	2.73666	3.51274	3.06064	4.32244	4.65649	2.43234	3.97099	3.76176	4.25729	4.15156	3.73569	5.26861	5.52791	3.98322	1.83113	3.67244	4.39246	4.10979	3.68539	4.36464	3.22461	3.60221	2.81518	4.41446	3.7604	4.15454	3.61163	2.45159	2.59496	2.92346	2.69711	1.75266	2.69711	3.10622	2.23683
TMEM86B	-0.634287	1.94796e-10	2.35576	2.79046	2.99825	2.76088	2.04311	3.5391	2.91012	2.61564	3.31479	3.30724	3.32693	2.76574	3.11891	3.4867	3.16478	3.05642	3.88392	3.68529	2.36527	2.71385	3.01722	3.49477	3.17079	5.09742	3.92598	2.74072	3.23023	3.24506	2.97712	3.0231	3.20987	3.01565	3.02028	2.9625	2.59077	2.91644	2.62189	2.77826	2.69693	3.27845	2.79312	3.07172	1.53228	1.18055	1.53228	1.60628	1.61743
GALNT6	-0.609885	1.9755e-10	4.37128	3.41956	3.18929	3.39801	3.56734	3.12852	3.31596	3.35333	3.1266	3.31051	3.5797	3.03229	2.82093	3.22439	2.7788	3.51044	2.92377	2.72967	4.12363	3.4744	3.787	3.43018	2.37553	4.30938	4.80375	3.56561	2.90269	3.58506	3.6947	3.59667	4.16457	3.46744	3.06955	3.66384	3.2815	4.07364	3.91341	3.76957	3.62896	3.09436	3.3313	3.20887	2.61183	2.05076	2.61183	3.76836	1.95853
LCT	-1.46982	2.0595e-10	4.21331	3.62052	5.28122	2.94545	1.12866	2.4086	4.40231	3.45773	3.2821	3.07055	2.66382	0.507748	0.815027	3.21549	0.232091	4.24441	5.30064	1.66496	2.37203	3.36847	2.21466	1.686	2.4083	2.00448	0.968421	4.15644	0.901967	1.59529	1.70272	4.76024	6.00041	5.38766	2.41796	1.34916	3.68348	1.94994	4.33736	4.46705	1.37215	3.07691	0.396487	1.28135	0.542714	0	0.542714	2.62413	0.154183
SLC14A2	-0.615727	2.0595e-10	0.828096	1.20654	0.797583	0.864	0.875303	0.83749	1.00024	1.06533	0.70772	0.710215	0.634686	1.03317	1.38933	0.894408	1.01624	1.31244	1.00524	1.83769	1.0416	1.19547	0.842688	0.888197	0.329442	3.76154	1.43707	1.02846	0.743575	2.17854	1.87317	1.7468	1.22598	1.58799	1.66754	1.09574	0.881545	1.87712	0.906427	2.22047	1.0048	1.06114	1.26985	0.910733	0.140506	0.165145	0.140506	0.840706	0.316353
LGALS9	0.506029	2.36955e-10	5.60012	5.79939	5.90355	5.94229	5.54604	5.96896	5.7461	5.89268	6.02156	6.07831	6.20629	5.87842	6.16928	6.36413	6.38486	5.7738	6.6143	6.57592	5.30314	5.85567	5.5576	6.52232	6.5738	5.7906	5.59432	5.27845	5.70229	5.70434	5.17275	5.86156	5.27939	5.2101	5.49037	5.67121	5.84478	5.18997	5.82854	5.88289	5.83287	6.29295	5.9483	5.9168	6.5692	5.50375	6.5692	5.4131	6.08985
HTRA3	0.979116	2.41991e-10	1.48065	1.81075	1.72786	1.41015	2.32565	2.40186	2.43317	2.06343	2.25876	1.83853	3.01505	2.63154	1.98655	2.2068	2.52155	2.48037	2.51756	2.78394	2.05461	2.01349	1.91827	3.06809	2.76762	2.88777	2.67289	1.69157	1.74518	2.30548	2.10498	2.13683	1.77234	2.1087	1.20862	1.49454	2.14441	1.88445	1.59389	2.14036	1.9558	2.82031	2.30433	1.64201	4.25971	5.18178	4.25971	2.18673	5.32667
CNGA1	-0.890611	2.47969e-10	2.26483	2.18661	1.91419	1.92847	2.81319	3.1706	2.23889	2.10414	2.89132	3.03671	3.11404	2.37474	1.7851	2.7214	2.83138	2.88797	2.49923	2.04045	2.97679	2.94144	2.5839	2.35565	1.66447	2.91015	3.10255	2.34073	2.02309	2.09638	3.19911	2.5005	2.78173	3.01043	2.78392	2.49731	1.84491	2.69468	2.36755	2.59374	3.37495	1.86753	2.33723	2.62611	1.40174	0.0468011	1.40174	2.51268	0.146866
LAMA1	-0.518187	2.59444e-10	1.19719	0.953094	0.573371	0.652882	1.45516	1.71341	0.714343	0.698996	1.60314	1.19703	1.48123	1.03811	0.511126	1.39294	0.690118	2.43814	1.01008	1.29246	1.23751	1.25042	1.91414	1.99875	0.318972	1.64421	1.78488	1.87644	0.956395	1.06916	1.41167	1.25743	1.21462	1.36972	1.37059	1.21615	1.07422	1.24958	1.0718	1.03697	1.34262	0.733635	1.215	0.698632	0.169883	0.288283	0.169883	1.08171	0.592643
RNASE2	0.723456	2.74499e-10	0.200368	0.356278	0.136381	0.209994	0.184623	0	0	0	0.666756	0	0.425004	0.230944	0.37643	0	0.425059	0.991005	0	0	0.513775	0.180123	0.183971	0.260865	0.531221	0	0	0.152825	0.286704	0.326842	0.333222	0.341006	0	0.0625798	0.180151	0	0.171095	0.132933	0.34923	0.19649	0.136211	0.064444	0.58157	0.4286	1.17998	1.49029	1.17998	0	2.09375
ADIB	0.652241	2.81787e-10	6.78817	7.20194	7.17696	7.5012	7.42759	7.51703	7.09371	7.41906	7.55523	7.36594	7.22501	7.18132	7.77127	7.26617	7.87699	7.08108	6.74784	6.93654	6.77439	7.24425	6.93578	6.62911	8.0467	4.04595	6.4599	6.86724	6.53735	6.89066	6.64843	7.08406	6.51151	6.71394	6.74873	6.97575	6.70634	6.42462	7.30495	7.27488	7.19227	7.86281	7.14359	7.49581	8.38096	7.62545	8.38096	7.24884	7.82202
SPCS2	0.328405	3.0343e-10	4.27309	4.54434	4.28951	4.47535	4.22251	4.18148	4.21247	4.0535	4.81565	4.37936	4.51583	4.32137	4.3581	4.55768	4.29353	4.3646	4.352	4.59648	4.23113	4.04261	4.22939	4.39578	4.55392	2.644	3.90255	4.25301	4.30502	4.19897	4.03034	3.87368	3.97704	3.85095	4.20405	3.86486	4.46922	4.08433	4.17387	4.03622	3.93987	4.52979	4.19143	4.48532	4.87921	5.15864	4.87921	4.17456	4.99952
SOCS3	1.75169	3.09338e-10	1.39263	3.52258	3.28973	2.88626	1.58729	2.05276	3.86879	3.45829	2.52074	3.12777	2.24296	4.01974	3.27986	2.94736	4.12611	1.61881	4.70019	2.72035	2.49202	1.98316	2.52849	2.06548	3.5664	1.60442	1.32932	2.10378	4.00889	3.45186	2.70344	2.79124	2.46131	2.04137	2.55057	2.3953	4.36017	1.50259	2.81893	3.01913	1.25638	3.75331	3.81336	4.30586	6.05061	7.26813	6.05061	2.43294	7.03798
HSD11B1	1.33363	3.13982e-10	0.542117	0.4152	0.729101	0.930561	0.503785	0.454214	0.305436	0.805469	0.310109	0.386417	0.0816978	0.696016	1.36277	0.763537	1.1301	0.559967	0.492179	0.912493	0.593857	0.492718	0.429712	0	0.74964	0	0.144892	0.702351	1.12287	0.882249	0.478081	0.422352	0.596499	0.68824	0.421479	0.56769	1.17907	0.713876	0.505094	0.337981	0.138865	0.683471	1.06088	0.693981	2.74398	5.28084	2.74398	0.310398	4.56431
APOL1	0.701074	3.19029e-10	4.62595	4.30259	4.62771	4.70935	4.50748	5.15482	4.56044	4.82586	4.59431	4.76856	5.30813	4.9464	4.85066	5.03911	5.40305	4.32221	5.07297	4.92502	4.29538	4.79916	4.5922	4.56683	5.30315	5.31133	4.78931	4.36868	4.31968	4.47586	4.72989	4.67879	5.09266	4.7359	4.1879	4.39754	5.96555	4.18652	4.86392	4.80274	4.53792	4.89934	4.959	5.03461	7.47269	6.02328	7.47269	4.54624	6.19311
FMO1	-1.89184	3.19029e-10	4.55277	4.02093	4.46741	3.53793	5.80709	5.32597	5.4706	3.88594	4.56511	5.33942	4.42245	5.0309	3.80222	4.58881	4.5289	5.15882	3.14894	3.64613	5.15609	5.43407	5.25851	4.29892	1.45802	2.10988	5.50897	5.41091	4.72495	3.99936	4.82738	5.18988	5.15398	5.73895	5.26489	4.92067	4.32685	5.63185	4.51069	5.25352	6.04635	3.89055	3.80237	3.77505	1.44874	0.581156	1.44874	5.63296	1.49055
CWF19L2	-0.484339	3.20992e-10	2.19991	3.06312	3.01434	3.13169	2.57856	3.01425	3.16091	2.89779	3.54494	3.11612	3.51928	3.10323	3.0282	3.52119	2.81377	3.66898	3.75715	4.26061	2.47702	2.4666	2.39896	2.39144	2.11718	5.15157	3.03501	2.66618	2.96981	2.90835	2.55049	2.64091	2.56026	2.63378	2.70261	2.69956	2.73026	2.46662	2.20239	2.17729	2.10444	2.5176	2.48358	2.86798	2.31361	2.20171	2.31361	2.71624	2.66946
PYGL	0.965488	3.22165e-10	1.40859	1.70952	1.80862	1.8374	1.3565	1.59249	1.61191	1.94403	1.494	1.94631	1.81887	1.59393	1.79337	1.67877	2.17775	1.45457	1.53642	2.00566	1.3273	1.70489	1.40183	1.08677	1.68477	1.74084	1.22824	1.3781	1.87928	1.71322	1.36941	1.78437	1.28934	1.61498	1.69951	1.444	1.54333	1.4125	1.59508	1.49983	1.14913	2.30543	1.96328	2.23668	3.50522	4.12061	3.50522	1.35155	3.55367
PIK3R2	0.789202	3.25095e-10	5.19667	5.57293	5.57982	5.71948	5.22323	5.7041	5.67279	5.593	5.9032	5.96305	5.66456	5.58355	6.00056	6.02021	5.95999	5.18788	5.92927	5.93436	5.16075	5.54369	5.44335	5.41481	6.5003	4.86614	5.04547	5.02071	5.474	5.38387	5.1169	5.40305	5.17035	5.36039	5.12633	5.36963	5.78548	4.72488	5.32954	5.44508	5.25508	5.94537	5.9704	5.67291	7.22689	7.39665	7.22689	5.27139	7.46531
SLC38A5	0.652967	3.3603e-10	2.08176	2.34267	2.41593	2.32488	1.8557	2.6645	2.47013	2.4047	2.33126	2.41572	3.0219	2.51357	2.72362	2.12485	2.98664	2.04494	2.33388	2.33758	2.58809	1.8682	1.96112	2.95796	3.82541	2.25394	1.6153	1.96792	2.1375	2.68897	2.05492	2.45246	2.31304	2.38849	2.34939	2.26885	2.67288	2.03434	2.65045	2.25169	1.72951	2.81837	2.64639	2.5709	3.18459	3.35257	3.18459	2.23379	2.90984
CEACAM3	1.23012	3.39934e-10	1.49295	0.593911	0.761567	1.21901	1.11194	0.850019	1.16646	1.08725	0.450222	0.907396	0.307188	1.29512	0.893502	0.0990054	1.21738	0.508439	1.29213	1.06567	0.973073	1.45345	1.11492	0.549265	0.550734	2.40319	0.516302	0.873481	1.18611	1.33817	1.34113	1.18987	1.08913	1.07015	1.00534	0.890805	2.28554	1.18818	1.65334	1.1781	1.2161	0.488971	2.18893	1.08624	3.5264	3.35894	3.5264	1.26016	2.57627
TPBG	0.592959	3.52871e-10	1.56704	2.10579	2.09786	2.21603	2.33541	2.0339	2.40916	2.13367	1.3896	1.91329	1.30421	2.22962	2.16797	1.36236	2.3399	1.5205	1.43779	1.46378	1.99343	2.23191	2.13969	1.44927	1.96915	1.5388	1.41435	2.08253	2.11026	2.2624	2.0448	2.11748	2.5749	2.41215	2.16564	2.32246	2.37726	2.26087	2.29339	1.99398	2.25611	2.4465	2.44006	2.0634	2.81034	3.71671	2.81034	1.80184	3.53759
CRY2	-0.419836	3.57376e-10	3.58507	3.70888	3.56888	3.75381	3.336	3.29577	3.50193	3.3257	2.8542	3.44652	3.04094	3.44167	3.68654	2.83992	3.66305	2.46278	3.25911	2.83443	3.88297	4.00159	3.81443	3.13234	2.97143	3.08887	3.48191	3.42479	3.34965	3.48523	3.7121	3.81268	3.88664	3.47047	3.64915	3.55505	3.38276	4.15888	3.98045	3.7207	3.55298	3.42562	3.05092	3.48035	2.75342	2.09956	2.75342	3.44192	2.82402
CDKN2B-AS1	-1.67757	3.61126e-10	3.1837	3.45677	2.98077	2.20914	4.49098	4.80496	3.58713	2.92049	4.93601	4.08099	4.92278	3.60703	2.49121	4.41237	2.86768	5.54125	3.83612	4.21385	4.32438	4.85479	5.14072	4.61928	2.6117	3.09382	5.19887	5.02051	3.56513	3.50568	4.81802	4.22134	4.08719	4.68102	4.15634	4.39743	2.79569	4.94391	3.97122	4.18792	4.89359	2.92166	3.34965	2.89761	0.491611	0.128284	0.491611	3.93051	0.184663
KCP	-0.434214	3.92898e-10	0.287618	0.659392	0.556344	0.495615	0.204613	1.25724	0.87452	0.572132	0.602978	1.05695	0.847611	0.395484	0.45025	0.789523	0.671951	0.543014	0.756581	1.11917	0.954579	1.45554	1.40638	1.00242	0.383126	2.55948	1.95454	0.973356	0.889758	1.02336	0.989232	0.990174	1.09716	1.02506	1.50923	0.687855	0.614595	1.92537	1.35932	1.22721	1.07026	0.423367	0.639954	0.668367	0.10388	0.193767	0.10388	0.286207	0.0224043
UBE2D4	-0.253343	3.92898e-10	2.48249	2.36834	2.30982	2.52996	2.37669	2.41426	2.44969	2.19861	2.46558	2.45404	2.20118	2.35595	2.34445	2.34047	2.17621	2.97161	2.33205	2.58887	2.29123	2.33185	2.27761	2.41267	1.83638	4.08515	2.25651	2.39047	2.18811	2.37902	2.31946	2.47941	2.52191	2.22387	2.38354	2.32475	2.17138	2.51665	2.31936	2.31097	2.44179	2.32163	2.0696	2.35739	1.92172	1.86774	1.92172	2.52404	2.0714
SOD2	1.28933	4.10842e-10	5.66017	5.33506	5.56925	5.74655	5.31408	4.82439	5.42599	5.67599	5.09652	5.16114	5.12585	5.40064	5.58916	5.25915	5.65749	5.40943	6.04542	5.52607	4.83262	4.96608	5.09152	4.84551	4.96005	4.78262	4.90207	4.95022	5.14238	4.87797	5.03189	4.59775	4.47029	4.7756	4.82998	4.90569	6.50839	4.77132	5.34007	5.14792	4.84817	5.2243	5.43859	6.25193	7.73615	9.63207	7.73615	5.52042	9.39288
CCL3	1.74503	4.19214e-10	0.641846	2.03379	1.81134	2.40909	0.854249	2.12174	3.04166	1.58466	2.25406	1.6204	1.76853	1.81833	2.54256	2.75428	2.52626	0.906636	4.4548	2.00478	1.26751	1.62817	1.7609	1.57987	3.33794	1.46064	0.9265	1.29758	2.16472	1.97763	1.35497	1.49979	1.44409	1.66211	1.37964	1.95167	2.42165	1.1977	1.94826	1.01089	0.870451	1.92583	2.89078	2.09337	4.63389	8.34776	4.63389	1.03062	5.50858
EMR2	0.841428	4.21578e-10	1.6951	1.67799	2.0053	2.34872	1.3267	0.984658	1.84037	2.66071	0.874703	1.76502	0.943388	1.8429	2.16774	0.887551	2.07488	0.874077	1.23305	1.39257	1.50477	1.61681	1.29338	1.04473	1.41419	0.965832	0.886816	1.24766	1.90339	1.74872	1.70507	1.57779	1.54657	1.6985	1.59654	1.93044	1.93083	1.51439	1.8983	1.68185	1.35605	2.06367	1.97291	2.11529	2.90648	4.2183	2.90648	1.68779	3.26165
SFXN1	-0.488064	4.21578e-10	4.49002	3.9705	3.86938	3.93396	4.43606	3.9316	4.22498	4.24368	4.21573	4.19015	3.88717	4.12055	3.59665	3.96485	3.95601	4.31363	3.7235	3.68572	4.39872	4.20121	4.44127	3.58583	3.45659	5.03817	4.43081	4.3772	3.88096	3.93473	4.29539	3.72974	4.08897	4.24316	4.04161	4.0687	3.76067	4.43933	4.17539	4.24	4.45317	3.77396	4.03827	3.87249	3.19403	2.9482	3.19403	4.37059	3.30046
PVRL4	0.452956	4.37324e-10	0.556989	0.290117	0.317722	0.566927	0.502161	0.659467	0.393075	0.410483	0.277798	0.284015	0.624531	0.9275	0.369418	0.518469	0.530648	0.243329	0.831902	0.918511	0.63003	0.741138	0.714752	0.795068	0.635126	0.360575	0.844129	0.540395	0.44683	0.348039	0.786427	0.582002	0.545059	0.546087	0.491193	0.631266	0.398971	0.569535	0.838849	0.766617	0.815974	0.477302	0.722892	0.159908	1.41338	0.741161	1.41338	0.456265	0.937053
CERK	-0.411639	4.441e-10	5.10652	5.09175	5.0602	4.89315	5.26917	4.67789	5.05216	5.14793	4.762	4.84879	4.77961	5.18484	4.84366	4.77083	4.88357	4.56254	4.48291	4.89081	5.18523	5.30133	5.10798	4.80565	4.08792	5.83111	5.02923	4.95082	5.29046	5.01329	5.46479	5.13137	5.50031	5.33108	5.13857	5.3475	4.90544	5.3619	5.2725	5.3261	5.43787	4.93497	5.16448	5.15944	4.15084	4.09522	4.15084	5.16555	4.1178
FIBIN	0.882392	4.79158e-10	1.09467	1.46609	1.67265	1.4593	1.0247	1.21556	1.45674	1.17008	0.807197	1.08436	0.956978	1.16755	1.24731	1.01292	1.38039	0.774439	0.646163	1.86585	0.961888	0.510252	1.00903	1.14539	1.34409	0.158393	0.287148	1.09021	1.33334	1.23397	0.94213	1.0938	0.848418	0.895423	1.22887	1.00364	0.680435	0.759519	1.13055	0.846324	0.610267	1.96906	1.09442	1.27838	3.05656	4.0231	3.05656	0.728366	3.55581
MS4A10	-2.2762	4.96095e-10	8.0992	5.88498	5.77529	6.44742	7.35703	7.24456	6.89306	5.97428	6.95171	7.11087	7.10336	6.79099	5.78226	6.74594	6.13053	7.1775	5.80314	6.01069	7.20988	7.24423	7.39582	6.38737	5.10937	6.38135	7.21015	6.75332	5.7689	6.15914	6.86308	6.91021	6.87637	7.14123	6.95876	6.43627	5.29774	6.9983	6.41706	6.81481	7.38867	5.76118	6.27888	5.65619	2.55119	0.44141	2.55119	6.97917	0.984025
TBXAS1	0.523886	5.08322e-10	2.19035	2.09166	2.75357	2.60081	2.23057	2.61088	2.71382	2.66489	2.69679	2.88358	2.72692	2.3207	2.82336	2.50896	3.00402	1.79459	2.31086	2.75735	2.29051	2.48798	2.50935	2.47244	2.60982	1.89645	1.75785	2.30489	2.43	2.56034	2.2956	2.4938	2.17057	2.24391	2.50857	2.46063	2.5239	2.18288	2.47433	2.60777	2.12135	3.04584	2.63768	2.65387	3.52416	3.2917	3.52416	2.34203	3.24672
TMEM229A	-1.02192	5.08322e-10	3.17772	2.46011	1.86251	1.86668	3.4848	3.24929	2.73199	2.04471	2.83135	2.91071	3.07454	2.56228	1.65312	2.30318	2.47648	2.8229	1.80442	1.35385	3.00066	3.17273	3.343	3.15631	1.99638	1.9513	2.97406	3.10703	2.34716	2.47764	3.07832	2.81715	3.01769	3.54204	3.1971	3.06881	2.55033	3.10022	3.19692	3.14427	3.53266	1.74197	2.02691	1.50246	1.653	0	1.653	3.18909	0.109915
PBEF1	1.25983	5.09465e-10	4.53725	3.97928	3.83188	4.14286	4.36862	3.28759	3.85933	4.22596	3.45438	3.95311	3.1166	4.0532	3.7236	3.17153	4.09862	3.61167	3.60297	3.14048	4.10186	3.92203	4.30446	2.83713	4.45226	1.35296	3.3074	4.04089	3.96569	3.92349	4.37732	3.60386	3.72022	3.99256	4.1033	3.97394	5.53099	3.89984	4.52394	4.16581	3.97671	3.75992	4.54274	4.76682	6.49376	7.58049	6.49376	4.35497	7.17297
FLVCR1	-1.23461	5.21582e-10	5.45126	4.17189	3.60217	4.26322	5.66759	4.71614	4.32841	4.23912	4.59393	4.26868	3.892	4.81583	3.40962	4.05911	3.89609	4.82163	3.9381	3.69667	5.26212	5.0631	4.81859	3.77697	3.02178	5.9456	5.40903	5.17377	3.99107	4.2541	5.26629	4.30757	4.80756	5.06259	4.84233	4.48738	4.03422	5.22185	4.68708	4.75985	5.02397	3.2558	4.74266	4.55536	2.31145	1.07454	2.31145	5.23393	1.55015
HLA-B	0.502301	5.39477e-10	9.58521	10.1889	10.0637	10.1221	10.5211	10.9278	9.7457	10.3161	10.4527	10.4258	10.9513	10.2369	10.6517	10.7732	10.8594	10.3608	9.92492	10.3794	10.3602	10.0857	10.0996	10.109	11.2273	9.05819	10.3967	9.91964	9.90169	9.94084	10.4827	10.04	9.47378	9.92812	9.72187	10.1688	9.86777	9.42809	10.0918	9.91118	9.55089	10.5957	10.2962	9.98526	10.989	10.273	10.989	9.75154	10.8144
CLEC4E	1.45371	5.48173e-10	0.864022	0.758242	1.5448	1.421	0.203689	0.42787	0.496369	0.724327	1.2843	1.11036	0.59202	0.876247	1.30037	1.48348	0.897344	0.516191	1.12442	0.772518	0.212116	0.577596	0.488363	0.551141	0.730549	0.570238	0.298654	0.319896	0.406644	0.509581	0.192263	0.625718	0.639105	0.34047	0.479182	1.31237	1.24582	0.0995964	0.522773	0.507361	0.308351	0.525825	1.38826	1.4779	2.86698	5.5397	2.86698	0.120483	4.85325
HCAR2	1.97598	5.5751e-10	0.25358	0.658147	0.571844	0.165108	0.580353	0.661093	0.533099	0.614139	0.373524	0.784136	0.946999	0.539437	0.584827	0.661722	1.51399	0.942287	1.22408	0.454253	0.825723	1.58817	1.50683	1.60037	1.35059	0.508092	0.880679	0.623361	0.22667	0.426892	0.761469	1.17876	0.498332	0.358244	0.359567	0.24223	1.44865	1.09698	1.90229	1.15133	0.77295	0.455423	2.07302	1.28621	5.47492	5.69638	5.47492	1.03333	5.77911
PILRA	0.992132	5.68541e-10	1.89163	2.5341	2.69389	2.49776	2.0519	2.70401	2.54762	2.37157	2.56335	3.01543	2.07975	2.63625	3.16123	2.31228	3.30001	1.32794	2.37747	2.68119	1.65004	2.5469	2.35409	1.73429	2.63239	1.1938	2.57882	2.67333	3.14579	2.51589	1.91274	2.31206	2.95052	2.13338	2.70547	2.63459	2.51259	2.06733	2.73386	2.21348	2.06387	3.16152	2.85434	2.38167	3.95831	5.84474	3.95831	1.37319	5.09007
GBP4	1.02008	5.84491e-10	3.01215	4.06453	4.29212	4.39183	3.56505	2.87102	3.93	5.29878	2.44622	3.6375	2.76125	4.24354	4.26091	2.99747	4.86541	2.86891	3.89368	3.8686	3.16107	3.30025	2.95829	2.53779	4.76073	4.49574	2.65406	3.19353	4.17233	3.95301	3.55455	3.39212	3.30827	3.53269	3.5767	3.63454	5.96728	2.66934	3.66223	3.39825	2.49053	4.28226	4.13835	5.0206	5.96351	5.42913	5.96351	3.9518	5.75742
HAPLN2	-0.458894	6.03353e-10	0.582515	0.852187	0.795364	0.445532	0.855885	1.41908	0.65773	0.746534	0.557811	0.891857	0.820155	0.509822	1.2496	1.60106	0.401148	0.915168	1.62385	1.34309	1.26321	0.913226	0.85103	1.36344	0.581838	0.256782	0.548076	0.927379	1.20119	0.545631	0.981038	0.80131	0.632155	1.08981	1.14244	1.05229	0.484443	1.11837	0.88884	0.720354	1.04378	1.0383	0.701178	0.995959	0	0	0	0.752434	0.20192
ZC3H12A	0.915	6.0737e-10	2.62625	3.28666	3.40131	3.15589	2.80272	3.07178	3.63686	3.54753	2.79262	3.30859	2.36608	3.77678	4.13616	3.12633	3.35751	1.84556	4.29543	3.08504	2.96708	3.40289	3.15385	2.03224	3.08179	0.847832	2.49576	2.93304	3.90743	3.72944	3.40461	3.40916	3.49108	3.28839	3.28511	3.49265	3.93243	3.21523	3.4012	3.81462	3.19038	3.4643	3.95874	3.6626	4.36237	5.03019	4.36237	2.53819	3.94742
SPAG4	0.926435	6.2017e-10	0.577168	1.22588	1.38674	1.30872	0.772024	1.35542	0.901253	1.20175	1.36605	1.78603	1.76463	1.33444	1.83022	1.59718	1.19034	1.06134	1.29961	2.49352	0.81263	0.489472	0.836596	1.20711	1.19284	0.665381	0.894624	0.516451	2.00966	1.65558	1.20925	1.77873	0.472958	1.13053	1.33976	1.35028	0.904294	0.69726	0.851027	1.05237	0.817866	1.81673	1.10041	1.4062	2.71353	3.11457	2.71353	0.775654	2.77283
OSM	1.91537	6.26803e-10	0	0.16451	0.377681	0.238985	0	0.181451	0.563892	0.442585	0	0.20882	0.135505	0.377873	0.470561	0.668657	0.558525	0.0705239	0.4261	0.41135	0.577134	0.363677	0.910484	0.118308	0.468732	0.645758	0.237036	0.194781	0.463823	0.219656	0	0.157009	0.28258	0	0.156654	0.15888	0.48948	0.11535	0.633302	0.342235	0.0650347	0.395241	1.27077	0.803892	4.90236	5.91263	4.90236	0.139384	4.77288
CFI	1.03368	6.70753e-10	2.50666	2.94498	3.51165	3.16726	3.43702	3.64845	2.9495	4.22943	3.0479	3.26973	3.16798	3.54244	4.53816	3.64946	4.74107	2.89562	3.28366	3.28616	3.14875	4.17099	3.03511	2.65446	4.49198	2.13492	2.46107	3.21113	4.28681	3.88612	4.47498	3.46266	3.36021	4.29758	3.19541	4.65549	4.11853	2.41227	3.53562	3.18578	2.60705	3.96758	4.56064	4.35766	5.71517	3.83723	5.71517	2.66396	3.75793
CXNR	0.562385	6.70753e-10	1.73604	1.87301	2.05251	2.03725	1.92672	1.69211	2.04735	2.00233	1.34104	1.9023	1.37067	2.06181	1.98044	1.50509	2.16453	1.30465	1.33516	1.8367	1.76979	1.93525	1.53854	1.68232	1.8575	0	1.18269	1.81833	2.10149	1.90263	1.4949	1.99193	1.71695	1.47807	1.9378	1.95708	2.0962	1.68445	1.79377	1.88047	1.72434	2.50301	2.05349	2.06297	2.75797	3.45227	2.75797	1.84728	2.80386
PML	0.497136	6.70753e-10	2.01575	2.79364	3.00265	2.98555	2.06615	2.43587	2.77542	3.24068	2.11345	2.62836	2.11939	2.92974	3.20315	2.30284	3.21017	1.64049	2.54205	2.46797	2.31338	2.54509	2.3247	2.24144	2.95517	2.08491	2.15839	2.16071	2.8177	2.77032	2.05068	2.70576	2.32155	2.18608	2.34512	2.50201	2.88354	1.90893	2.33345	2.66827	2.22063	3.04025	2.88718	2.95464	3.41512	3.4829	3.41512	2.34513	3.42074
RHOBTB2	-0.919635	6.70753e-10	4.24848	4.45245	4.28206	3.94081	4.37183	3.90365	4.17356	3.98664	3.62436	4.34465	3.86749	4.25469	3.9892	3.55101	3.75888	3.4141	3.45538	2.95969	4.2441	4.45597	4.64855	3.37614	2.44146	2.43864	4.26398	4.53399	3.81227	4.0137	4.31364	4.53923	4.65919	4.84629	4.07851	4.13038	3.53796	4.86672	4.50492	4.97715	4.66865	3.95189	4.11931	4.23833	2.39337	2.34141	2.39337	4.85371	2.66782
PLA2G7	1.16934	6.76637e-10	1.98207	2.52025	3.422	3.77148	1.3176	2.37155	2.92439	3.56319	3.44395	3.58239	2.69885	3.0073	3.80357	3.11561	3.64733	1.78994	2.48358	2.76232	2.05748	2.06942	1.66947	1.38045	3.23596	0.889314	1.45049	1.80198	3.35423	2.95849	1.5701	2.77813	2.21404	2.17437	2.38337	2.53371	3.15912	1.21464	1.97258	1.95497	2.31731	3.42109	3.60567	3.81263	4.58898	5.51691	4.58898	2.38042	5.53121
IFITM1	0.809284	6.90239e-10	6.93436	7.69513	7.30455	7.39591	7.02093	8.07301	7.53511	7.41058	7.98268	7.45859	8.82947	7.47276	7.70964	8.30455	8.3309	7.50402	9.1341	8.49141	7.25548	7.11445	6.86227	8.61605	8.95136	7.68957	7.79299	6.91117	7.13507	7.48917	7.34901	7.23511	7.50251	6.94204	7.14752	7.15587	8.65493	6.39699	6.92177	7.14408	6.66243	8.21103	7.82244	7.57545	9.33013	8.38109	9.33013	6.55998	8.86165
PLSCR1	0.652936	7.36778e-10	4.5894	4.34789	4.15816	4.36296	3.96939	3.39952	4.30582	4.37772	3.52926	4.01718	3.08242	4.19937	3.97612	3.3844	4.23218	3.00878	3.92161	3.3498	4.09708	3.94272	3.62721	3.05686	3.98326	2.17929	3.20223	3.95702	4.14516	4.37058	4.09046	3.97766	3.93078	4.05135	4.09306	4.17021	5.37738	4.04237	4.27186	4.21553	3.74594	4.31276	4.25635	4.83323	5.38835	5.26895	5.38835	4.03135	5.25161
ABHD15	-0.456721	7.76424e-10	4.14316	3.9044	4.07608	3.8628	4.29073	3.75474	4.10631	4.16796	3.43633	3.93828	3.28886	3.84224	4.16505	3.58123	3.84927	3.44282	3.05582	3.52759	3.86046	4.25503	3.83735	3.36996	3.14966	4.28186	3.41172	3.99548	4.17431	3.99939	3.77873	3.59121	4.13886	4.04237	4.27274	3.99696	3.70715	3.76639	3.86894	3.88454	4.21271	3.97971	3.83689	3.65646	2.77322	2.67409	2.77322	3.24175	2.9084
LINC00256A	0.487171	7.78309e-10	0.285528	0.359394	0.378924	0.443202	0.443136	0.262734	0.236581	0.607057	0.144277	0.348878	0.119675	0.323109	0.582378	0.202436	0.557617	0.183962	0.239639	0.48041	0.147961	0.329273	0.213132	0.20178	0.689768	0	0.0604245	0.216087	0.465578	0.451708	0.337245	0.220623	0.240489	0.189349	0.370783	0.425258	0.461854	0.270261	0.211831	0.307158	0.292764	0.494578	0.623049	0.375998	1.24456	2.25462	1.24456	0.316605	1.78213
FBXO6	0.641352	7.82924e-10	2.95797	3.75975	3.96452	3.61205	3.78545	3.92219	3.68627	4.07121	3.91523	3.73348	3.69922	3.74913	4.22751	4.0214	4.209	3.71613	3.85879	4.17537	3.48559	3.84389	3.38335	3.42971	4.66963	5.92722	3.40242	3.62563	3.98968	3.63993	3.84117	3.74772	3.38954	3.16456	3.2598	3.40869	3.82622	3.11157	3.33869	3.84475	3.48886	4.12014	4.21242	4.36995	5.14481	4.43156	5.14481	3.1834	4.78685
CD55	1.16795	7.94658e-10	3.54356	4.0029	4.15569	4.2007	3.55222	4.21607	3.80475	4.01728	3.94798	4.96815	3.80947	4.07706	4.26253	3.47838	4.17864	3.3796	4.43336	3.7809	5.22157	3.75398	3.83498	3.0375	4.5266	2.74785	3.93293	3.28807	4.21777	4.31644	3.95078	4.13873	5.15252	4.9352	4.69253	4.21425	5.63982	4.56908	5.29775	3.87776	3.39063	4.05363	5.22079	4.38271	7.30628	5.10691	7.30628	3.90656	6.00803
BPHL	-0.85147	8.43008e-10	4.83706	4.19251	3.95459	3.67428	4.67446	4.685	4.27876	3.86796	4.21593	4.15723	4.40705	4.23578	3.29193	4.50576	4.01997	4.78986	3.73231	3.81193	5.02208	4.73535	4.71249	4.28114	4.3307	4.484	4.79779	4.94113	4.04274	4.14778	4.8623	4.55953	4.45408	4.92737	4.48673	4.81177	3.93586	4.9117	4.60659	4.63988	5.2142	3.83687	3.7123	3.91769	3.17877	2.00714	3.17877	4.50101	2.00326
SCO2	0.897172	8.45897e-10	1.51817	1.76186	1.53256	1.85141	2.26971	2.73134	2.18228	1.90325	1.43108	1.37727	1.71789	2.08128	1.73201	1.35537	2.21625	2.4927	2.50287	1.25328	1.89579	1.94577	2.12965	1.75336	3.56631	0	2.06013	2.58978	2.00436	2.84861	1.79186	2.51604	2.55076	3.02394	2.38305	2.13987	3.20276	2.65168	2.41275	2.47592	1.96079	2.45401	1.64866	2.45466	2.90367	2.89498	2.90367	1.98649	2.85222
SGIP1	0.593667	8.71399e-10	0.278939	0.444307	0.661704	0.56767	0.387175	0.289826	0.482303	0.804597	0.244935	0.336495	0.0758052	0.615761	0.502398	0.226406	0.971898	0.152868	0.524897	0.647396	0.61426	0.566105	0.232958	0.321831	0.294992	0.17308	0.43907	0.534001	0.718291	0.496692	0.891797	0.486271	0.442749	0.370314	0.542989	0.997749	0.785101	0.532123	0.543186	0.475618	0.327868	0.388122	0.636364	0.801051	1.25145	1.55286	1.25145	0.245168	1.49518
FAM35B	-0.356649	8.90705e-10	2.3692	2.30081	1.96402	2.01624	2.36257	1.84598	2.15709	2.13645	2.27353	2.33666	1.89101	1.90779	1.92711	1.8662	2.2005	2.42244	1.87222	1.9631	2.17249	2.2471	2.51432	2.09091	2.08202	4.21993	2.52621	2.43678	2.07908	2.14559	2.44382	2.24103	2.10537	2.33879	2.47064	2.4	2.0796	2.71247	2.15986	1.94279	2.46737	1.80521	1.90825	2.17968	1.58353	1.42132	1.58353	2.60765	1.70329
CYP2B6	-1.37941	9.02923e-10	4.40911	3.80708	4.32385	4.20135	4.37377	4.27674	3.78066	2.59668	3.33168	3.90306	4.34396	2.75006	3.2566	3.33802	2.94081	3.40893	3.12052	3.47408	4.18824	4.10343	4.06264	3.39611	2.71735	3.67261	4.66936	4.00651	2.79156	3.76091	3.54369	4.07669	4.78826	4.10647	4.15245	4.19314	3.57756	3.57264	4.34951	4.95773	4.69371	3.64461	3.1993	4.42024	1.07205	0.10776	1.07205	4.43593	0.153837
CYP3A4	-2.66876	9.02923e-10	9.76992	8.01869	7.28591	8.0704	9.01091	8.18018	8.5026	7.4611	8.70259	8.48325	7.97905	8.5105	7.39704	8.00583	7.49297	8.86855	6.86349	7.2113	9.43642	9.15052	8.99988	7.20134	7.15392	4.98798	8.66772	8.74615	7.46356	7.6797	9.1921	8.28659	8.67391	9.36954	8.30324	9.05355	8.80524	8.68613	8.43837	8.29804	9.17751	7.04176	8.7062	7.4343	5.13771	0.373952	5.13771	8.83388	1.61422
MGC26694	-0.428569	9.33029e-10	2.43856	3.02899	2.88101	2.76195	2.34374	2.75415	2.89155	2.83712	3.04879	2.75451	2.6173	2.66243	2.94528	2.80568	2.97341	2.01963	2.95644	2.80477	2.80179	2.8288	2.99484	2.53543	2.22316	1.93478	2.80377	2.97771	3.01863	2.97877	2.51477	3.09551	2.92626	2.7117	3.08532	2.88494	2.3448	2.95945	2.59717	2.99729	3.13753	3.19086	3.07301	2.55609	1.72018	2.00141	1.72018	1.84847	1.72114
PDLIM2	-0.499051	9.73424e-10	2.97092	2.94524	2.61644	2.77307	3.02999	3.51274	3.10807	2.77322	2.8305	2.846	3.16955	2.82705	2.81064	2.97787	2.72513	3.01632	2.65882	2.83107	3.57064	3.4464	3.34238	3.01255	3.13945	2.78677	3.62986	3.27604	2.8499	2.93312	2.9485	3.26537	3.42082	3.10558	2.97882	2.87184	2.4361	3.46164	3.07743	3.2882	3.34105	2.7268	2.86771	2.93633	2.08364	2.07027	2.08364	2.89273	1.87528
FAM47E	-0.855856	9.8242e-10	1.85471	2.40844	1.75398	1.85749	2.60401	3.10221	2.58711	1.81922	2.90965	2.70813	2.51286	2.87115	1.90171	2.32557	2.07917	3.20443	1.12907	1.85064	2.04563	2.1959	2.66837	2.34523	1.64122	0.9623	3.54398	2.85933	2.6524	2.35513	2.22366	2.08742	2.33554	2.68203	2.88086	2.35521	2.07754	3.03204	2.36787	2.46244	2.74161	1.81024	1.95543	2.25041	0.557836	0.104544	0.557836	2.23416	0.527612
FCER1A	-0.694999	1.01357e-09	1.67069	2.05078	1.47322	1.36669	1.87698	2.52834	2.47819	2.23312	2.4001	2.42865	2.81574	1.8336	1.32308	2.3599	2.33592	2.4088	1.82976	1.75309	3.74862	3.08602	2.06244	3.17532	1.50333	0.925628	2.1879	2.78896	1.67428	2.84825	2.91164	2.11386	2.15295	3.05763	3.29967	1.80906	2.1571	3.2225	3.22215	1.60491	2.28612	1.67667	2.28936	1.80546	1.4914	1.76445	1.4914	2.73477	0.761623
ANXA13	-1.17901	1.02468e-09	5.78988	4.95587	4.33904	4.59225	4.89027	5.80824	5.61114	3.91266	4.96207	5.59027	5.47293	4.69476	4.2079	4.27077	5.25481	6.30683	4.81363	4.43765	5.60526	5.21231	5.96456	5.79937	5.40776	3.25356	5.44054	5.61946	4.7087	5.82954	5.96509	5.86112	5.17275	5.71578	5.58934	5.65389	4.53125	6.11144	5.29876	5.49093	5.43712	4.55724	3.64875	4.51511	3.40556	0.256381	3.40556	5.6367	0.96489
TFPI2	1.37628	1.03082e-09	0.804174	0.920454	0.910871	0.973062	0.9898	0.886783	1.1069	0.740118	0.577906	0.799069	1.11752	0.94554	0.687755	0.641791	0.806319	0.965041	0.626836	0.334872	1.35943	0.861811	0.972498	1.23481	1.49773	0.544966	0.359308	0.687498	0.609264	0.855318	1.03685	0.24134	0.514343	0.316687	0.999357	0.352276	1.44347	0.730441	0.924302	1.04265	0.623814	1.35111	1.01231	0.869337	3.78463	3.97085	3.78463	1.29033	7.17364
HEL-S-25	0.695695	1.1001e-09	1.62149	1.36384	1.60538	1.32499	1.51396	2.15981	2.17657	1.55514	2.11926	1.67906	3.11488	1.93833	1.27546	2.01937	2.00381	2.00302	1.54604	2.70062	1.85027	2.19008	1.29943	2.4797	3.09929	4.05485	1.65795	1.66214	1.65195	1.57727	2.14295	1.85424	1.3267	2.02947	1.90508	1.65184	1.54296	1.56024	1.20797	1.47999	1.54784	2.09963	1.91935	0.921415	3.78201	2.16297	3.78201	1.77195	2.62705
SDC3	0.561742	1.1001e-09	3.05252	3.67882	4.00154	3.43052	3.36837	3.04858	3.77248	4.21861	2.85219	3.29539	2.94204	3.43865	3.82014	3.07167	4.01186	2.48545	2.93475	3.23436	3.0756	3.09478	2.85018	2.79584	3.64426	2.61799	2.57356	2.72667	3.36921	3.45307	3.06429	3.32013	3.16582	2.88775	3.01017	3.19887	3.27824	2.86706	3.06205	3.05359	3.01289	4.11566	3.12017	3.46772	4.45429	3.61174	4.45429	3.17684	3.80277
FPR2	1.675	1.14457e-09	0.602013	0.194382	0.0805632	0.111935	0.30713	0.214178	0.169832	0.24993	0.268064	0.18838	0.0622576	0.323549	0.343277	0.276456	0.397864	0.292003	0.140877	0.373493	0.220577	0.415543	0.506075	0.689131	0.174957	0.224708	0	0	0.226265	0.258679	0.0697878	0.0724283	0.195769	0.0329963	0.0365824	0.363712	1.05148	0.152926	0.526763	0.438993	0.027322	0.229193	1.19193	0.585884	3.72508	5.33202	3.72508	0.0950926	5.07069
APOA1	-3.2508	1.16644e-09	12.0299	10.8423	10.4322	10.6098	12.1363	12.2791	10.8121	10.1143	12.3968	11.1226	12.2081	9.81387	9.38948	11.9121	9.94268	13.8306	12.1863	11.2988	12.1594	11.7789	12.0695	10.3641	10.0382	12.9974	14.4668	11.8696	9.72394	9.93891	11.483	11.269	11.5441	12.0912	9.82083	10.8778	10.6232	11.8457	11.3081	10.931	12.0608	10.3391	9.95109	10.1943	8.13543	1.773	8.13543	11.8214	4.40772
TREM2	0.665636	1.18517e-09	0.284786	0.348832	0.521707	0.688843	0.981718	0.875506	0.345693	0.445279	1.30034	0.612626	0.809548	0.531056	0.594019	0.485999	1.38179	0.674117	0.980121	0.641885	0.393183	0.369793	0.583063	0.787225	1.11686	0	1.24172	0.316737	0	0.821461	0.460443	0.909764	0.588286	1.46202	0.981158	0.671927	0.244188	0.88616	0.263729	0.2036	0.660028	1.05003	0.661527	0.591375	1.11017	2.94657	1.11017	0.331616	1.47173
LILRB3	1.12498	1.18967e-09	0.786082	0.734004	0.856472	0.809286	0.707842	1.07567	1.01904	1.28947	1.00607	0.677073	1.15216	0.918718	1.33711	1.25097	1.67174	1.08467	1.21981	1.85754	0.710307	0.780603	0.819262	1.13894	1.80157	3.824	0.867369	0.89486	1.21615	1.01898	1.01699	1.26566	1.16829	1.00467	0.99468	1.16042	1.56258	0.763621	1.15336	1.1617	0.961789	1.18832	1.66846	1.6701	2.94131	4.32298	2.94131	0.703337	3.44564
ASPH	0.501977	1.19297e-09	3.50679	3.00246	2.89344	2.7425	3.36018	2.53834	2.89096	2.95066	2.33559	2.79727	2.54418	2.94797	2.57537	2.29061	3.10693	2.63107	2.46301	2.30452	3.12994	3.19474	3.21799	2.5409	2.64754	1.58816	2.40818	3.17817	2.81667	2.87074	3.34386	2.64344	2.78283	2.86748	3.04825	2.97877	3.31174	3.2098	3.34732	3.03079	3.00242	2.85743	2.88083	3.09345	3.9141	3.72976	3.9141	3.53206	3.4454
CCL28	1.06359	1.21225e-09	2.20806	1.56867	1.581	1.40365	2.83823	1.61335	1.77414	2.04064	1.43445	1.06608	1.87494	2.77024	2.24115	1.94319	1.99183	1.35742	2.04096	1.99241	1.78174	1.81669	1.83018	0.330232	2.01837	0.618172	1.24191	1.43895	2.19738	2.77668	3.33099	1.55531	1.3772	2.86617	2.24751	2.26953	3.46786	1.43055	2.40914	2.31516	1.63292	0.999196	3.19267	2.51249	3.32926	0.597665	3.32926	2.02295	0.75204
CLIC6	0.79866	1.22133e-09	0.833908	1.75464	2.11416	2.04965	1.37409	1.0222	1.22969	1.90791	1.3828	1.98924	0.995202	1.79361	1.82133	1.65737	1.8536	0.82439	1.40709	1.71278	0.722787	1.10963	0.927736	0.865358	1.57734	0.445642	0.425914	0.874991	1.90347	1.50937	0.803229	1.5945	1.1351	0.674598	1.1991	1.17596	1.15503	0.493865	1.00225	1.38349	0.636211	2.09296	1.44259	1.82617	2.18349	2.85664	2.18349	1.18143	3.17418
NSFL1C	-0.199493	1.2237e-09	4.46508	4.37395	4.4137	4.42765	4.41253	4.64053	4.13945	4.15033	4.55302	4.51584	4.51662	4.29828	4.34311	4.63477	4.26412	4.52217	4.51658	4.28402	4.81413	4.34225	4.47827	4.58482	4.60463	4.14668	4.47397	4.7075	4.05167	4.34385	4.62448	4.69071	4.71049	4.54092	4.38768	4.51165	4.70506	4.50928	4.49479	4.41989	4.47496	4.21905	4.33575	4.34937	4.17271	3.6733	4.17271	4.50362	3.97294
RND1	0.8496	1.28349e-09	1.16305	0.816996	1.65121	1.40826	1.46929	0.883796	1.0458	0.769887	1.39791	1.77678	1.4027	1.68153	1.06821	0.940078	1.03723	1.19052	1.87843	1.50382	1.7634	1.57447	1.16354	1.1612	1.08509	1.72412	1.19645	1.38334	1.36878	1.37084	0.798306	1.66686	1.48851	1.64495	1.18682	0.662703	1.8713	1.07836	1.41401	1.22698	1.06547	1.23827	1.9564	1.11238	3.72231	1.38548	3.72231	1.20051	2.07655
DBP	-0.652444	1.29961e-09	3.0207	2.90964	2.69372	2.72254	2.94601	3.61612	2.76352	2.44116	3.02431	3.00427	3.20572	2.66305	3.11701	3.12146	2.9244	2.89031	2.81323	2.58339	3.83424	3.9743	3.35023	2.83216	2.73616	2.97288	3.02206	3.01579	2.48592	2.38863	2.73704	3.19934	3.35028	2.83954	2.66561	2.67323	2.16614	3.24223	2.9671	2.89193	2.86445	2.68528	2.72537	2.63025	1.87836	0.995041	1.87836	2.72776	1.51843
EIF4EBP2	-0.583328	1.29961e-09	6.27261	5.70645	5.45476	5.58455	6.46023	5.34015	5.87411	5.64905	5.46211	5.75501	5.24162	5.78951	5.26841	5.18935	5.32679	5.97532	4.86861	5.02979	5.88627	5.76735	5.7326	5.12524	4.7313	5.30903	5.86783	5.67776	5.29665	5.49329	5.93558	5.60073	5.75616	6.07196	5.78248	5.5833	5.50264	5.86366	5.56423	5.82701	6.01126	5.09268	5.61983	5.43417	4.67393	4.38444	4.67393	6.44047	4.5988
HEL-S-34	-0.823505	1.29961e-09	9.02781	7.92561	7.7279	7.48119	8.81406	8.87835	8.07783	7.72377	9.10463	8.23805	9.25786	8.35574	7.36724	9.06381	7.89784	9.3513	7.96895	8.42802	8.63395	8.50304	8.82543	9.36722	8.7272	8.99923	9.34969	9.0078	7.73006	8.02293	8.68926	8.61645	8.40624	9.00025	8.21193	8.58142	7.65898	8.59896	8.20096	8.68728	8.91028	7.84469	7.5726	7.62681	6.99697	5.77743	6.99697	8.55972	6.35981
LILRA5	1.32891	1.30576e-09	1.6136	1.04009	0.747121	1.1579	1.30103	1.08631	1.09988	1.07349	1.13755	0.968822	1.57802	0.882503	0.909368	1.19478	1.62614	1.11689	2.24348	1.97639	1.19429	0.690922	1.33799	2.33229	1.81263	3.06596	1.04083	0.917537	0.889391	1.2213	0.603384	0.827892	1.21258	0.610609	1.40482	0.596785	2.06786	1.28286	0.991578	1.18241	1.50408	0.949868	2.29643	1.30405	4.0255	4.3204	4.0255	1.25467	4.34774
ARF4	0.440519	1.30815e-09	6.94735	6.3944	6.11038	6.42262	6.73748	6.23143	6.31308	5.90271	6.56259	6.51874	6.12346	6.34779	5.96826	6.32243	6.21858	6.61026	5.87659	5.55479	6.84375	6.57808	6.71824	6.03602	6.78741	4.64645	6.12189	6.64149	6.29764	6.23567	6.64016	5.9603	6.28754	6.21292	6.50014	6.20909	6.94982	6.88766	6.76191	6.46119	6.58683	6.17292	6.53988	6.70493	7.25787	7.01539	7.25787	6.50793	7.00615
TPRG1L	-0.544739	1.38e-09	6.11819	5.56086	5.34021	5.54972	6.18562	5.88907	5.70856	5.21476	5.85746	5.66059	5.99786	5.64789	5.39693	5.85762	5.24269	6.32316	5.56535	5.79536	5.98178	5.87924	5.99084	6.27985	5.31972	6.32474	6.58901	5.99273	5.33332	5.54173	5.77465	5.88745	5.87727	5.86459	5.58641	5.64279	5.40771	6.04695	5.71251	5.87324	6.0189	5.36124	5.36201	5.50862	4.9364	4.4801	4.9364	5.92049	4.49409
PIG59	0.844132	1.41918e-09	5.50528	4.95313	5.4605	5.25056	5.27982	4.53653	4.84248	5.25919	4.56806	4.65554	4.28746	5.20196	5.07138	4.78179	5.16009	4.433	4.22365	4.2972	4.40532	4.92812	4.45499	3.93905	4.69599	2.70897	3.40065	4.28741	4.52385	4.66591	4.64273	4.7046	4.11188	4.54143	4.62559	4.77841	4.93447	4.24635	4.73746	4.7985	4.36291	5.10848	5.04016	5.25791	5.70673	7.56553	5.70673	5.03824	7.16688
ABCB4	-0.545922	1.43524e-09	1.53435	2.18263	2.41432	2.51607	1.7547	2.01387	2.36147	2.3736	2.14917	2.54334	2.09784	2.22649	2.69856	1.81925	1.95553	1.78477	2.03139	2.04175	2.23414	1.68418	1.83887	1.52869	1.68048	0.469241	1.92062	2.33033	2.79489	2.09271	1.81584	2.4145	2.47599	2.04919	2.35298	2.15855	1.95612	2.11843	2.35296	2.16021	2.27828	2.01586	2.34677	2.19645	0.762757	0.44812	0.762757	2.22575	1.74317
FCER1G	1.01225	1.43524e-09	5.15841	5.69954	5.78835	5.87612	5.48178	6.29109	5.78325	5.80851	6.63659	6.40475	6.31927	5.82618	6.1508	6.56964	6.79625	5.67218	6.71991	6.33566	5.32613	5.60809	5.61415	6.16458	6.73149	4.41439	5.59509	5.43168	5.54849	5.78917	5.41072	5.62669	5.52958	5.84835	5.63157	5.7531	6.2363	4.99713	5.46421	5.50916	5.34933	6.56948	6.46395	6.45858	7.54343	8.90868	7.54343	5.38424	8.46011
MNDA	1.3313	1.45594e-09	2.17728	2.99669	2.85776	3.05774	2.57451	2.14617	2.76326	4.02613	2.88026	3.0609	2.41248	2.91141	3.50052	2.366	3.83802	2.23536	2.06446	2.48893	2.31152	3.21505	2.47591	2.47455	2.90937	0.877146	1.31539	2.32002	3.44821	2.91168	2.57722	2.44322	2.2938	2.41632	2.86808	2.52891	3.6847	1.82556	2.37506	2.35184	1.92601	3.33838	4.00508	3.89718	5.64166	7.08696	5.64166	1.8335	6.12148
CCND1	0.535357	1.48495e-09	3.57945	3.51222	3.87423	3.59548	3.55546	3.16041	3.62206	3.92779	3.19263	3.61136	3.46477	3.63791	3.57076	3.22573	4.04672	3.01393	3.49726	3.49352	3.55235	3.3745	3.37146	3.65867	4.13192	3.88169	3.07793	3.10396	3.56278	3.35846	3.09275	3.30254	3.02857	3.11472	3.25319	3.41715	3.73961	3.28607	3.39794	3.47576	3.41797	3.73071	2.98389	3.47351	4.39991	5.23496	4.39991	3.82685	5.10336
CYP27B1	0.928717	1.54618e-09	0.311764	0.469879	0.657488	0.618749	0.320382	0.386847	0.484452	0.852979	0.289178	0.663104	0.167685	0.459181	0.829971	0.857369	0.636664	0.210086	0.193266	0.389243	0.411577	0.364089	0.526472	0.279681	0.475491	0.305137	0.152831	0.445557	0.724713	0.456146	0.465659	0.791619	0.491813	0.436909	0.641432	0.368963	0.458111	0.363449	0.670146	0.463243	0.464041	0.648037	0.644017	0.597792	2.02742	3.01433	2.02742	0.289449	2.07358
APOL3	0.773051	1.59767e-09	2.69546	4.03953	4.19301	4.22804	2.95634	3.3931	4.04165	4.53418	3.66901	3.58836	3.70579	3.8335	4.3951	3.59229	4.63427	2.75541	4.09611	4.09748	2.96519	3.37788	3.11413	3.28193	4.24733	2.34581	2.83084	3.22716	3.92052	3.99424	3.02526	3.80397	3.26371	3.25618	3.47027	3.68251	4.51887	2.79229	3.2751	3.18807	2.91608	4.32817	3.92561	4.24617	5.26003	5.20941	5.26003	3.28242	4.84265
RNF186	1.02364	1.61257e-09	1.60012	2.0985	2.10279	1.87607	3.00052	3.22411	2.0258	1.64568	2.55628	2.48992	2.80432	2.73537	2.04002	2.51593	2.90354	3.21997	3.05322	2.87934	2.21594	3.09847	3.12718	3.58758	3.19858	1.69231	2.68405	2.73178	2.21839	2.59414	2.9802	2.9667	3.77288	3.07533	2.32069	2.58613	3.32397	3.006	2.7482	2.54313	2.72963	2.01321	2.33972	1.77917	4.73444	0.319437	4.73444	3.12828	1.24785
SLC16A5	-0.6586	1.65177e-09	4.22484	3.2745	3.2338	3.32273	3.52495	3.94084	3.63512	3.22368	3.17343	3.668	3.16624	3.40425	3.29128	3.05139	3.41038	3.51782	3.51415	3.31656	4.11175	4.0502	4.54922	3.68055	3.4465	2.62359	4.32776	4.03499	3.57119	3.97794	4.21279	4.3186	4.16469	4.21063	4.17697	4.20219	3.2882	4.30936	4.41486	4.51198	4.3954	3.39606	3.49499	3.67054	2.11669	1.88947	2.11669	3.54876	1.45073
SLC6A14	1.4648	1.6667e-09	0.0310226	0.152617	0.348182	0.63461	0.0382781	0.106267	0.140752	0.389338	0.298575	0.359678	0.0443913	0.389723	0.548412	0.0721676	0.266325	0.342668	0.910928	0.578594	0.191404	0.103662	0.0153756	0.162055	0.628089	1.03845	0.118804	0.247151	0.575275	0.785018	0.0343185	0.30731	0.0419315	0.136695	0.249008	0.41642	1.10181	0.121609	0.197913	0.183028	0.0551981	0.402168	0.345838	0.542726	5.031	0.163397	5.031	0.0438865	2.86517
PFN2	-0.748565	1.66806e-09	5.33249	4.82698	4.72199	4.6769	5.70427	5.1138	4.94536	4.08611	5.12118	5.00811	4.87022	4.93802	4.30736	4.88927	4.55547	5.76195	4.3722	4.62081	5.33223	5.51413	5.79827	4.9717	4.20127	3.21397	5.55928	5.79088	4.81479	4.70563	5.67821	4.47113	5.46099	5.51371	5.3428	5.01935	4.73802	5.58206	5.09782	5.15562	5.58242	4.5782	4.59247	4.89124	3.71427	3.63736	3.71427	5.18964	3.97166
F10	-0.75078	1.70517e-09	2.5445	2.69652	2.74551	1.86882	3.02674	3.32002	2.77151	2.05134	2.73741	3.0507	3.34794	2.13344	2.24476	3.16761	2.01696	3.083	2.75122	2.83844	2.13072	2.6005	3.3272	2.67086	2.03825	2.74967	3.04845	2.83958	2.39897	2.15165	2.00519	2.49224	2.72846	1.66918	2.35206	2.25798	2.41039	3.12436	2.15785	2.80637	2.47701	2.95004	1.14967	1.8027	1.45792	1.13969	1.45792	2.54531	0.762211
FOXD1	-0.871295	1.73035e-09	2.43999	1.65789	0.188746	0.684775	3.02673	2.29491	2.17575	0.815222	1.93989	1.38542	1.47033	1.32984	0.541336	1.74907	1.98058	2.2307	1.74002	1.3885	2.20931	1.90048	3.09071	1.6586	0.517483	1.05432	1.77461	1.94686	1.40708	0.578101	2.81159	1.00535	2.06345	2.41211	1.69296	1.8736	1.24836	2.71399	2.71907	2.73797	2.55115	0.883584	1.57401	1.59582	0.103465	0.155596	0.103465	2.25147	0.123252
TMPRSS3	0.521878	1.78658e-09	0.680069	0.411734	0.57167	0.5388	0.571829	0.702718	1.02551	0.805729	0.470678	0.508205	0.437884	0.945608	0.891521	0.557321	0.748172	0.489644	0.607215	0.847405	0.905604	0.439759	0.869425	0.404923	0.776395	1.60677	0.381319	1.03057	0.589274	0.613908	1.01302	0.681131	0.847607	0.557073	0.816815	0.757233	1.514	0.428414	0.659312	0.338249	0.485334	0.613048	0.839197	0.83804	1.88093	0.755788	1.88093	0.306357	0.853072
DHDH	-1.88308	1.79061e-09	5.50048	4.63663	4.17763	3.44413	5.60516	5.57771	4.8044	3.44116	5.67762	4.54889	6.05704	4.4857	4.06287	5.37977	3.59407	4.60827	4.85642	5.12839	5.24288	5.96119	6.28821	5.43888	5.84269	5.57777	6.14777	4.81508	4.27154	4.12079	5.78331	4.54371	5.11079	5.03608	4.41466	4.77758	3.14797	5.27329	4.94477	5.04946	4.86809	3.80228	3.71869	4.00757	2.34542	0	2.34542	4.8463	0.356769
CSRP2BP	-0.349256	1.85185e-09	3.25342	3.27756	3.12021	3.22891	3.46024	3.17433	3.28782	3.24727	3.41518	3.48311	3.34203	3.32298	3.22847	3.21409	3.16148	3.03839	2.59539	2.6801	3.46349	3.07744	3.08068	3.30052	2.73852	2.2295	2.86679	3.42976	3.23203	3.20836	3.36014	3.26935	3.37402	3.41908	3.35447	3.29241	3.00337	3.34471	2.82304	3.14239	3.34737	3.11867	3.13515	2.9384	2.58913	2.07253	2.58913	3.53753	2.52573
C9orf78	-0.30687	1.86189e-09	4.15848	4.65719	4.4121	4.4792	4.41344	4.62607	4.61558	4.31165	4.81033	4.4668	4.3327	4.52542	4.30589	4.79536	4.3721	4.55597	4.35345	4.36946	4.03083	4.30957	4.08671	3.90216	3.91407	6.0267	3.89851	4.44294	4.45446	4.26267	4.18378	4.14906	4.23247	4.162	4.33078	4.30284	4.20774	4.32114	3.72702	4.39333	4.44028	4.45794	4.13667	4.55065	3.78216	3.71552	3.78216	4.07612	4.12317
SHISA2	-0.302087	1.89527e-09	0.877304	1.09867	1.18571	1.28229	0.952334	0.759661	0.952204	1.32276	1.36619	1.22203	1.07351	1.18587	1.4201	0.839284	1.02427	0.85416	0.899492	1.23743	0.791672	0.729879	0.82392	0.852617	0.576129	2.21288	1.06005	0.992366	0.885306	0.585652	0.678254	0.746065	0.399381	0.703574	0.935486	0.818033	0.623742	0.692499	0.920122	0.692662	0.57415	1.14754	0.97065	0.95512	0.484063	0.756647	0.484063	0.943778	0.679758
DUSP6	0.667777	1.94384e-09	3.64246	3.99841	4.40929	4.47951	3.49616	3.58292	4.06739	4.59711	3.74349	4.40488	3.48017	3.72917	4.25056	3.72928	4.05736	3.29606	3.9495	3.76278	4.30056	3.91321	3.62258	3.35185	4.48448	1.74393	3.30999	3.9813	4.29283	3.98929	3.59766	3.8821	4.04959	3.96606	4.08707	4.39991	4.91113	3.48917	4.28155	4.13124	4.12134	4.3289	4.1461	5.0001	5.03879	5.54282	5.03879	3.99657	5.10046
FAM35A	-0.463557	2.00641e-09	4.31163	3.76208	3.56575	3.69376	3.78818	3.2597	3.64274	3.81632	3.64142	3.75189	3.1026	3.57048	3.50702	3.35443	3.60651	3.78973	3.15502	3.28548	3.70557	4.10736	4.12358	3.47763	3.6796	6.18133	3.93536	4.07141	3.57382	3.85788	4.07811	3.68304	3.66585	4.09265	4.2288	4.14024	3.52095	4.39018	3.85278	3.46788	4.25071	3.13362	3.52025	4.04972	2.93531	3.0876	2.93531	4.28999	3.05634
SLC5A12	-2.093	2.02349e-09	5.5646	4.78128	4.11466	4.23103	5.80664	5.52838	5.4007	4.07913	5.01134	5.17443	5.18018	5.42361	4.48802	5.29448	4.66395	5.34483	4.0212	4.20188	4.97113	5.68667	5.89307	4.48303	3.67426	3.87742	5.40588	5.76833	4.87866	4.55517	5.6916	5.37866	5.43828	6.28346	5.73646	5.6942	3.99907	5.91508	5.02764	5.55101	6.19678	4.07933	4.88009	4.94872	1.50395	0.099853	1.50395	5.83443	0.153479
SLC6A4	-1.80343	2.08825e-09	5.81216	4.65363	4.15642	3.91771	5.66417	4.82448	4.68238	4.31473	3.72707	4.59763	4.24633	4.64272	4.21311	3.592	4.25724	4.74887	3.38282	3.1611	5.75574	5.45359	5.68615	4.18457	3.79728	1.54754	5.0771	5.33139	3.93915	4.65674	5.85576	5.12958	5.07247	5.822	5.28093	5.18115	4.26509	5.54513	5.2664	5.30522	5.50181	3.69608	4.51098	4.81312	1.53424	0.184837	1.53424	5.63425	0.236845
GUCA2B	-2.59975	2.14277e-09	8.62541	7.09773	6.3123	6.55163	8.61951	8.72795	7.53197	5.89715	8.71244	7.80819	8.83057	7.18914	6.03312	7.73155	5.77625	10.0426	8.3269	8.78536	8.63567	8.80618	8.78447	8.62592	6.4247	8.68519	10.4772	8.1472	6.00753	7.23296	7.93348	7.47274	8.3583	8.01861	7.52057	6.81677	6.74038	9.01444	7.58139	7.69898	8.51572	6.09802	7.36851	6.48549	3.13162	0.230177	3.13162	7.62198	0.746177
FAM35B2	-0.366239	2.171e-09	2.54784	2.44991	2.14641	2.1273	2.47804	1.97015	2.26507	2.31198	2.37732	2.43999	2.04348	2.0478	2.07144	2.02184	2.34825	2.60742	1.95467	2.26537	2.31319	2.41888	2.65225	2.29707	2.22241	4.58879	2.70275	2.58514	2.20257	2.32892	2.61631	2.34907	2.2044	2.49214	2.63589	2.5592	2.14366	2.88176	2.33359	2.07477	2.58537	1.96353	2.1115	2.39057	1.71376	1.59637	1.71376	2.79572	1.90525
CES2	-1.26352	2.2012e-09	9.17597	7.66199	7.74942	7.4478	8.94934	8.84826	8.02091	7.63846	8.40507	8.41392	8.73285	8.25713	7.59771	8.22665	7.91842	9.00082	8.04363	7.91634	8.80023	8.63596	9.05634	8.31481	8.27768	9.31442	9.16188	8.5941	7.35725	7.67724	8.44028	8.71077	8.31837	8.78844	8.22986	8.42826	7.62184	8.48917	8.49281	8.65444	8.82619	7.495	7.29739	6.63187	6.70063	3.45298	6.70063	8.92943	3.75094
RMND1	-0.461148	2.20556e-09	3.24872	3.32203	3.43672	3.43049	3.89645	3.70746	3.73139	3.37966	3.47717	3.63207	3.15542	3.6132	3.10469	3.68091	3.55329	3.83384	3.08295	3.08356	3.92598	4.05203	3.8958	3.4627	3.25353	4.83457	3.60288	4.08451	3.41897	3.33386	3.90191	3.9686	3.83583	4.31209	4.08555	3.89167	3.40878	4.03754	3.39831	3.87333	3.79483	3.32959	3.16763	3.44389	2.91915	2.33771	2.91915	4.09322	2.49202
TYROBP	0.821545	2.23919e-09	5.44397	6.08034	6.16481	6.03137	6.13235	6.88844	6.136	6.19574	7.12508	6.5997	7.11937	5.97757	6.3481	6.99789	6.90365	7.0505	7.45551	7.49955	5.94292	6.29526	6.03527	7.27	7.16269	5.73895	6.64374	6.02593	5.87128	5.91706	5.90347	6.11066	5.82621	6.16206	5.98416	6.12777	6.133	5.7176	6.09601	5.9427	6.1708	6.64575	6.55714	6.48205	7.72537	8.19322	7.72537	5.98449	7.77843
DACT2	-0.549909	2.24947e-09	0.462221	1.40507	1.88464	2.05372	1.13469	0.968419	1.23111	1.30056	1.51139	2.12304	1.06036	1.86405	1.8225	1.39723	1.99111	0.760592	2.0107	1.9669	0.511962	1.1557	0.666577	0.896259	0.509074	0	0.153767	0.933906	1.67899	1.42636	0.87698	2.01487	1.1072	0.723162	1.24647	1.11984	0.809259	0.585614	1.17918	0.936534	0.741809	2.31873	1.46121	2.26394	0	0.233283	0	0.871266	0.752903
PEX14	-0.302633	2.2836e-09	2.91216	2.5731	2.75195	2.55426	2.84492	3.23437	2.73294	2.67483	3.02502	3.14297	2.90716	2.69981	2.72299	3.21825	2.91209	3.00564	2.86689	2.73079	2.79877	2.95589	3.05014	3.0728	2.92394	2.04579	3.0038	2.97512	2.49877	2.57738	2.63472	3.08258	2.83711	3.18995	2.74374	2.80007	2.43557	2.70587	2.74146	3.09175	2.829	2.92817	2.79337	2.58551	2.15205	2.04972	2.15205	2.83612	1.9843
SCAPER	-0.518561	2.36106e-09	1.97337	2.24189	2.27269	2.06529	2.37498	2.27487	2.42471	2.02361	2.24465	2.64588	2.19962	2.26288	2.16446	2.2099	1.97227	2.44199	1.39803	1.58008	2.29313	2.74895	2.68695	1.61157	1.31702	1.10094	2.21516	2.47797	2.3269	2.11359	2.58433	2.41535	2.31551	2.53765	2.33122	2.45399	1.8958	2.59446	2.21166	2.73359	2.55483	2.23685	1.95763	2.07673	1.17839	1.09433	1.17839	2.60008	1.34884
C20ORF24	0.409103	2.47889e-09	5.64315	5.64659	5.36871	5.60526	5.74002	5.79866	5.44415	5.19626	5.89262	5.40069	5.73162	5.56337	5.21727	5.88127	5.28308	6.27817	5.92395	5.71593	5.92596	5.6664	5.65343	5.8922	6.52643	4.10222	5.67978	5.986	5.68555	5.67904	5.58219	5.62059	5.8714	5.61958	5.79725	5.81624	6.07013	5.88546	5.97489	5.70975	5.85964	5.57242	5.86915	5.7882	6.71299	6.01904	6.71299	5.62043	6.07673
MYEOV	0.925916	2.47889e-09	0.0425718	0.225173	0.563926	0.429148	0.0864347	0.392192	0.115837	0.340075	0.399276	0.323314	0.186145	0.394028	0.410979	0.220216	0.540567	0.144167	0.48587	0.943215	0.558686	0.356892	0.219127	0.377169	0.522264	0.729395	0.247679	0.138914	0.412982	0.507564	0.107543	0.445488	0.381381	0.170843	0.263644	0.492655	0.296057	0.36851	0.220522	0.209142	0.162746	0.412038	0.395668	0.555179	2.92666	0.893223	2.92666	0	1.42144
LYZ	0.961816	2.51973e-09	8.78854	8.50675	9.91718	9.04102	9.74587	9.45247	9.16643	9.45911	9.66883	9.68998	9.68102	9.50697	10.088	9.63848	10.3086	8.57189	8.00956	9.68808	9.29163	9.44918	8.23387	9.19588	10.1998	7.76831	7.69002	9.32065	9.53905	9.77153	10.2894	9.41523	8.83691	8.5798	8.87428	8.47178	9.08148	9.15368	8.80808	9.63431	9.09181	9.3468	10.0147	9.06622	10.9717	9.95347	10.9717	8.98927	11.1478
TOR1AIP2	-0.63064	2.57229e-09	4.37846	3.42005	3.28923	3.32244	4.21602	3.83145	3.53085	3.62228	3.6778	3.61148	3.95134	3.69002	3.10066	3.616	3.40729	4.2363	3.6757	3.72406	3.70104	3.74831	3.60393	3.49614	2.96713	5.04912	4.50212	3.63615	2.95739	3.15921	3.85371	3.18611	3.62019	3.70481	3.33134	3.19076	3.55494	3.59814	3.66707	3.31758	3.7077	2.62451	3.57616	3.59126	2.90372	2.26637	2.90372	4.38343	2.56966
TRIM21	0.402326	2.58347e-09	3.94174	4.28901	4.20064	4.32684	4.13404	4.20319	4.39287	4.51857	3.76795	4.32545	3.50869	4.31496	4.28367	4.37222	4.74932	3.85201	4.06556	3.91378	4.2316	4.25181	4.12028	3.77869	5.08347	2.20647	3.645	4.16193	4.2232	4.35529	4.03752	4.22911	4.32103	4.26315	4.07161	4.23587	4.75804	3.95461	4.26195	4.20581	4.0409	4.50202	4.31227	4.41427	5.12726	4.71266	5.12726	4.06936	4.84741
SLC2A7	-0.284109	2.59291e-09	0.277936	0.255689	0.207165	0.0761898	0.456389	0.516335	0.286615	0.641023	0.103562	0.392352	0.13542	0.124499	0.331089	0.191534	0.36133	1.06057	0.186374	0.46193	0.736623	0.823013	1.18242	0.141299	0.548158	0	0.718094	0.857742	0	0.298296	0.870963	0.758861	0.605045	0.877562	0.351857	1.22135	0.177267	0.599447	0.674687	0.28083	0.379882	0.503259	0.783846	0.23829	0	0	0	0.38441	0.0917847
PBXIP1	-0.450566	2.69058e-09	5.28121	5.92373	6.0965	5.96075	5.60795	5.88269	6.00103	5.99246	6.02536	5.92371	6.14453	5.75917	6.25748	6.04164	6.06528	5.525	5.89115	6.275	5.40406	5.63897	5.5964	5.50119	5.39857	5.70298	6.33587	5.51547	5.80749	5.92803	5.49902	5.93394	5.64661	5.49659	5.48919	5.69613	5.31769	5.38787	5.44755	5.61795	5.59369	6.2065	5.59872	5.4864	4.83146	4.79812	4.83146	5.47954	5.09034
PDK2	-0.802932	2.76076e-09	5.10609	4.29916	4.30312	3.66263	5.49535	5.1149	4.84682	4.08009	4.75629	4.84582	5.15846	5.04249	4.22521	4.71977	4.71232	4.98549	4.07806	4.19923	5.11312	5.41122	5.30668	4.80815	4.15072	2.64224	4.92162	4.86228	4.15709	4.32421	5.18062	4.98094	4.74698	5.27233	4.83407	4.64372	3.84818	4.79248	4.62134	5.17011	5.26702	4.29919	4.59011	3.75137	2.95569	2.31094	2.95569	4.85494	2.40373
SFRP5	-1.78687	2.76076e-09	4.26663	3.83904	3.69293	3.43979	5.07324	5.42031	4.71796	3.63112	4.37807	5.09978	4.81823	4.41085	3.9573	4.38949	3.83169	4.4678	3.93528	4.05175	4.87603	5.39443	5.53429	4.9957	3.17437	2.05249	5.13978	5.24253	4.14525	3.73914	4.6617	4.7576	5.13922	4.99391	4.64951	4.42836	3.0388	5.17527	4.63581	4.99808	5.48488	3.87871	3.73276	4.38276	1.32207	0	1.32207	4.76036	0.402858
SLC25A44	-0.311202	2.76076e-09	4.27922	3.66742	3.90568	3.91352	4.15812	3.67266	3.96824	3.86811	3.83032	4.13878	3.63622	3.991	3.78318	3.4533	3.74689	3.37144	3.66284	3.65262	3.98645	4.16022	3.99708	3.35247	3.55095	5.22274	4.21749	3.99656	3.85674	3.71923	3.97543	4.06609	4.06021	4.18623	4.06318	3.97702	3.94259	4.07975	4.01543	3.79165	4.09132	3.74222	3.90484	4.07102	3.51142	3.71103	3.51142	4.10504	3.47593
TRHDE	-0.810405	2.78227e-09	2.26798	1.97919	2.00564	1.88297	2.75067	1.49826	2.54341	2.25074	1.62038	2.46554	1.60566	1.97694	1.55817	1.20084	1.59906	2.264	0.96764	1.20991	2.07083	2.51805	2.69634	1.15334	0.586366	0.525725	1.34314	2.61976	2.02197	2.01059	2.79644	2.1245	2.64536	2.63931	2.30627	2.13486	2.30358	2.41216	2.18128	2.35061	2.6684	2.0864	1.83548	2.02557	0.839422	0.0526946	0.839422	2.88926	0.101427
LAMB3	-0.711114	2.80699e-09	5.40773	4.78116	4.53432	4.88277	5.6214	5.67322	4.94583	4.68812	5.01553	5.44527	5.37526	5.37713	4.79022	5.44134	4.22099	4.86371	5.00122	4.15786	5.87449	5.66428	5.71801	5.01726	4.21432	3.06268	6.15709	5.24582	4.56263	5.04589	5.35943	5.61635	6.02786	5.41634	5.0195	5.21325	4.63459	5.76191	5.90682	5.80405	5.57401	4.66891	4.95768	4.77302	4.50102	2.8514	4.50102	5.60415	3.35437
CXCR1	1.64412	2.91544e-09	0.0892917	0.0426585	0.173076	0.244457	0.219761	0.180399	0.123162	0.109308	0	0	0.150695	0.0591433	0.272148	0.233627	0.458812	0.200839	0.596664	0.167307	0.126523	0.377601	0.801666	0.682711	0.192916	0.356752	0.262615	0	0.359116	0.140322	0	0	0.0570257	0.054513	0	0.0612762	0.404628	0	0.286955	0.221929	0.13155	0.141138	1.9048	0.152093	3.7099	5.43934	3.7099	0.105151	4.53372
C11orf53	-0.595143	2.97014e-09	0.294588	1.13541	1.45872	2.00633	1.54034	2.1841	1.70912	1.07393	1.57246	2.09589	1.58002	1.38704	1.19176	1.80521	1.93098	2.54605	2.57712	1.01705	2.19451	1.73168	1.22906	1.85067	1.46101	0	2.59014	2.02327	2.23484	1.90863	1.5671	1.64075	2.05213	1.4003	1.34995	2.26345	1.33237	2.04573	1.88583	0.976452	1.57152	1.74435	0.59771	1.21096	0.56669	0	0.56669	1.56911	0
MYOF	0.83088	3.09028e-09	2.38861	2.17508	2.34033	2.47816	2.6852	1.95254	2.27804	3.16237	1.37153	2.27639	1.18587	2.47699	2.89391	1.57848	2.97863	1.22783	1.62023	1.67263	2.4795	2.45657	2.17847	1.44684	1.80636	0.791562	1.71758	2.25527	2.39558	2.87154	2.49136	2.43318	2.42946	2.62746	2.72261	2.76358	2.9078	2.42047	2.4532	1.95492	2.28021	2.81309	2.75987	2.95245	3.72229	4.1638	3.72229	1.8742	4.07516
CDK2AP1	0.478336	3.18788e-09	4.63307	4.69645	4.94659	4.4497	4.6146	4.60946	4.32855	4.50438	4.76639	4.43529	4.60317	4.66314	4.24214	4.99226	4.48006	4.06765	4.27949	4.55078	4.52487	4.25154	4.40905	4.2895	5.16979	3.11321	3.51233	4.49292	4.69595	4.11882	4.62333	4.23583	4.05017	4.49468	4.63515	4.6091	4.75355	4.22731	4.57946	4.47053	4.14692	5.00099	4.73742	5.16642	5.30743	6.03052	5.30743	4.46138	5.98694
GSTA2	-2.30486	3.24478e-09	7.55435	6.74447	6.41413	5.74053	7.73032	7.75313	6.98422	5.89751	7.64712	6.39756	7.64565	6.42936	5.2943	7.56911	6.4294	8.55974	6.54011	6.0543	7.12349	6.579	7.72789	7.02871	5.77237	5.48613	7.34378	8.14302	6.57546	6.83477	7.55253	7.35516	6.61016	7.64292	7.52283	7.27966	5.89982	7.53544	7.40884	7.04239	8.14497	6.33561	5.71636	6.08595	1.79856	0.211363	1.79856	7.60271	0.728095
PIM3	0.722749	3.28677e-09	3.81217	4.67043	4.74782	4.54372	3.6048	4.4039	4.59392	4.36032	4.29885	4.46123	3.99864	4.64942	4.72005	4.57888	4.66543	3.38134	4.96717	4.41469	4.24725	4.30195	4.03874	3.78655	4.63102	2.05563	3.93535	4.18706	4.98368	4.64572	4.2816	4.34715	4.28126	4.05821	4.21852	4.58454	4.65977	3.97307	4.53991	4.48057	3.88528	5.03285	4.81124	5.06006	5.27833	6.07735	5.27833	3.46892	5.72158
USP2	-0.986906	3.28677e-09	3.49253	2.14968	2.17757	1.9837	2.90047	3.49958	2.60622	2.07978	2.09395	2.91512	2.93367	1.6161	2.26385	2.09161	2.94061	2.45483	2.32203	2.03285	3.87355	4.02365	4.05599	3.19801	2.25773	0.958402	3.71415	3.21588	1.87582	2.10998	2.96079	3.10405	3.39344	3.56595	2.45779	3.10914	1.30472	3.62805	3.63882	3.55986	3.36056	1.7278	1.98197	2.44357	1.28085	0.105913	1.28085	3.32772	0.169008
GSTA5	-1.8178	3.34376e-09	4.80389	4.64004	3.94998	3.1807	5.24323	5.45206	4.75529	2.99047	5.574	4.24545	5.55231	3.72916	3.03711	5.49888	4.13632	6.4039	5.04835	4.24704	4.73173	3.87372	5.18882	5.58711	3.66412	3.89152	5.92204	6.10806	3.88692	3.92236	4.90994	4.93265	4.51557	5.62109	5.10363	5.17698	3.89646	5.0615	4.59694	4.85367	5.7584	4.05287	3.23856	4.08298	0.721634	0.0856664	0.721634	4.80727	0.377898
SNX24	-0.567949	3.35461e-09	3.31122	3.2728	2.95454	2.99413	3.51795	3.33611	3.24806	2.89328	2.90338	3.41807	3.16097	3.07816	2.76813	3.29867	2.9895	3.60709	2.89523	2.76133	3.81174	3.74353	3.84538	2.63209	2.48905	1.72255	3.75076	3.74881	2.90205	3.201	3.79501	3.30706	3.2346	3.29542	3.43405	3.35307	3.02544	3.97813	3.27119	3.55761	3.75088	2.42863	2.74719	3.13804	2.46504	2.19259	2.46504	3.52228	2.05533
LYPD1	0.920756	3.44169e-09	0	0.468666	0.350785	0.583523	0.0692113	0.177856	0.0828514	0.0965478	0.416405	0	0.696602	0.227207	0.254374	0.565023	0.195627	0	0.646861	1.00403	0.213107	0.205614	0.218888	0.145528	0.394088	0	0	0.0859573	0.723573	0.405857	0.100291	0.265162	0.356633	0.230597	0.0984605	0.177442	0.683006	0.175616	0.502679	0.0803222	0	0.350158	0.483101	0.315519	3.47646	1.35019	3.47646	0	1.1476
SLPI	1.58575	3.54391e-09	1.70316	0.699364	0.482751	0.983283	2.35167	1.55486	0.799892	0.477842	1.27079	1.1934	1.64894	0.857455	1.0442	1.972	0.631663	3.0648	1.27476	1.60629	0.965405	1.27586	1.74948	2.71394	1.87833	2.64343	1.55417	1.03219	1.67947	1.33844	1.90445	1.27802	1.11988	1.54649	1.37816	2.20398	1.00677	1.19512	1.37057	1.07457	0.179251	0.687387	1.5147	1.3883	5.05016	2.00794	5.05016	1.07045	2.68025
GPX4	-0.617586	3.65933e-09	6.52055	7.08631	7.12186	6.82906	7.35991	7.66225	7.15181	6.3999	7.95496	7.33357	8.04372	7.19418	6.85297	8.1805	6.68145	8.57512	8.01529	7.96823	7.41013	7.04986	7.36672	7.97287	7.15656	8.83477	8.31721	7.23791	6.97956	6.93249	6.87012	7.37976	7.1398	7.2116	6.91933	6.90234	6.48116	7.35199	6.7175	7.43238	7.74657	7.20662	6.6474	6.89893	6.15781	6.77094	6.15781	7.1078	6.74075
PLB1	-1.55918	3.65933e-09	5.07291	3.87842	3.90259	3.31144	4.4815	4.8314	4.21728	4.50549	3.80486	4.31533	3.89954	4.55225	3.99648	3.63456	4.45506	4.07134	4.25994	3.43519	4.92315	5.17331	5.69998	3.87544	3.59916	2.70233	4.80658	5.30118	3.47274	4.09235	5.61845	5.07406	5.52121	5.38754	4.38594	4.87135	5.07194	4.94744	5.48531	4.9395	5.7448	3.25289	4.26233	4.66238	1.84952	0.861525	1.84952	5.1125	0.607673
ALDH4A1	0.412877	3.7261e-09	1.27245	1.40396	1.67356	1.63244	1.47609	1.36287	1.61596	1.56907	1.33375	1.42715	1.27906	1.61932	1.58836	1.1899	1.69255	1.08046	1.12783	1.66676	1.50859	1.24176	1.27693	1.47345	1.97454	0.256716	0.719672	1.23073	1.73766	1.6135	1.21917	1.63509	1.31982	1.52118	1.57931	1.42943	1.31556	1.1967	1.51094	1.32715	1.25811	1.75919	1.43613	1.88568	2.17204	1.56607	2.17204	1.25757	1.42966
TRAFD1	0.478497	3.7261e-09	3.3578	4.02549	4.28946	4.26728	3.5456	3.60367	3.91415	4.57028	3.80412	4.12793	3.79196	4.25937	4.39333	3.92029	4.48227	3.16946	4.33543	3.97435	3.81219	3.9632	3.56188	3.60206	4.98015	3.08547	3.34979	3.80364	4.36193	4.19588	3.65659	4.06099	3.9649	3.86441	3.96616	3.94213	5.25133	3.50202	4.13882	3.92947	3.58099	4.35613	4.61969	4.4921	4.98476	4.63608	4.98476	3.57713	4.71237
IL1RN	1.98698	3.87625e-09	1.47486	1.10072	1.37257	2.50137	0.568273	1.48084	1.89952	1.78956	1.93698	2.0761	1.1967	1.73647	0.999666	1.13973	1.57608	0.696728	2.41722	1.66199	2.07965	1.79018	1.6496	1.72465	2.21348	2.05489	1.39348	0.935996	1.88666	1.2622	1.09053	1.42019	0.597028	1.40982	1.62773	1.66949	2.36613	1.69824	2.03328	1.16091	0.670228	1.99516	2.35731	2.37164	5.97172	7.05009	5.97172	1.10171	6.83676
FAM46C	0.70407	3.87625e-09	3.34049	4.05305	3.80921	4.13428	3.6764	3.32219	3.62175	4.12722	3.25815	3.5989	3.0788	3.70755	4.25244	2.89836	3.755	2.89589	2.66512	3.34933	3.21815	3.2603	3.31718	2.93963	3.80211	3.80558	2.72492	2.91161	4.42309	3.92665	3.48088	3.33189	2.9305	3.14557	3.38888	3.52163	3.0981	2.76214	3.40495	3.06171	2.76744	4.25718	3.80411	3.86574	4.99932	5.72089	4.99932	3.64874	5.74122
NCOA7	0.633169	3.98704e-09	2.30332	2.58228	2.80425	2.8744	2.49958	1.83616	2.47237	3.06713	2.09664	2.48385	1.62659	2.81098	2.74947	1.93871	2.58419	1.80284	3.6482	2.36226	2.29598	2.18343	1.93307	1.78732	1.97315	1.82919	1.74646	2.06849	2.6824	2.44402	2.5082	2.04351	2.2073	2.33136	2.35186	2.23547	4.1	2.14173	2.66409	2.35966	2.03531	2.60841	2.74428	3.50883	3.40535	3.74281	3.40535	2.63398	3.39924
CD14	0.938324	4.20235e-09	3.67948	4.26746	4.51393	4.5957	4.16286	4.2568	4.38265	4.39964	4.94516	4.87373	4.61896	4.50122	4.81517	5.21006	4.51861	4.20192	4.73454	4.97731	3.92547	3.87131	4.1506	4.77881	4.83781	4.48142	3.97121	3.86257	4.30889	4.55869	3.62551	4.43999	3.77841	3.73559	4.20165	4.59783	4.0227	3.46934	4.24953	4.3349	3.8686	5.2319	3.99499	4.29196	5.53037	7.638	5.53037	3.81158	7.09857
CD300A	0.62634	4.21609e-09	3.07661	3.44799	3.61832	4.01828	3.21623	3.69308	3.45291	3.84434	3.7967	3.55936	3.71396	3.17641	3.94219	3.66349	3.77157	2.49673	3.55977	3.63324	2.91187	3.08594	2.79858	2.96944	3.72166	1.76545	2.72286	3.21382	3.86569	3.60269	3.18231	3.48978	3.21983	3.24281	3.28076	3.45607	3.67421	2.58701	3.35948	3.15373	2.88692	4.01383	3.70082	4.36266	4.55244	4.67039	4.55244	3.39101	4.76194
NUCB2	0.514885	4.28555e-09	3.61785	3.76583	3.53296	3.57289	3.45242	3.43991	3.80405	3.6306	3.54125	3.77876	3.8603	3.55948	3.36732	3.75041	4.01243	3.41857	3.31135	3.64877	3.29875	2.4147	3.32527	3.63161	4.12071	2.33482	2.4362	3.64568	3.44612	3.85233	3.74206	3.41658	3.67203	3.43954	3.57906	3.7316	4.22791	3.09232	3.42797	3.21283	2.9043	3.92998	3.78392	3.61373	4.98163	4.02138	4.98163	3.27863	4.4008
ACSF2	-0.959118	4.30469e-09	5.18592	4.49304	4.26712	4.31258	4.93971	5.37251	4.43559	4.03759	5.53302	4.64805	5.6187	4.49794	3.90737	5.05964	4.58618	5.13736	4.73876	5.05148	5.28602	5.06922	5.28049	5.26367	4.83037	6.80764	5.89459	5.06848	4.02425	4.83474	5.01773	5.17751	5.11808	5.39395	4.75911	4.70939	4.37828	5.35104	5.05275	4.89437	5.73996	4.1822	4.51799	4.24365	2.77925	2.12978	2.77925	4.79472	2.6056
MMP28	-0.944665	4.43257e-09	3.53638	2.89573	2.53292	1.96366	3.44513	3.92036	3.10736	2.44227	3.47766	3.14915	3.93342	2.92487	2.27934	3.65931	2.6168	4.01676	3.55602	2.96318	3.37422	3.82129	4.15157	4.04247	1.90361	3.79655	4.45997	3.75999	2.76921	2.72693	3.57591	3.45625	3.35334	3.31853	3.38118	3.09115	1.73534	4.10951	3.03105	3.9811	3.81656	2.27488	2.34678	2.11264	1.72179	0.521927	1.72179	3.49449	0.298374
ACSL1	1.28952	4.51723e-09	2.88235	2.70875	2.70911	2.77934	2.12241	1.79067	2.55876	2.88461	1.87759	2.31089	1.69043	2.17524	2.71088	2.21964	2.53757	1.8913	1.98003	2.40665	2.22154	2.16969	2.57543	1.68009	2.15983	0.546809	1.36906	2.65387	2.6856	2.70778	2.11804	2.04154	2.22061	2.29021	2.39907	2.39946	2.78757	2.04554	2.52001	1.91901	2.35304	2.57573	2.9003	2.55181	4.54096	6.67228	4.54096	2.07417	5.97983
C20ORF54	-0.966166	4.5706e-09	4.59981	3.80606	3.21177	3.39598	4.54442	4.15362	4.1842	3.38611	3.67209	3.92126	4.47296	3.76014	2.8454	3.57686	3.46216	4.47056	3.57986	3.43021	4.84774	4.06129	4.83405	4.15161	4.05403	4.61579	5.38477	4.45486	3.13144	3.97356	3.56731	4.08054	4.58232	4.11686	4.20497	3.60076	3.32788	4.45565	4.44787	4.64981	5.11418	3.0251	3.05807	2.95991	2.47122	1.05621	2.47122	4.15773	0.923427
TLR8	0.919581	4.75907e-09	1.33997	1.62002	1.94069	2.27865	1.57191	0.71948	1.26791	2.71346	1.19789	1.68253	0.72226	1.63371	2.41717	0.966227	2.1206	0.768717	0.572933	1.63538	0.977033	1.29472	1.3062	0.59389	1.5561	0.214394	0.65086	0.958658	2.25492	1.58825	1.46821	1.49101	1.22374	1.07012	1.51393	1.78791	1.89808	0.598155	1.14177	1.19635	0.986531	2.01617	2.16386	2.34019	2.99776	4.1949	2.99776	1.45878	3.82734
C19ORF77	-1.96383	4.77201e-09	9.21071	8.291	7.81266	7.57085	9.87938	10.4052	8.03545	7.70805	9.6097	8.99779	10.261	8.57179	8.00694	10.0665	7.9419	10.4936	9.88877	9.52149	9.30797	9.30594	9.32872	10.2313	8.34095	10.8827	10.6598	9.02884	7.5894	8.0788	9.10236	9.24922	8.61154	8.97656	8.2489	8.48461	7.72695	8.96095	8.91325	8.87948	9.168	7.81999	7.80561	8.2688	7.30875	1.49554	7.30875	8.99918	2.66543
VN1R105P	0.323875	4.81146e-09	0.132892	0.184036	0.194676	0.438452	0.201791	0.0711084	0.182287	0.362311	0.228597	0.15958	0.0778783	0.419307	0.419944	0	0.2633	0.0792007	0	0.24589	0.187159	0.0902986	0.338272	0.25403	0	0	0.147904	0.219552	0.146374	0.0867053	0.0872415	0	0.0853316	0.158843	0.175304	0	0.515282	0.0660982	0.216975	0.13819	0.195477	0.122677	0.366672	0.42009	0.692807	1.32593	0.692807	0.0801533	0.796979
EMILIN2	0.764196	4.81767e-09	2.28689	2.11943	2.27303	2.96433	1.87706	2.02302	2.49416	2.68473	1.87435	2.36652	2.09668	2.48158	2.5409	1.97936	2.95185	1.319	2.40243	1.85777	1.94481	2.06217	1.64317	2.22453	2.7465	1.03124	1.72259	2.2654	2.15753	2.20892	1.95763	2.18919	1.81278	1.86813	2.19955	2.0522	2.51331	1.40836	2.2415	2.056	1.85782	2.63195	2.57945	2.45453	3.2765	4.95477	3.2765	1.86749	4.23536
MS4A4A	0.499213	4.83839e-09	3.30873	3.42824	3.51565	2.86204	3.49677	3.15904	3.29645	3.25444	3.85206	3.43793	2.90808	2.87343	3.14276	3.49647	3.2815	2.9395	3.14771	3.34992	2.56939	3.0627	3.06023	2.94578	2.86479	1.64936	2.36391	2.97219	2.83113	3.09367	3.34611	2.46054	2.90641	2.90816	3.26425	3.64997	2.976	2.45673	3.33295	2.9741	3.21258	3.57475	2.92747	3.54389	3.31357	4.55193	3.31357	3.17161	3.9501
OASL	0.965068	4.97207e-09	1.90614	1.46434	1.70634	1.65777	1.31229	1.18496	1.65562	1.55348	1.2766	1.39973	2.07328	1.37878	1.31226	1.42266	1.60676	1.52969	1.88049	1.56152	2.06785	1.76281	1.70881	1.35865	1.957	1.76341	1.81849	1.27659	1.42709	2.43392	0.969257	1.2303	1.86532	1.42396	1.54935	1.53431	2.20187	1.5809	1.67786	1.29497	1.62597	2.08708	1.90546	1.679	3.64722	3.10602	3.64722	1.40729	3.16077
REEP6	-1.8204	4.97582e-09	7.3168	6.08246	5.82153	5.34568	7.46298	7.44837	6.43143	5.65145	7.10641	6.81802	7.47615	6.61823	5.69743	7.19843	6.40914	7.79143	6.87206	6.59649	7.06607	7.35097	7.26498	7.65204	6.7343	8.59778	7.63528	7.13883	5.61251	5.84552	6.98677	7.02735	6.76785	7.1987	6.66162	6.43409	5.41732	7.10159	6.81907	7.33768	7.32108	5.69523	6.0819	5.97531	3.6702	0.663059	3.6702	7.20893	1.23265
SLC6A20	-1.09814	4.97582e-09	4.49932	4.17762	3.36459	3.40555	4.10833	4.05043	3.75104	3.38762	3.40101	4.11628	3.90271	3.81129	3.35532	3.26306	3.40157	3.78756	3.85297	3.14322	4.94085	4.41973	4.72715	4.01164	3.44569	3.24751	4.54306	4.96169	3.50439	3.99066	4.84636	4.7379	4.90234	4.82546	4.77938	4.71716	3.92454	5.29281	5.13924	4.81818	4.74729	2.85315	3.59557	3.91004	3.82569	0.218571	3.82569	4.4782	1.01249
CASP5	1.18563	5.01232e-09	3.2212	1.84645	1.69086	2.91852	3.38055	2.92098	3.03482	1.21299	1.37573	2.55732	2.44083	3.26168	3.31155	2.92528	2.7907	2.48167	3.71217	2.5919	3.51195	3.59583	2.89951	2.63521	3.58254	0.954117	1.85935	3.32008	2.57915	3.57296	4.06713	3.00281	4.38596	3.82597	2.76322	3.04496	6.75935	2.94443	3.95328	4.08844	2.5371	1.86835	3.84413	4.22569	6.14736	3.00071	6.14736	3.78669	2.76105
CERCAM	0.599243	5.05154e-09	1.33812	1.76313	1.64362	1.89755	1.63936	1.74167	1.90556	1.698	1.56052	1.74103	1.57622	1.8291	1.9661	1.53482	1.84891	1.51485	1.6797	1.62369	1.73433	1.38112	1.47759	1.69697	1.75861	0.26002	1.06569	1.52052	2.00532	1.79524	1.80912	1.81301	1.29692	1.61368	1.59754	1.80087	1.28892	1.45025	1.61371	1.57644	1.5999	2.31072	1.83236	1.80926	2.66935	4.27818	2.66935	1.63752	3.19438
IDO1	1.47269	5.05154e-09	3.04674	4.58825	4.49941	4.71026	3.59508	4.21534	4.50478	5.51576	4.55005	4.87434	4.37474	4.84027	5.26165	4.60982	5.87841	3.94515	5.02549	4.94866	3.82967	3.7862	3.51453	3.83743	5.28357	6.28797	3.69981	4.0162	4.909	4.80184	3.93815	4.25123	4.31936	4.11953	4.20823	4.52036	6.49709	3.44298	4.16723	3.65359	3.09479	5.20171	5.09664	5.66307	8.99968	7.94658	8.99968	3.4106	8.42557
PEPD	-1.09807	5.41249e-09	7.79174	6.61767	6.27633	6.0312	7.62186	7.21327	6.54544	6.28306	6.99186	6.78365	7.44674	6.66711	6.09251	7.03566	6.54046	7.76405	6.02611	5.82128	7.61257	7.54665	7.6696	6.98688	6.95536	5.06445	7.45058	7.63973	6.39051	6.41217	7.52959	7.38974	6.98141	7.58319	7.45835	7.15402	6.48078	7.36082	6.83645	7.17394	7.7226	6.45878	6.75029	6.75638	4.91688	4.23105	4.91688	7.56326	4.27427
TRAK1	-0.510075	5.45153e-09	3.84286	4.01093	3.88603	3.45564	3.88448	3.75035	3.96907	3.98101	3.51681	3.98898	3.62816	3.90251	3.91204	3.52664	3.94122	2.85214	3.49993	3.22382	4.08606	4.19706	4.14496	3.28571	2.84893	2.18281	4.07817	3.96572	3.94491	4.40322	4.55972	4.18785	4.10361	4.5575	4.32059	4.35638	3.87396	4.45838	4.0004	4.38599	3.98719	3.64668	3.88331	3.78507	2.9154	2.46668	2.9154	3.96688	2.82135
NTRK1	0.250112	5.68286e-09	0.187078	0.183152	0.290337	0.219541	0.262811	0.157738	0.185912	0.231723	0.0517841	0.169578	0.0452124	0.22576	0.151622	0.204741	0.54448	0	0.289422	0.428218	0.110372	0	0.250457	0.288084	0.259064	0.16565	0.299721	0.152914	0.323676	0.215256	0.0997115	0.0780591	0.105737	0.553496	0.159817	0.331824	0.275742	0.112001	0.172816	0.230317	0.1511	0.439988	0.0777411	0.0679411	0.338739	0.405219	0.338739	0.177809	0.148793
LIMK2	0.576027	5.697e-09	3.35828	3.66787	3.84294	3.54895	3.41897	3.55315	3.78828	4.08359	3.12946	3.56036	3.28375	3.71362	3.90052	3.3937	4.07726	2.67739	3.62074	3.32277	3.85786	3.97769	3.68391	3.32928	3.93065	2.66906	3.27006	3.73852	3.86733	3.80628	3.72063	3.82305	4.11095	3.77545	3.98267	4.08713	4.01764	3.98637	4.19256	3.92184	3.90563	3.99502	3.86047	4.05605	4.50991	4.83152	4.50991	3.64988	4.18324
C6ORF123	-0.619168	5.73385e-09	1.43944	1.9541	1.95088	1.71495	1.94846	2.80928	2.35027	2.36817	1.95946	2.06033	2.73286	2.3623	1.8849	2.60044	2.05337	2.23748	2.40892	3.53844	2.05169	2.68814	2.57693	2.61744	1.49667	5.49207	3.00303	2.54022	2.10032	2.41197	2.95729	2.19209	2.86031	2.77897	2.82276	2.48936	2.28638	2.74084	2.48579	2.29037	2.65585	1.86459	2.29983	2.25798	1.10982	0.742106	1.10982	1.82191	1.40408
FNDC3B	0.654954	5.73385e-09	3.03668	2.80604	2.67862	3.11242	2.70081	1.78319	2.65649	3.09881	1.89343	2.36137	1.70274	2.57649	2.53023	1.54135	2.67242	1.75279	1.98112	2.19546	2.69735	2.46916	2.2719	1.80382	1.95088	1.60991	1.92029	2.30301	2.76394	2.56672	2.54264	2.2743	2.44678	2.31329	2.34025	2.49421	2.96492	2.54622	2.97795	2.46242	2.32337	2.61968	2.7011	3.14406	3.67342	4.66789	3.67342	2.91902	4.40482
PLAU	1.19884	5.73385e-09	2.6199	2.82487	3.34218	3.20567	3.10261	3.05217	3.23193	3.35403	3.14125	3.6384	2.71597	3.44499	3.49093	2.89371	3.48366	2.37961	3.48985	3.20194	3.32637	3.27402	3.337	2.92668	3.77341	1.98324	2.48695	2.94238	3.07831	3.21615	3.11853	3.60248	2.9667	3.04343	3.10482	3.16306	3.60008	2.6993	2.96332	3.11371	2.82685	3.66133	3.32078	3.01518	5.64703	7.23955	5.64703	3.11785	5.61421
MTHFD2	0.705713	5.80725e-09	3.33926	4.35365	4.11054	4.08109	3.21406	3.05901	3.44735	4.0462	4.09881	3.74426	2.91413	4.04849	3.76586	3.50006	3.81232	2.92599	3.68271	3.93592	3.10705	3.04946	3.42217	2.83748	4.01026	2.71376	2.2624	3.06662	3.94965	3.7793	3.2485	3.48709	3.08142	3.19705	3.87782	3.60946	4.18689	3.17571	3.71055	3.31207	2.85201	3.91617	4.06733	4.72823	4.78663	5.4723	4.78663	3.26172	5.27328
PARP9	0.63412	5.80725e-09	3.3421	3.53713	3.24399	3.41911	3.01296	2.76671	3.25312	3.88433	2.39263	3.07602	2.35692	3.20871	3.33003	2.20306	3.75701	2.11688	3.20758	2.33257	3.49496	3.21291	2.9746	2.30973	4.07723	1.71024	2.604	3.22836	3.60678	3.7395	3.57653	3.12083	3.65051	3.44624	3.34033	3.3893	5.09482	3.08151	3.62114	3.3962	2.93799	3.40335	3.7555	4.12216	4.60282	3.96345	4.60282	2.94218	4.07047
ACRBP	-0.430639	6.17402e-09	2.1062	2.24471	2.14442	2.14054	1.38246	1.95794	2.41249	1.98741	2.24787	2.3086	1.62854	2.05433	2.30453	1.33579	2.39292	1.47959	2.35123	2.08171	1.96785	2.15526	2.16441	1.80596	1.373	1.40256	2.12391	1.90793	2.19927	1.77021	1.99779	2.31291	2.45331	2.09603	1.66783	2.25779	1.74666	2.28979	2.01254	1.96781	2.18838	2.27208	2.14568	1.67139	1.2597	0.834341	1.2597	1.58146	1.1126
LRRN3	-0.530206	6.1866e-09	0.615746	2.28563	2.4116	2.2311	1.11329	0.882868	2.48467	2.24432	0.950111	1.39291	1.23047	1.75783	1.94664	0.665639	1.62577	0.942301	0.934399	0.864079	1.91675	0.846585	1.22727	0.327616	1.22407	0.247474	0.657256	1.50799	1.2993	2.08074	1.07077	0.825131	1.32541	0.96376	1.79936	1.80279	2.07217	0.785952	1.47561	0.882055	0.935656	1.94113	1.14624	1.55	0.124923	2.00726	0.124923	0.833247	1.99843
MMP10	1.8541	6.22595e-09	0.665879	0.0599275	0.162071	0.130793	0.128317	0.332097	0.0593333	0.341395	0.34126	0.348734	0.0729565	0.373745	0.293604	0	1.68257	0.178795	0.311858	0.76139	1.52525	0.276694	1.27555	0.344924	0.138948	0.580733	0.460715	0.0714309	0.201378	0.157685	0.0414511	0.164937	0.361671	0.347236	0.0846281	1.00848	1.47146	0.479839	1.06279	0.57874	0.182601	0.366078	1.14913	0.632233	3.9491	4.0859	3.9491	0.180873	5.47408
CYP4A22	-0.0569467	6.23648e-09	0.209423	0	0.125603	0.0389726	0.038212	0	0.127386	0.0722544	0.0437662	0.0225885	0.021433	0.0798185	0	0.0998841	0.0509215	0.0644481	0	0.403737	0.201029	0.0735311	0.121288	0.0369992	0	0.0802526	0	0.0620373	0.194186	0.0953426	0.116508	0.0495588	0	0.190725	0.0494427	0.0501719	0	0.122416	0.100029	0.183494	0.0369684	0.0509196	0.018655	0.032341	0	0	0	0.0438108	0
PC	-0.666138	6.36106e-09	3.89555	2.76834	2.66912	2.83989	3.43992	3.31046	3.50238	2.44097	3.33477	2.99161	3.45768	3.1975	2.29911	2.97218	2.69348	3.3306	2.86161	2.5181	3.79844	3.67696	3.78499	3.21861	3.28958	1.85388	3.91596	4.22877	2.62682	3.23462	3.48808	3.63265	3.91992	3.56235	3.67361	3.15934	2.4156	4.05501	3.92492	4.12895	4.11833	2.26373	2.73747	2.37933	2.16348	1.88863	2.16348	3.91675	1.20854
SLC13A2	-1.57889	6.39365e-09	7.02427	4.67482	4.43212	3.87706	5.7344	5.55454	5.17977	4.05439	4.83675	5.03164	5.16636	4.80014	4.11292	4.7363	4.46079	5.24045	5.18137	4.13397	5.93187	6.35682	6.09611	5.62534	4.09792	4.6462	6.04531	5.76091	4.07298	4.23881	5.56609	5.79738	5.86193	5.66169	5.01527	4.88721	3.87002	5.86457	5.35098	5.61563	5.85063	3.95124	4.14117	4.75831	1.52743	0.147789	1.52743	5.65111	0.435091
PTGR1	-1.22207	6.46839e-09	6.63618	5.72072	5.73278	5.56804	7.275	6.94594	6.37884	5.42993	6.49096	6.45687	7.26856	6.12242	5.28342	6.48536	6.52654	6.61428	5.21024	4.79033	6.25483	6.71357	6.4652	6.29304	6.05993	4.61061	6.6236	7.06912	5.90496	5.9691	6.56875	6.34826	6.27403	7.17066	7.01383	6.66465	5.68717	6.90006	6.25103	6.63794	7.14641	5.6475	5.94225	5.68582	3.80164	2.6655	3.80164	6.63777	2.75794
CD8B	-0.909448	6.56331e-09	3.66756	3.48641	4.25004	4.1318	3.51484	4.44109	3.4559	3.71763	3.07089	3.43727	3.37444	3.82613	3.89932	4.47102	4.10033	4.7365	3.57065	4.5702	4.06501	4.50615	3.25198	3.56144	4.82514	3.35911	3.99313	3.05867	4.10991	4.00869	2.60082	4.2742	4.34022	3.13134	4.09388	4.27026	3.65765	2.97088	3.15039	4.03557	3.79565	4.23878	3.482	3.68825	1.37386	0.408592	1.37386	3.30108	1.02139
SLC50A1	0.369474	6.88709e-09	4.67077	4.90075	4.96416	4.7439	4.9836	5.43002	5.02173	4.79111	5.38536	4.99601	5.63492	5.01932	4.85837	5.46124	5.24243	5.48029	5.38548	5.03171	5.32091	5.27271	5.49042	5.426	5.62164	5.56546	5.47123	5.48846	5.14164	5.25588	5.38509	5.15052	5.28552	5.25874	5.16029	5.25446	5.61046	5.24068	5.27859	5.08031	5.47378	5.15805	5.36448	5.08335	5.91555	4.68912	5.91555	4.79263	4.82102
C5AR1	1.14735	6.98819e-09	0.858603	1.77591	2.21816	1.5393	0.87384	1.35632	1.73896	1.99276	1.98783	1.91554	1.652	1.32319	1.93128	1.73658	1.56743	0.873728	2.19517	2.34263	1.32658	1.33548	1.36928	0.883788	1.2468	0.836596	1.57434	0.979386	2.32919	1.77773	1.38959	1.42379	1.13641	1.2554	1.436	1.13961	2.20246	1.01493	1.26397	1.3323	0.744679	1.87994	2.20704	1.37475	3.50717	5.98173	3.50717	0.586499	4.7402
CD274	1.02894	7.04619e-09	1.17634	1.78075	1.86471	1.88511	1.63422	1.27228	1.87112	2.31649	1.11737	1.78396	1.36867	1.76069	2.00918	1.18961	2.20739	0.931306	2.28922	2.02194	1.60004	1.34603	1.36463	1.03874	2.3702	1.2916	1.0074	1.46805	2.07333	1.84312	1.5532	1.82777	1.68469	1.62346	2.00845	1.57338	3.09692	1.19415	1.84194	1.39826	1.30642	1.76676	1.86216	2.55444	4.11225	4.8374	4.11225	1.65892	4.30842
FRMD1	-1.29939	7.04619e-09	1.76341	2.26711	2.10026	1.64917	2.39549	2.68687	2.56809	2.26525	2.89998	3.22037	4.41155	2.9844	2.62044	2.88135	2.65298	2.1732	1.6503	1.83487	3.6865	2.70237	3.24584	3.11218	1.24123	3.82554	3.38569	3.58295	2.7543	3.50941	3.59595	3.91925	3.38119	3.90517	3.48668	3.50914	2.08335	3.70618	2.53815	3.38443	3.91877	2.27338	3.32637	2.36558	0.135286	0	0.135286	2.72972	0
PSMB8	0.400731	7.04619e-09	5.57162	5.73694	5.51439	5.5256	5.98478	6.26521	5.3938	5.79104	6.01447	5.69242	5.93147	5.74059	5.84434	6.40976	6.24076	6.35326	6.46229	6.43766	5.71977	5.86951	5.69852	6.43225	7.21301	6.11953	6.19668	5.67372	5.68505	5.68086	5.697	5.70947	5.68171	5.71813	5.67508	5.8988	6.20655	5.46086	5.73016	5.58938	5.45327	5.96085	6.12139	5.93924	6.55839	5.75115	6.55839	5.56196	6.21605
PCSK9	0.788107	7.10942e-09	0.981386	0.670475	0.274731	0.264134	0.651803	0.992797	0.565605	0.480972	0.183458	0.594042	0.38681	0.486147	0.544726	0.336858	0.882489	0.576904	0.595409	0.981335	1.32682	1.25603	1.70868	0.848449	2.01314	0.7412	0.67574	1.21207	0.727223	1.09762	1.21884	0.924114	0.908687	1.3617	0.922487	1.45486	0.703737	1.10852	1.75254	0.690492	1.07798	0.691593	1.32701	0.860033	0.383298	0.0700044	0.383298	1.07626	0.226946
TLL1	-0.303073	7.10942e-09	1.00391	1.02922	1.18258	1.21995	1.16684	0.601441	1.28527	1.23459	1.00019	1.07748	0.54884	1.20626	0.617082	0.75947	0.92813	0.501221	0.646435	0.69838	1.15222	1.09224	0.662701	0.357503	0.197387	0.122289	1.25804	1.02122	1.33278	1.24149	1.18531	0.878535	1.26242	1.7737	1.15064	1.1117	1.14552	1.51528	0.921388	0.753124	0.576954	1.0906	0.92021	0.931262	0.365825	0.826037	0.365825	1.00951	0.933878
PDK3	-0.448565	7.13594e-09	3.22732	3.15939	2.8742	3.1138	3.37708	2.82732	3.04977	3.21638	2.67094	2.99111	2.69129	3.20181	2.74158	2.6621	2.89111	3.08323	2.81983	3.02995	3.23178	2.82793	3.02953	2.47675	2.48282	2.58876	3.73701	3.39558	3.2538	3.05517	3.23906	2.90843	3.17785	3.2938	3.38728	3.19334	2.99574	3.18691	2.94026	2.78567	3.41997	2.52909	3.04859	3.13988	2.04209	1.92983	2.04209	3.95827	2.36021
CCDC28A	-0.413503	7.31736e-09	4.52933	4.49478	4.48822	4.26843	5.12513	5.20163	4.7291	4.38458	5.38069	4.82078	5.05485	4.65098	4.51801	5.40356	4.43506	5.30143	4.65867	4.90342	4.69466	5.01321	5.01653	5.0929	4.51093	3.92778	5.55775	4.6467	4.64525	4.81214	4.76085	4.69761	4.53391	4.83456	4.66477	4.62943	4.23097	5.10471	4.30846	4.81437	4.76969	4.34429	4.73333	4.63475	4.2528	3.41469	4.2528	4.68241	3.85985
ASRGL1	0.57507	7.35837e-09	1.35347	1.60241	1.86496	2.02293	1.57752	1.82889	1.4753	1.54644	2.08605	1.64857	2.00638	1.97732	1.95077	2.19842	2.15438	1.35569	2.16847	1.76739	1.69091	1.94829	2.03504	1.8242	1.91845	2.36869	0.728266	1.77774	1.99831	1.82621	1.89374	1.82667	1.58521	1.63097	1.87326	2.11885	2.43243	1.97722	2.25138	1.86572	1.28687	2.10227	1.96105	1.8371	2.79237	1.40113	2.79237	1.35286	1.95226
PROK2	1.50666	7.37555e-09	0.0692924	0.0652309	0.0691675	0.208176	0.139388	0.0722045	0.0645853	0.255921	0	0	0.154622	0.175034	0.198716	0	0.0947606	0.22978	0.17833	0.813969	0.0984652	0.260165	0.489775	0.372429	0.2208	0.518409	0	0	0.149133	0.0881078	0	0.178976	0	0.161824	0.0920487	0	0.247458	0	0.124916	0.140802	0	0	0.426857	0.228178	3.37073	3.94413	3.37073	0.159019	4.66642
FFAR2	1.32799	7.48136e-09	1.75756	0.988588	1.05647	1.25391	1.97055	2.12479	1.62911	1.45913	1.10646	1.33	2.12865	2.0244	1.42881	1.82326	1.78682	2.25402	2.0077	2.00514	1.46374	2.74426	2.02163	2.69082	1.97411	3.40884	1.52848	1.79527	1.52911	1.21359	2.16471	1.40492	1.2864	1.98865	1.46881	1.16654	2.69596	1.75862	2.02514	1.90024	1.85631	1.13504	2.53918	1.48018	4.60855	4.63197	4.60855	1.59483	4.04228
ALDH1A2	1.01239	7.61964e-09	0.0279901	0.106663	0.113003	0.118815	0.116557	0.303516	0.0799323	0.312098	0	0.0352519	0.0661537	0.0751908	0.316147	0.224725	0.259545	0.131565	0.0766568	0.563544	0.58307	0.113651	0.223616	0.0575816	0.587858	0.442188	0	0.032747	0.143774	0.177085	0.307207	0.185173	0.0725129	0.37339	0.0767656	0.636646	0.361273	0.236918	0.248005	0.173205	0.166145	0.336616	0.16659	0.278833	2.40937	0.510823	2.40937	0.367355	1.00992
FMO5	-1.14714	7.61964e-09	5.51936	4.52933	4.58124	4.65354	5.68062	4.73842	4.76808	4.61679	4.54567	5.07482	4.68847	5.22949	4.72112	4.55771	4.609	5.01934	4.27824	4.27664	5.24421	5.63648	5.32307	4.32622	3.10528	4.30796	5.0811	5.64569	5.0993	5.12208	5.86974	5.13094	5.78978	5.88567	5.56051	5.42561	4.92078	5.81862	5.194	5.35306	5.47202	4.51356	5.49488	5.17062	3.10291	0.808175	3.10291	5.34422	1.28707
ITGAE	-0.393002	7.61964e-09	2.38954	2.77752	2.88694	2.75826	3.21339	3.35337	2.83093	2.92677	3.36576	2.95652	3.19227	3.22835	3.02717	3.47688	3.08891	2.81777	3.48795	3.41463	3.42266	3.58861	3.31409	3.16227	4.21502	3.94651	3.2986	2.98864	3.10575	3.07353	3.09242	3.12701	2.93254	2.94663	3.16128	3.16493	3.15986	3.08066	3.31869	3.08131	3.12466	2.86557	3.09661	2.96789	2.34772	2.26807	2.34772	3.09788	2.303
GPR97	0.950251	7.66281e-09	1.43584	0.849635	1.09412	0.767047	0.688377	1.33404	1.0086	1.0585	1.14777	1.0346	2.10303	1.12957	0.901833	1.57211	1.32223	1.01845	1.44278	1.38867	1.11404	1.76652	1.25553	1.38989	1.60712	1.20363	0.826081	1.1481	0.919688	0.984146	1.16702	1.49804	1.42995	0.851977	1.4179	1.07624	1.51022	1.10688	1.7764	1.02145	1.28825	1.55209	1.92784	1.45941	2.89922	3.36641	2.89922	0.816368	2.69782
OTUB2	0.282217	7.77285e-09	0.382951	0.191567	0.475234	0.440879	0.34767	0.282921	0.39646	0.334241	0.17347	0.323964	0.257461	0.39344	0.359939	0.27256	0.629592	0.265817	0.203494	0.593692	0.314948	0.409949	0.239992	0.413937	0.690218	0	0.37408	0.173073	0.459319	0.340106	0.286386	0.350769	0.25191	0.213428	0.295789	0.352945	0.349717	0.19066	0.230881	0.186123	0.225777	0.334027	0.442173	0.410132	1.21275	0.372775	1.21275	0.317259	0.482197
SCN1B	0.589277	7.88758e-09	0.715137	1.1263	1.32162	1.23237	1.31078	1.33109	1.36026	1.1799	0.853171	1.04921	1.33371	0.934458	1.21662	1.34809	1.33564	0.883112	1.60291	1.9523	0.80795	1.01212	0.909642	1.5852	1.2424	1.46574	0.940805	1.07837	1.10696	1.22314	0.697591	0.996181	0.942454	1.0456	1.05239	1.30672	0.68709	1.14277	1.05246	1.11757	0.819786	1.40537	0.942651	0.983786	1.72861	3.1628	1.72861	1.16008	2.64629
TRPM6	-1.14796	7.88758e-09	2.63874	2.93646	2.778	2.64321	3.52128	3.07395	3.0898	3.07116	2.18008	3.1917	2.89322	3.4116	2.84071	2.35348	2.73389	2.26939	2.49986	2.44815	3.84152	3.81248	3.06038	2.74581	1.13538	2.8609	4.16017	3.64299	3.23824	3.57714	4.2202	3.40675	4.15158	4.05509	4.05368	3.9913	3.64802	3.81426	3.68128	3.74258	3.88021	2.68839	3.50254	3.42313	1.10566	0.731543	1.10566	4.10448	0.440527
DYSF	0.82369	7.89259e-09	1.23838	1.42339	1.5409	1.68925	1.32573	1.21428	1.43931	2.06037	0.776808	1.43148	0.915476	1.58461	2.21185	1.33348	2.30291	0.858338	1.51472	1.3958	1.32047	1.26045	1.44433	1.15266	1.69746	0.74761	0.750011	1.09353	1.57361	1.31113	1.29512	1.22921	1.0325	0.925994	1.2688	1.3594	1.33506	0.936381	1.37661	1.24835	0.984105	1.98256	1.74907	1.72206	2.82009	3.92011	2.82009	1.6432	3.53811
GDI2	-0.235874	7.89259e-09	7.46836	7.4326	7.42467	7.36096	7.41984	7.18795	7.14953	7.23484	7.66541	7.66538	7.21373	7.33427	7.1501	7.33263	7.3229	7.66636	7.26932	7.36622	7.36199	7.41754	7.4606	7.31515	7.6391	8.27035	7.17936	7.4284	7.20613	7.1722	7.38157	7.33546	7.24936	7.40132	7.32403	7.39201	7.47533	7.35121	7.23012	7.18218	7.13596	7.06705	7.39757	7.37904	7.26076	6.67441	7.26076	7.52725	7.34763
C9ORF167	0.429151	7.89923e-09	3.5578	3.70921	3.64523	3.57668	3.69065	3.44303	3.71572	3.55858	3.09024	3.13526	3.11604	3.70973	3.70238	3.17234	3.67899	3.24045	3.48715	3.47532	3.59588	3.69918	3.73363	3.19679	4.0753	4.00655	3.20769	3.73468	3.75575	3.47802	3.60835	3.72016	3.73604	3.49497	3.42852	3.59152	3.42805	3.58039	3.87911	3.89549	3.70065	3.7494	3.66435	3.84346	4.0062	3.63971	4.0062	3.80309	3.77158
IGSF23	-1.20841	7.9545e-09	2.82471	1.91721	2.17727	1.98736	2.8928	3.50708	2.47106	2.3301	3.55728	2.98144	3.25692	3.0711	1.67725	3.40674	2.12632	2.99046	3.3505	2.29723	3.28786	3.37303	3.39007	3.23219	1.98077	2.99534	4.05189	3.62408	2.28487	2.90671	3.13542	3.21908	3.06978	3.51875	3.30153	2.93071	2.61876	3.31146	2.82868	2.61288	2.91715	1.91966	3.20179	2.00227	1.01764	0	1.01764	1.88461	0.136978
ZNF821	-0.433241	7.9545e-09	2.15553	2.66753	2.66077	2.5253	2.6137	2.82525	2.6897	2.2319	3.06227	2.57469	2.70939	2.62919	2.84707	3.11887	2.34952	2.51696	2.68589	3.06317	2.925	2.70287	2.78374	2.47682	2.32246	1.64485	3.12672	2.59087	2.85774	2.68127	2.83644	3.04723	2.89225	2.62676	2.62556	2.61841	2.26557	2.79938	2.56468	2.63635	2.665	2.56006	2.76229	2.27578	1.73381	1.12584	1.73381	2.21563	1.93772
SRD5A3	0.559633	8.09765e-09	2.91181	1.71655	1.8434	1.8607	2.03302	1.9388	1.77028	1.59512	1.61274	1.83796	1.78702	1.9701	1.70803	1.62527	1.78838	1.9385	2.4709	1.62058	2.64978	1.82083	1.24056	1.89391	1.72647	2.19434	1.23226	1.68087	1.67107	1.79779	2.08062	1.63369	1.46627	2.674	1.61847	1.76161	1.85672	1.43711	1.52022	1.6623	2.6952	1.5628	2.6618	1.85232	3.10071	2.43883	3.10071	1.86918	2.57239
SLC2A5	-1.08602	8.15305e-09	6.11375	4.70104	4.28184	3.15956	5.49678	5.66821	4.22777	4.54256	4.96297	5.00286	5.24045	4.77097	4.17496	5.53339	5.51844	5.72566	4.72039	4.54114	6.05677	6.65948	6.43979	5.03296	5.35821	4.55984	5.78662	5.49358	4.74293	4.35151	5.75371	5.44837	5.12875	6.01579	5.22106	5.76235	4.52474	5.48333	6.0182	5.34202	5.0235	5.28743	5.44321	5.03312	3.13338	2.90263	3.13338	5.40009	2.99133
SUSD2	-1.88973	8.3894e-09	6.68368	5.64693	5.59643	4.50626	6.64313	6.61548	5.5146	5.46388	5.84797	5.90185	6.14681	5.6907	5.68735	5.9466	5.7607	6.54421	5.20704	5.05664	6.12642	6.24757	6.73458	5.20234	5.64233	5.87615	6.7568	5.98681	3.60463	5.27863	5.62558	6.17743	5.17897	5.66505	5.0709	5.73076	4.20145	5.76843	6.08971	6.40321	6.02879	5.28201	4.89679	4.83195	3.35621	1.17929	3.35621	6.74534	0.592796
IL8RB	1.3986	8.58917e-09	0.535316	0.500264	0.389412	0.677439	0.540521	0.52532	0.564016	0.618621	0.551576	0.687755	0.392784	0.557579	0.705018	0.199929	0.764323	0.600013	0.657632	0.421104	0.649266	0.764436	0.690628	0.754256	0.375629	1.37773	0.554782	0.382597	0.915536	0.643948	0.355053	0.53092	0.568499	0.152892	0.373165	0.37265	0.52864	0.365742	0.718519	0.399141	0.259825	0.591624	2.4103	0.548166	3.74393	5.67329	3.74393	0.388468	4.48566
TMEM116	-0.38872	8.67346e-09	1.73167	1.48921	1.64319	1.57748	2.11006	1.60691	2.05894	1.68254	1.62431	1.8881	1.38445	1.85415	1.75711	1.51928	1.71729	2.01703	1.72015	1.81108	1.97074	2.04002	1.91376	1.6202	1.20144	1.21654	1.97065	2.12439	1.95382	1.80327	1.74696	1.89518	1.75972	2.07169	2.16121	2.1033	1.60515	2.09583	1.89337	1.74298	2.05971	1.52141	1.65079	1.51652	0.774522	0.71975	0.774522	1.84383	0.790124
IGSF9	-1.34011	8.67413e-09	3.96554	2.71404	2.32432	2.20649	4.03113	4.02073	3.4398	2.51158	3.57405	3.60486	3.32794	3.72909	2.27703	3.00186	3.4444	2.48416	2.75522	2.42745	4.47902	4.55573	4.51599	4.01586	2.14925	4.42798	4.34193	4.18923	3.15915	3.83132	4.41559	4.0783	4.4089	4.89935	4.80776	4.29931	2.81027	4.65135	4.34078	4.22859	4.4186	2.58941	3.49909	2.91756	0.861163	0.0725479	0.861163	2.95059	0.0288441
SIX5	0.431667	8.67413e-09	1.49851	2.11258	2.34116	2.03064	1.82074	2.34771	2.15846	1.97974	2.13145	1.99603	2.13095	2.40018	2.5297	2.19874	2.46644	1.49133	2.30897	1.72074	1.76077	2.2112	2.11205	2.17174	2.40438	2.71114	1.72404	2.33768	2.57103	2.32361	1.84507	2.25988	2.23523	2.26751	2.27134	2.09158	2.12604	2.04021	2.21029	2.32671	2.19883	2.81985	2.08542	2.38273	2.61075	2.76853	2.61075	1.55912	2.16911
SAT2	-0.879544	9.07814e-09	6.42675	6.26433	6.08347	5.84316	6.96633	7.90822	6.61631	5.94552	7.6331	6.94206	7.7481	6.41254	5.90439	7.63355	6.58078	7.82058	7.28244	7.39171	7.09419	7.27591	7.52474	7.86582	7.10133	6.60881	8.52687	7.6096	6.2	6.60213	7.14142	7.10398	7.29323	7.37996	6.82876	6.86132	6.29157	7.50513	7.07443	7.30242	7.48041	6.22571	6.38093	6.21495	5.30694	4.90087	5.30694	6.88028	5.06691
GGN	-0.638629	9.30393e-09	2.10871	1.11261	1.02286	1.00534	1.71016	2.53456	1.85027	1.18383	1.84671	1.86193	1.61925	1.43126	1.25505	1.5111	1.58102	1.4525	2.04587	1.43454	2.01068	2.17853	2.10042	1.39864	1.55875	2.18953	2.25994	1.68151	1.12003	1.47202	1.6382	1.90674	1.88711	2.2574	1.64585	1.61028	1.10239	2.16283	1.83932	2.02911	1.88045	1.15059	1.93019	1.38284	0.349228	0.364746	0.349228	1.41504	0.248209
MTFP1	0.789577	9.95155e-09	0.750999	1.77063	1.77292	1.86235	1.2112	1.04904	1.60325	1.29912	1.6352	1.81013	1.78844	1.44809	1.42799	1.87636	1.53933	0.940214	1.32919	2.3674	1.35879	1.02896	1.66633	0.350918	3.08529	0.829582	0.860123	1.53083	1.81266	1.38865	1.23115	1.35539	0.953258	1.37834	1.60524	1.01313	2.4742	1.29038	1.71276	1.1979	0.73344	2.00155	1.54904	1.82412	2.09473	2.53676	2.09473	1.23614	2.53635
TRIP6	0.545714	9.96439e-09	2.35955	3.37469	3.6124	3.50675	2.88425	3.34213	3.56526	3.00042	3.53129	2.86007	3.54043	3.74899	3.57601	4.16683	3.89159	2.45626	4.00252	3.94627	2.62494	3.78049	3.02114	3.78771	4.19054	2.98595	3.11693	3.44581	3.38512	3.82529	3.20842	3.58336	3.03127	3.34236	3.39912	3.77958	2.98372	3.1195	3.11268	3.22616	2.65358	3.83794	3.40021	3.17307	3.2844	4.54783	3.2844	2.50171	4.19696
CCDC25	-0.433486	1.00046e-08	5.06167	4.19307	4.029	4.10768	4.79372	4.53516	4.13404	4.03161	4.62472	4.61427	4.26028	4.31949	3.88078	4.13198	4.28736	4.67631	3.90459	3.80452	4.62854	4.47894	4.49927	4.32602	4.27266	4.70917	4.42838	4.42138	4.20379	4.30308	4.63554	4.32096	4.51324	4.76923	4.60116	4.5432	4.15099	4.5991	4.45384	4.47514	4.43903	3.85548	4.29846	4.30776	3.49498	3.14547	3.49498	4.63409	3.29108
BLCAP	-0.319521	1.04518e-08	4.91981	4.93314	4.87971	4.98216	4.91778	5.3141	5.08428	4.82069	5.29549	5.19302	5.06181	5.08001	4.94015	5.33933	4.91725	4.85847	5.2391	4.9931	5.13378	5.12983	5.35295	5.44464	5.06164	4.62684	5.60943	5.32301	5.11001	5.11454	5.18339	5.25423	5.34265	5.10697	5.14049	5.02708	4.8566	5.28853	4.99539	5.14707	5.23547	5.11652	5.06361	4.91835	4.3873	3.76655	4.3873	4.79626	4.16945
SERPINA9	-1.18742	1.06685e-08	0	3.75958	3.96022	2.98425	0	1.56906	0.487645	1.93827	4.28178	3.89419	1.4018	3.47618	2.47499	4.2741	1.9535	1.25016	3.73936	3.09868	1.39817	0.921585	2.1043	0.477137	1.32	1.53551	0.218851	0.687024	2.66711	2.39899	0.266706	3.81321	2.37571	0.872088	3.42316	1.86139	1.80414	0.297567	2.95456	2.81301	0.393217	1.03423	3.06585	2.503	0	0.205854	0	0	1.32273
LGMN	-0.410033	1.11061e-08	6.27414	6.33352	6.15443	5.96205	6.50181	6.83745	6.30562	6.16254	6.70799	6.35022	6.72259	5.85407	6.23675	6.74159	6.42995	6.69709	6.3176	6.41846	6.55709	6.58502	6.85869	6.34641	6.23601	6.61627	7.77636	6.40813	5.47076	6.47728	6.81938	6.76634	6.18832	6.78834	5.81347	6.28135	6.12935	6.62091	6.37042	6.54762	6.42971	6.55757	5.88316	5.99483	6.37133	5.82372	6.37133	6.85801	5.5036
GLTP	-0.374654	1.15897e-08	5.45341	4.70177	4.73103	4.77655	5.32201	5.38766	4.9817	4.62601	5.08228	5.22393	5.09768	5.05484	4.52138	5.17408	4.7991	5.37303	5.00519	5.13943	5.22597	5.0073	5.12931	5.14148	4.62215	5.86491	5.4176	4.93292	4.82523	4.66575	5.07318	4.82929	4.7297	4.88204	4.85643	4.97377	4.11203	5.03182	4.88494	5.04645	4.94955	4.70674	4.67591	5.06745	4.29212	4.15314	4.29212	4.99433	4.27757
FAM65C	0.822782	1.18024e-08	0.443586	1.20044	1.77598	1.39541	0.516434	1.2812	1.53368	1.57808	0.770293	1.32957	0.737756	1.65533	1.70882	1.07624	1.6211	0.432776	1.56966	1.34313	1.2426	1.20019	1.07834	1.31934	1.10624	0.653027	1.30838	1.72116	1.8678	2.10871	1.35067	1.52439	1.75903	1.48814	1.56369	1.78181	1.77704	1.39327	1.46459	1.21116	1.12394	1.66046	1.32501	1.83461	2.20858	3.76357	2.20858	0.689212	2.71869
LINC00256B	0.409449	1.23115e-08	0.252618	0.34465	0.25219	0.364568	0.366091	0.118424	0.204936	0.486932	0.122917	0.367315	0.0555937	0.295088	0.528341	0.104696	0.380471	0.121598	0.0988417	0.306753	0.147864	0.286412	0.212995	0.131541	0.224615	0	0.02041	0.177231	0.454514	0.375649	0.316724	0.174315	0.240336	0.189226	0.349987	0.342856	0.328557	0.205083	0.227263	0.256266	0.158106	0.455131	0.502608	0.37577	1.10486	2.06438	1.10486	0.239374	1.5861
DNAJC1	0.248248	1.267e-08	4.09883	3.86735	3.85161	3.82286	4.30527	4.36175	4.04788	3.60788	4.00884	3.98637	4.09602	4.08483	3.97073	4.25368	4.12456	4.30819	4.01594	4.17964	4.19992	4.11786	4.02182	4.11644	4.23383	4.67024	4.38253	4.35387	4.05474	3.9772	4.06262	4.00062	4.17443	4.04354	4.02085	4.28206	4.19851	4.16664	3.83767	3.44713	4.15376	4.2119	3.92602	3.78777	4.72859	4.68189	4.72859	4.30424	4.55635
HPN	0.366676	1.27185e-08	0.138292	0.14785	0.489315	0.180072	0.17672	0.337679	0.248793	0.240024	0.253223	0.0575928	0.634372	0.56754	0.458618	0.43087	0.315212	0.0829031	0.685708	0.474592	0.0514358	0.266748	0.142554	0.540067	0.565995	0.151975	0.211782	0.415032	0.219751	0.289925	0.471868	0.419302	0.393322	0.242433	0.306823	0.350383	0.706712	0.167155	0.354851	0.394707	0.264988	0.419994	0.404854	0.287035	0.248459	0.135791	0.248459	0.163186	0.159653
C8ORF40	-0.455015	1.29314e-08	4.77681	4.47668	4.19948	4.31253	4.77248	4.96188	4.67606	4.35218	5.14043	4.79031	5.36183	4.4526	4.30616	5.27358	4.36031	5.13498	4.69129	4.81012	4.70182	4.60424	4.85619	5.31575	4.53647	3.52347	4.87719	4.94549	4.34782	4.38227	4.91719	4.49221	4.68449	4.51165	4.62256	4.58656	4.01609	4.91539	4.24771	4.59443	4.69305	4.45757	4.18567	4.23572	3.83404	3.3299	3.83404	4.47586	3.55263
ADRB1	-0.531346	1.31333e-08	1.41348	1.39721	1.14917	1.15366	1.58541	1.66419	1.24342	1.33562	1.03449	1.12195	1.4102	1.38085	1.44776	1.64971	1.57958	1.39055	0.800362	0.890993	1.843	1.8262	1.903	1.89191	1.57938	3.42591	1.5961	1.50397	1.00341	1.37693	1.58806	0.937238	1.11565	1.30555	1.4954	1.16589	0.761543	1.95726	1.45054	1.67503	1.90173	1.25152	1.11388	1.12952	0.436546	0.100527	0.436546	1.32798	0.31876
FAM176A	0.577745	1.32031e-08	0.645864	0.696366	0.778436	0.770715	0.971069	0.835797	0.841178	0.953914	0.950443	0.761181	0.834016	1.22928	0.551894	1.12682	1.16088	0.773964	0.952442	0.835008	0.881691	0.741201	1.08977	1.2378	1.14034	0.394912	0.675853	0.718035	1.10428	0.98451	0.90759	0.936393	0.961005	0.864872	0.699285	0.748296	1.51713	0.929978	1.10608	0.950982	0.746048	0.899523	0.779353	1.32043	1.55492	3.50653	1.55492	0.59373	1.97758
CYR61	1.37358	1.32914e-08	0.837272	1.15031	1.78503	2.1902	1.39058	0.984308	1.36551	2.69834	2.48984	5.19513	1.2367	2.67658	3.71654	2.66252	2.37149	1.27241	3.3394	1.68447	1.70428	2.43013	1.67616	1.3616	1.21542	0.949052	1.70959	1.5252	1.87922	1.57291	0.931887	2.05501	2.91188	1.37082	1.7955	2.64492	4.374	1.45138	1.61253	2.04286	1.32761	3.55368	1.94253	2.90313	3.79656	5.01477	3.79656	1.32471	5.30323
FCN2	0.427878	1.3403e-08	0	0.0500363	0.0530727	0.0045494	0.207638	0	0.143787	0.151955	0	0.0641997	0	0.135432	0.104496	0.141904	0	0.121447	0.138017	0.366472	0.0757301	0.138188	0	0	0.0594412	0	0	0.05968	0.115158	0	0	0	0.130703	0.183778	0	0	0.251396	0.19651	0.0962752	0	0	0.18666	0.201781	0.0913581	0.399365	1.21347	0.399365	0	0.895904
VCAN	0.724465	1.34876e-08	1.86306	1.33703	1.46591	1.23341	2.01726	1.36412	1.91865	2.09305	0.877588	1.62192	1.20366	1.8553	1.51019	0.865624	1.72857	1.31398	1.32604	1.32896	1.94017	1.7926	1.65038	1.11743	1.14267	0.369119	1.21937	1.54409	1.67914	1.85108	2.10763	1.4793	1.40143	1.69535	1.92479	1.74447	1.85027	1.81555	1.89212	1.54266	1.42143	1.54038	1.93091	1.57482	3.03439	3.91235	3.03439	2.64024	3.04093
SRPX2	0.733445	1.36824e-08	1.29337	0.517991	0.983049	0.753582	1.13448	0.943418	0.529172	0.836954	0.859575	0.942937	0.93852	1.11675	1.0619	0.979506	1.23269	0.672148	1.29491	1.3422	1.62679	1.17724	1.09847	0.850113	1.12265	0.213165	0.46229	1.01613	0.8852	1.11075	1.06225	1.04969	1.20381	0.8626	1.11409	0.999167	1.04475	1.35655	1.21307	1.16727	0.624681	1.07633	0.984136	0.960926	2.32654	3.46481	2.32654	1.2981	3.77745
GSK3A	-0.230211	1.37339e-08	4.66717	4.45139	4.36	4.28491	4.56284	4.53833	4.42626	4.10968	4.26546	4.42561	4.24043	4.4776	4.35301	4.28186	4.47044	4.30199	4.32411	4.03965	4.68173	4.58051	4.61401	3.91655	4.26356	4.8872	4.45739	4.3912	4.11175	4.31954	4.3551	4.56433	4.56174	4.32469	4.32736	4.36468	4.15361	4.52721	4.52784	4.63355	4.55406	4.41523	4.35291	4.32643	3.9338	3.92715	3.9338	4.48179	3.83507
PGRMC2	-0.549627	1.3741e-08	6.07362	5.13761	4.93922	4.99228	6.06555	6.0208	5.50162	5.0203	5.72487	5.71832	5.87659	5.48211	4.87751	5.47113	5.28728	6.0616	5.04327	5.1728	6.04218	5.99075	6.07603	5.7215	5.10963	4.73217	5.98695	5.84531	5.11457	5.11533	5.90379	5.14805	5.499	5.82901	5.63502	5.45697	5.16508	5.90937	5.58377	5.55315	5.94423	4.93112	5.23957	5.25942	4.80026	4.42743	4.80026	5.90653	4.8684
TTC39A	0.560976	1.39716e-08	1.65573	0.981345	1.19546	1.12638	1.97418	1.53952	1.39098	1.18963	1.0926	1.45027	1.56928	1.5346	1.14608	1.1429	1.51073	1.5055	1.41174	1.52196	1.74935	1.89149	1.8792	1.90976	1.6129	1.03078	1.12313	1.82232	1.19951	1.27392	1.70361	1.51941	1.61781	1.23686	1.46171	1.34626	2.25872	1.90786	1.62275	1.807	1.75861	1.03366	1.79243	1.55714	2.82667	0.595375	2.82667	1.92216	1.28705
LRRC8E	0.258325	1.39833e-08	0.435658	0.343985	0.28679	0.273259	0.295279	0.243497	0.293403	0.40702	0.20962	0.247254	0.105666	0.185348	0.179207	0.313416	0.278348	0.141549	0.305303	0.327218	0.250697	0.160909	0.276418	0.387086	0.602558	0	0.064788	0.168561	0.196988	0.079158	0.191997	0.340458	0.152258	0.246156	0.270851	0.377906	0.152794	0.329898	0.404918	0.156746	0.233531	0.165556	0.312995	0.106662	0.952993	1.02298	0.952993	0.421352	0.98718
AHNAK	-0.699782	1.40306e-08	5.97398	5.92863	5.53361	5.66253	5.90664	4.9348	5.78479	6.43141	4.08442	5.06707	4.50027	5.59302	5.71307	4.03797	5.2523	4.2435	4.77482	4.47187	6.11529	5.69042	5.69315	4.89927	4.46115	4.9865	5.6591	5.66453	5.48066	6.63846	6.47876	5.88608	6.22639	6.18277	6.08874	6.26038	5.77013	6.45976	5.9601	5.93438	5.7878	5.42321	5.6431	5.51478	4.21763	4.83405	4.21763	6.54794	4.80872
GNRHR2	-0.494486	1.42282e-08	0.906929	1.32639	1.71487	1.47642	0.975957	1.4676	1.72307	1.83633	1.91066	1.8609	1.91894	1.5873	1.43087	1.52592	1.63801	1.24828	1.40876	3.79387	1.49912	1.35064	1.73664	1.47868	0.79025	4.28746	1.29754	1.8882	1.8192	1.94899	1.53975	1.98674	2.30221	1.62152	1.97688	1.76925	1.61187	1.60522	1.29675	1.42034	1.83923	1.35702	1.5163	1.77561	0.730359	0.837551	0.730359	1.16689	0.966161
SPATA18	0.431787	1.44847e-08	1.1445	0.693476	1.04623	0.615946	1.02643	1.02581	0.886934	0.98938	0.657797	0.941675	0.983509	1.28213	0.785592	0.763104	1.0343	0.690209	0.940314	1.26651	0.952127	0.862698	0.914266	1.08322	0.657295	0.778395	1.19025	1.10108	1.33045	1.04605	1.30583	1.06047	1.11221	1.17975	0.904091	1.07462	1.11722	1.24477	1.07982	1.05243	1.27758	0.805949	1.04053	1.00382	1.87881	2.54144	1.87881	1.31851	1.71649
SLC25A34	-0.933315	1.45699e-08	4.58768	3.392	3.03361	2.79601	4.33461	3.98678	4.04417	3.39145	3.51685	3.55074	4.05013	3.86666	3.13345	3.65106	3.67721	3.62745	2.97033	3.10278	4.21032	4.39625	4.078	3.69914	2.84378	4.4964	3.70934	4.39303	3.50472	3.70511	4.03835	3.79205	4.00358	4.62506	4.14058	3.94949	2.71492	4.34456	4.11778	4.43586	4.64607	3.34667	3.21535	3.23278	2.07092	0.252094	2.07092	3.6082	0.772293
ADAP2	0.384805	1.45813e-08	1.61674	2.37182	2.80689	2.60565	2.34822	2.25406	2.74986	3.08343	2.85049	2.77149	1.96898	2.6948	2.85144	2.02568	2.59669	1.65958	1.72825	2.33879	2.00209	2.31651	2.11789	1.89294	1.88679	1.71416	1.83635	1.94093	2.47131	2.75198	2.17465	2.14031	2.12462	2.18271	2.41452	2.40209	2.69696	1.72269	1.99065	2.21916	1.65251	2.70352	2.56872	2.69303	3.31244	2.77085	3.31244	2.36489	2.76685
AID	-0.705244	1.47416e-08	0.619315	2.99602	2.61455	1.84358	0.521508	0.971658	1.05364	1.60757	2.98141	2.19554	0.803624	2.49205	1.59491	2.47166	1.17151	1.35898	2.65957	2.6947	1.02898	0.927965	1.80708	0.691989	0.852435	4.04715	0.795636	0.94505	1.68071	1.726	0.686367	2.41436	1.15131	0.712402	2.02609	1.06704	1.41181	0.683017	1.38039	1.90947	0.794461	1.9118	1.93977	1.45064	0.256527	0.515252	0.256527	0.389381	1.31804
COL17A1	-0.912014	1.47874e-08	6.01139	4.61851	4.74649	4.74267	5.42536	5.72873	5.27322	4.81593	4.13703	5.53647	4.40471	5.27108	5.31568	4.63541	4.41781	4.54373	4.48877	3.93566	6.21875	6.10707	6.01124	4.52548	4.27139	3.10819	5.4842	5.87609	5.21484	5.72802	5.61184	6.22587	5.83217	6.12475	5.61599	5.90563	5.5135	6.09459	6.19395	5.90153	5.48872	4.56522	5.20524	5.20015	4.66234	1.18398	4.66234	5.92363	2.12936
SERP1	0.215013	1.51898e-08	5.84446	5.84403	5.73483	5.73858	5.81182	5.50256	5.65625	5.47392	5.82253	5.64807	5.74397	5.60193	5.50051	5.74531	5.50476	6.00753	5.66764	5.6962	5.71499	5.49782	5.6979	5.59773	5.82905	4.19782	5.24004	5.65024	5.58019	5.43156	5.62259	5.27611	5.41123	5.35934	5.67328	5.27557	5.83686	5.62651	5.66585	5.54756	5.61323	5.59908	5.63745	5.84268	6.05622	5.76456	6.05622	5.74928	5.96866
ADCYAP1	0.746718	1.55202e-08	0.227119	0.322423	0.521172	0.327325	0.654609	0.0359921	0.239138	0.0673211	0.544368	0.304326	0.0781791	0.172467	0.83635	0.415098	1.49732	0.422167	1.02588	0.552281	0.669974	0.0460347	0.376792	0.0680853	0.345737	0.145888	0.542405	0.149237	0.146926	0	1.07055	0.0461503	0.126656	0.196691	1.04973	0.546773	0.206019	1.12213	0.0317611	0.463055	0.164412	1.23235	0.164852	0.22489	1.36108	1.20138	1.36108	0.572923	1.48816
GSTA1	-2.33073	1.61131e-08	8.28345	8.11401	7.49603	6.77742	8.83002	9.08678	8.36786	6.52862	9.01462	7.50677	8.99723	7.29648	6.49888	9.10481	7.52821	9.9673	8.59785	7.94766	8.28988	7.52788	8.80767	8.93548	7.0559	7.41185	9.34777	9.63457	7.53637	7.62818	8.39592	8.49577	8.06202	9.09377	8.63645	8.76571	7.26208	8.68805	8.186	8.39964	9.25178	7.58011	6.79197	7.48239	2.68149	0.497056	2.68149	8.3414	1.33109
USP37	-0.605265	1.62524e-08	3.79462	3.11711	3.02427	3.04565	3.6793	3.94876	3.19574	3.49464	3.41794	3.63047	3.50309	3.22183	2.86684	3.21725	3.25392	3.75987	2.99205	2.79905	3.77378	3.60322	3.72714	3.27063	3.18601	2.32879	3.85551	3.69214	3.0627	3.17204	3.25309	3.26143	3.40977	3.71464	3.79425	3.52662	2.88829	3.81067	3.52198	3.36938	3.75501	2.61828	3.01665	3.3523	2.02151	1.51565	2.02151	3.68632	2.1191
B3GNT9	0.528173	1.62536e-08	1.38077	2.17662	2.35975	2.11972	2.02981	1.79537	2.12648	2.04432	1.56278	2.05464	1.29564	2.09214	2.16149	1.90045	2.39852	1.524	2.0316	2.09396	1.99348	1.87973	1.98671	1.47712	1.75294	0	1.38186	1.58673	1.96261	2.27857	1.78089	2.11423	1.90875	1.82052	2.17913	1.89095	1.70807	1.6782	2.12571	1.92774	1.89015	2.67414	1.95496	2.21422	2.62486	3.49347	2.62486	1.6658	2.90954
AKR1B10	-1.26841	1.66682e-08	7.94843	7.09521	6.3261	6.38949	7.05522	7.80327	6.38984	5.69015	7.13058	7.20507	6.76171	6.39533	5.9875	6.78315	5.85254	7.97661	6.7252	5.91424	7.83995	7.2559	8.20705	7.40482	7.49203	6.36963	7.90216	8.59325	6.14671	7.26861	7.78975	7.76309	7.90538	7.71573	8.00638	7.83378	5.69925	7.6448	7.63375	7.64764	8.3272	6.23788	6.22854	6.84754	4.96108	1.38527	4.96108	7.81892	1.65487
ST5	0.347934	1.78541e-08	3.14557	3.03243	3.18526	3.17058	2.95438	3.06734	3.30823	3.26585	2.39049	3.06649	2.91275	3.30167	3.27552	2.72226	3.32993	2.25248	2.65588	2.89162	2.88472	3.13209	3.14735	3.02014	3.24555	1.94419	2.47028	3.06104	3.00718	3.26821	3.20774	3.38112	3.02745	3.19509	3.17419	3.32603	3.29603	3.02383	3.2443	3.14626	3.09583	3.34367	3.1373	3.17886	3.2932	4.28344	3.2932	3.17642	3.48555
DHRS7	-0.808185	1.78608e-08	7.82698	6.88342	6.55992	6.40463	7.56627	7.83476	7.15868	6.26486	7.02819	7.21756	7.75065	6.97114	6.33717	7.52761	6.682	8.30906	6.42388	6.36109	7.50147	7.68448	7.99804	7.19529	6.72351	5.72408	7.39798	7.84475	6.6531	6.83057	7.51418	7.23737	7.15327	7.58717	7.40015	7.40243	6.92185	7.53255	7.16226	7.40049	8.03105	6.48612	6.51816	6.84377	6.14719	5.50882	6.14719	7.57652	5.6213
TMBIM6	-0.438422	1.82442e-08	9.15811	8.29347	8.25279	8.22981	9.11526	8.59853	8.49196	8.05557	8.34768	8.47311	8.32118	8.40944	8.06157	8.1866	8.15286	9.0111	7.88358	7.87119	8.76974	8.47761	8.62492	8.1467	8.13023	8.80908	8.75977	8.42965	7.92626	8.06233	8.43379	8.43579	8.33671	8.60239	8.29699	8.38721	8.10308	8.63218	8.58018	8.53622	8.77058	8.02796	8.0016	8.2322	7.9251	7.2055	7.9251	8.95539	7.53249
CYP2J2	-1.40356	1.83343e-08	7.47076	5.68902	5.04445	5.77303	6.94638	6.37008	6.25723	5.25478	6.32068	6.27529	6.12829	6.24859	4.95497	5.83691	5.53545	6.47316	5.02427	4.67376	6.7336	6.56385	6.78247	5.79527	5.35677	4.59079	6.76142	6.62698	5.13091	5.49766	6.24787	6.06209	6.29218	6.99444	6.73605	6.15289	5.38629	6.47298	6.14512	6.16802	7.13551	4.91681	5.37364	5.13018	3.42786	0.152145	3.42786	6.52703	1.20437
ABCG5	-0.902747	1.84435e-08	2.75399	1.88552	2.33515	1.83929	2.54236	3.02882	2.73081	3.03549	2.70103	2.94169	2.20717	2.12355	1.6808	2.46603	2.28079	2.37035	2.62777	2.24314	3.24679	3.17869	3.37936	2.67593	2.2707	2.58201	2.80261	3.70372	2.20641	2.09803	2.9871	3.08894	3.57125	3.22682	3.2649	3.04102	2.25753	3.34309	3.15326	2.53966	3.49629	2.23249	2.28126	2.81407	1.12166	0.0779955	1.12166	3.1923	0.351299
HRH1	-0.449641	1.85875e-08	2.67622	2.55621	2.08157	2.30997	3.63438	2.59509	2.27431	2.46692	1.97143	2.79363	2.17404	2.4245	2.35607	1.83637	2.05566	2.433	2.23721	2.04844	3.11892	3.10404	3.47212	2.03232	1.69622	2.00341	2.8617	2.9914	2.07074	2.58546	3.03013	3.09912	3.0728	3.39789	2.98521	3.02462	2.47428	3.39927	2.90245	2.83899	3.05075	2.35356	2.37244	2.64971	2.1639	2.48324	2.1639	3.18771	2.83868
NAALADL1	-1.89003	1.93493e-08	7.76448	6.31288	6.52988	5.7125	7.17049	7.58773	6.8804	6.0683	6.71415	6.89481	7.24667	6.87084	6.0062	6.68781	6.3726	7.09704	6.71025	6.02494	7.23952	7.43766	7.58762	6.8899	6.27899	4.55794	7.23151	7.56918	5.822	6.38707	7.42248	7.177	7.29309	7.61316	6.81834	6.92675	6.34709	7.21474	7.30968	7.52688	7.62908	6.0193	6.30896	6.16692	3.4845	1.34459	3.4845	7.27759	1.67213
PRSS22	0.79689	1.97151e-08	0.228703	0.0756389	0.425381	0.379713	0.160986	0.956139	0.213937	0.0792544	0.266887	0.661407	0.260011	0.536403	0.704003	0.838549	0.83619	0.554683	0.689291	0	0.390365	0.566988	0.477185	0.651941	0.401386	1.00459	0.876234	0.681894	0.325937	0.450428	0.529986	0.652426	0.366556	0.463108	0.466582	0.370294	0.71898	0.4156	0.710885	0.674949	0.476712	0.707599	0.821334	0.846134	2.43163	0.103676	2.43163	0.267139	0.523696
DNASE1	-1.578	2.02765e-08	6.44846	5.32788	5.1554	4.4511	6.3075	6.93775	5.67541	4.64311	6.05855	5.92041	6.84153	5.50191	5.0758	6.45072	5.73067	6.9058	6.27891	5.54656	5.80575	6.67781	6.01421	6.60159	5.4636	6.82505	6.72624	6.01784	5.0954	5.0409	6.29687	6.22337	6.19541	6.26022	5.52995	5.3932	5.33594	6.20316	6.35072	6.3933	6.34522	4.83621	5.10908	5.25862	3.55404	0.992623	3.55404	6.0984	1.43879
CHAD	-1.14298	2.05598e-08	3.4084	2.46964	2.66656	2.09543	3.23911	4.36706	3.53105	2.85578	2.9164	3.71139	3.55348	3.87511	3.20276	4.14409	2.7869	2.97398	3.60043	2.58711	3.43574	4.62221	4.04039	3.48282	1.44416	1.82986	4.3905	4.9978	3.3645	3.53988	4.45519	3.79934	4.60667	4.0228	4.41523	3.81185	2.84029	4.30796	4.22404	4.57243	3.94694	2.66266	3.40391	2.70035	1.21495	0.312815	1.21495	3.22725	0.241
SYT8	-0.822321	2.08491e-08	1.33871	0.941896	0.806316	0.535299	0.89131	2.84091	1.50934	1.24854	1.66857	1.554	2.34441	1.4494	0.942777	2.47564	1.42492	1.7957	2.08994	2.41804	1.83959	2.32836	2.49866	2.64035	1.53933	4.90535	3.37903	2.68526	1.54796	1.76416	2.18227	2.37965	2.27884	2.29061	2.12769	1.77147	1.19643	2.7171	2.35008	2.98636	2.2488	1.29017	1.29071	1.19954	0.368853	0	0.368853	0.503538	0.070283
ZMYND15	0.458785	2.08491e-08	0.964732	1.03755	0.947945	1.22195	0.770232	1.71033	1.49741	1.5716	1.1088	1.29689	1.49277	1.38961	1.34654	1.62463	1.98352	0.825695	1.45583	1.34715	1.36086	1.705	1.69216	1.49619	1.91938	1.65449	1.72688	1.5898	1.37052	1.36375	1.5478	1.67353	1.73688	1.66027	1.4134	1.52072	1.5636	1.43911	1.40239	1.62742	1.70199	1.58651	1.7166	1.64433	1.87681	1.84993	1.87681	0.825301	1.71338
OTOP2	-0.825955	2.089e-08	2.44999	1.41521	0.999887	0.706682	1.82885	1.88236	1.64641	0.894676	1.73814	2.067	1.55644	1.20605	0.653216	1.53163	1.1721	2.56587	1.05066	1.14573	2.02967	2.36469	2.47141	1.92534	0.924365	2.46389	2.54416	1.90998	0.94	1.24846	2.10659	2.05683	1.75541	2.44717	1.70533	1.77047	0.619384	1.87419	2.43668	1.67558	2.6701	0.780414	1.04166	1.27937	0.348829	0	0.348829	1.18155	0
UGT1A8	-1.2502	2.16179e-08	4.35456	2.92382	2.81053	2.12629	3.9027	4.2443	2.73809	2.64854	3.53361	3.18163	4.57666	3.17946	2.9806	3.06921	2.713	4.60438	2.5385	3.49764	3.97153	3.62144	3.98704	3.61764	3.78315	0	3.32809	4.83507	2.72126	2.94217	3.92181	3.37344	3.91226	3.54524	3.94547	3.92833	2.93703	3.53985	3.94258	2.92971	4.70484	3.53069	3.07398	3.49187	1.12719	0	1.12719	4.62674	0.0284725
MEP1B	-2.19448	2.18256e-08	9.59534	7.92695	7.58444	7.55485	9.36663	7.94618	8.36969	7.73204	7.54193	7.97481	7.40104	8.23049	7.20124	6.88108	7.02939	8.38033	6.4778	6.28928	8.81405	8.78783	8.62322	6.96467	6.14125	5.0526	8.12271	8.77045	7.72922	7.92948	8.92802	8.41606	8.93492	9.11879	8.64958	8.71661	8.02104	8.95894	8.24468	8.46861	8.98663	7.05641	7.84163	7.75803	5.34302	0.61939	5.34302	9.44023	1.36691
C14orf28	-0.354856	2.20007e-08	1.84536	1.98233	1.77411	1.73666	2.12655	1.99104	1.95877	1.89784	2.21461	2.09053	2.42309	2.1313	1.76989	2.25709	1.97758	1.98983	1.72759	2.21863	1.86827	2.10865	1.9198	1.78248	1.55441	2.62948	2.10319	2.30312	2.02349	1.81027	2.34838	1.57032	1.9072	1.75118	2.00428	1.55528	1.99709	2.20596	1.97045	1.91706	1.94016	1.713	2.02615	1.80598	1.17239	0.89985	1.17239	2.19736	1.18873
BHLHA15	0.956444	2.20307e-08	1.71402	2.15113	1.99336	1.92834	1.10582	0.749044	1.10187	1.93544	0.217916	0.950058	0	1.41753	2.21859	0	1.31371	0.704689	0.677135	0.87147	1.50255	1.37063	1.39063	0	1.50768	0	0.92443	1.22194	2.06745	2.01354	1.53636	1.57957	1.63346	1.60868	1.88724	1.5944	2.00604	0.607108	2.11221	1.46418	0.945091	2.63598	1.8063	2.21809	2.36355	3.98436	2.36355	1.53096	3.4601
TREM1	1.24702	2.20307e-08	0.0730743	0.134461	0.142374	0.18472	0.0752695	0.250575	0.101005	0.237982	0.0436675	0.249664	0.200791	0	0.241148	0.280445	0.363735	0.16549	0.353748	0.556088	0.495932	0.273429	0.439048	0.271837	0.158886	0	0.148362	0	0.23894	0.092884	0.223831	0.0972555	0.318145	0.129624	0.0970315	0.0500589	0.480444	0.0710594	0.308906	0.112623	0.0368848	0.0998814	0.990478	0.0638295	2.84263	4.89735	2.84263	0.167422	3.79105
C4ORF32	0.471174	2.22788e-08	1.02708	2.07484	2.15871	1.99035	1.33973	0.894233	1.41422	2.00668	1.89946	1.60355	0.89844	1.6882	1.7344	1.77152	1.67694	0.94185	1.82398	1.61717	1.12546	1.18253	1.3046	0.58486	1.03038	0.776743	0.570419	1.09344	1.67656	1.45454	1.22716	1.14314	0.746751	1.15729	1.57956	0.907317	1.7481	0.968197	1.53178	1.27313	0.821341	1.71718	1.629	2.19644	2.22851	3.15276	2.22851	1.39751	2.81101
C8ORF4	0.600072	2.23069e-08	3.84279	3.6255	3.62756	3.89894	2.71253	4.29369	3.99611	3.50222	4.1968	4.93102	4.42406	3.98945	4.10616	3.91875	4.04653	3.22641	4.50287	3.81938	4.17706	4.05793	4.30279	3.28893	3.92774	2.61216	3.40177	3.98039	4.23499	4.12105	4.3295	3.88955	4.43184	3.42305	3.56706	5.08473	4.6379	4.69458	3.99427	4.22643	5.01087	4.05249	3.90313	4.35486	4.8478	5.56649	4.8478	4.01929	5.61639
IGLL1	1.29414	2.23441e-08	4.38407	5.32785	4.83984	5.56479	4.6604	6.33698	4.06569	4.92024	6.06165	5.77641	5.87318	5.07547	5.80697	5.31559	5.15566	5.12412	5.81187	6.76099	4.08953	3.84696	3.85308	5.25991	5.5637	1.58585	3.47981	3.80351	6.54549	5.6535	4.2853	5.74795	3.51496	3.99132	4.86475	4.84041	4.04151	3.12891	4.60897	3.88259	3.14253	6.1626	5.20739	5.17189	7.37473	7.77257	7.37473	4.25074	8.1032
IL1R2	1.19634	2.23441e-08	0.778553	0.923488	1.41479	1.58266	0.834857	0.922564	0.736142	0.99116	1.36723	0.855472	1.27835	1.11238	1.56384	1.03597	1.25215	0.877212	0.920512	0.633297	0.909022	0.820678	1.12135	1.16168	1.38024	0.703707	0.261653	0.790542	1.50964	1.70428	0.746637	1.57749	0.501442	0.655639	0.969346	1.81887	0.569176	0.454986	0.908217	0.48285	0.776658	1.57248	1.8881	1.41198	2.84356	4.69203	2.84356	0.591845	3.82626
MLKL	0.562448	2.24528e-08	2.16122	3.40168	3.29015	3.51704	2.31928	3.30364	3.17185	3.57436	2.8365	3.32359	2.85907	3.15317	3.25489	3.10083	4.03619	1.94283	3.47947	2.9631	2.64671	3.21005	3.01871	3.00468	3.91884	2.19336	1.97477	3.1952	3.7355	3.51588	2.75093	3.38447	3.34813	3.13634	2.86174	3.41685	3.85198	3.03436	3.16788	3.27568	2.65177	3.53803	3.25679	3.68358	3.83957	4.0545	3.83957	2.38814	3.44822
HS3ST1	0.448779	2.24565e-08	1.34184	2.16596	2.62353	2.70333	1.90604	1.85278	2.20412	2.72603	2.31194	2.55962	1.88482	2.35762	2.62898	1.94026	2.34144	1.80894	2.15579	2.2103	1.57112	1.84617	1.65846	1.42889	2.55757	0.399914	1.37835	1.5402	2.5613	2.20616	1.52436	1.89161	1.62824	1.27073	1.84634	1.5998	1.95125	1.4051	2.06574	2.20903	1.47066	2.70925	2.24671	2.42235	3.01314	1.68134	3.01314	2.22615	2.7684
TREH	-1.73791	2.26895e-08	5.55879	5.04	4.33834	4.95105	6.05934	6.53541	5.62723	4.20799	4.97814	5.38869	5.62457	5.09915	5.09056	5.78902	5.04785	6.11505	5.56081	5.55513	4.67066	6.2459	5.61128	5.52854	5.08844	7.02348	7.55056	5.31414	5.14028	4.41629	5.96172	5.34565	5.42641	5.47468	5.45222	5.60599	4.69226	5.81369	5.83123	5.18818	5.91949	4.08217	5.14503	5.14105	3.55531	0.169285	3.55531	6.11017	0.412163
HEL-S-7	0.627498	2.28344e-08	5.97387	6.11911	6.40402	6.4425	6.06407	5.99956	6.17034	6.11809	6.36281	6.49797	6.23922	6.33561	6.49031	6.26919	6.41555	5.58932	5.6566	5.86915	6.02667	6.02457	5.99959	5.48872	6.11612	4.2585	4.7775	5.76819	5.92441	6.29726	5.63882	6.05608	5.77957	6.13032	6.00458	6.02386	6.28977	5.79106	5.8609	5.73165	5.52576	6.64136	6.29992	6.36451	7.32469	8.47142	7.32469	5.93516	8.36546
PRODH	-1.80677	2.28344e-08	5.86405	5.19199	5.14152	4.57629	6.07437	6.93789	5.72364	5.17399	6.09181	6.27194	6.30589	5.76971	5.71157	6.57297	5.95243	6.12705	6.16143	6.26785	6.23427	6.69282	6.74203	7.19506	6.32225	8.21746	7.3725	6.61166	5.80357	5.79002	6.36499	6.21349	6.25741	6.65965	6.26488	6.32741	4.98124	7.13214	6.26885	6.542	6.67085	5.26988	6.03709	5.47153	2.08174	0.598961	2.08174	5.96768	1.00001
GNAI1	0.486672	2.29334e-08	2.03527	2.26797	2.33071	2.29342	2.50577	1.7903	2.3046	2.14493	1.92617	1.76874	1.28115	2.03212	2.11079	1.6338	2.2154	1.89989	1.36511	1.81644	2.1629	1.993	1.98507	1.62501	1.68949	0.655745	1.30221	2.04214	2.17075	2.0843	2.05613	1.90838	1.83338	1.91247	2.04519	2.08166	2.21795	2.11973	2.01983	2.11859	1.86106	2.18064	1.98027	2.46544	3.07729	3.67638	3.07729	2.36775	4.01268
ATF3	0.799219	2.31051e-08	1.89475	1.83009	1.71792	1.73885	2.36974	2.24023	1.89866	1.85805	1.49485	1.91855	1.67904	1.71072	1.09467	1.07508	2.15366	1.72067	3.24397	2.03453	2.36873	2.49605	2.58174	2.50373	3.17866	0.872831	2.77957	1.97831	1.3424	2.04899	2.35755	2.13628	4.10391	2.34459	1.48796	1.97261	3.63768	2.81539	3.05892	2.16149	2.15113	1.49936	2.29061	2.97975	3.8389	3.23746	3.8389	2.0581	3.26079
STAU2	-0.485527	2.31051e-08	2.84372	2.91607	2.76747	2.77489	3.60587	2.83781	2.88908	2.81948	2.84984	3.29166	2.56722	2.88911	2.79818	2.71638	2.7505	3.53021	2.22526	2.25798	2.95669	3.35554	3.63467	2.72077	2.07159	3.21527	3.16375	3.14711	2.7846	2.66403	3.25813	2.87388	2.86334	3.29416	3.15262	3.16763	2.67155	3.2037	2.6987	2.82643	3.28271	2.67367	2.91926	3.21288	2.09103	1.98967	2.09103	3.46805	2.33101
RNF130	0.361694	2.31846e-08	4.69355	5.0941	5.17288	5.06649	5.158	5.29858	5.0715	4.88745	5.11072	5.22921	4.90898	4.98161	5.26396	5.31051	5.30079	5.03854	4.4231	4.94889	4.70289	5.02728	5.06394	4.85749	5.00234	3.15858	4.72949	4.88204	4.90779	5.10339	4.88168	5.09164	4.88398	5.13228	4.97901	5.10212	4.62233	4.82025	4.66192	4.92615	4.72172	5.39741	5.09692	5.01649	5.47516	6.06356	5.47516	4.87101	5.93535
ASTE1	-0.412186	2.33727e-08	2.91786	3.08549	2.76346	2.86542	3.04705	2.76914	2.87204	2.88351	2.55513	2.90396	2.5234	2.944	2.88052	2.39874	2.7911	2.54666	2.3325	2.44901	3.14958	3.14281	3.02698	2.38921	2.51328	2.43877	2.55125	3.30562	2.9691	3.12946	3.27479	3.17494	3.47096	3.35399	3.19373	3.07299	2.81521	3.28229	3.21295	2.99219	3.08341	2.70399	2.65829	2.88185	2.13575	1.88984	2.13575	3.17561	2.12538
SLAMF8	0.848557	2.34217e-08	2.74485	3.84631	3.99211	4.12066	2.58948	3.03724	3.52485	4.2824	3.23171	3.71912	2.80001	3.37779	4.4991	3.38072	4.29913	2.56452	3.63884	3.65001	2.59517	3.23785	2.72936	2.32424	3.76555	1.83246	2.07447	2.64829	3.50731	3.53766	2.67171	3.52542	3.14779	2.90154	3.28548	3.65133	3.96985	2.32867	3.26769	3.09368	2.65498	4.35199	3.39654	4.64882	4.798	5.89447	4.798	2.8406	5.44872
FLVCR2	-0.685006	2.354e-08	5.69783	3.96334	3.46154	3.51528	4.38792	3.98028	4.2843	3.75776	3.68273	4.17089	4.00747	4.10072	3.5994	3.85325	3.89358	3.68391	3.57289	2.90435	4.78971	5.00137	4.64146	3.74021	3.9003	2.27411	4.12185	4.4851	3.45221	3.9727	4.7553	4.47757	4.88362	4.82296	4.5962	4.45521	4.52777	4.80635	4.79737	4.83828	4.71978	3.32234	3.76588	4.45378	3.47139	2.74949	3.47139	4.43228	2.70241
GNG4	-0.559809	2.354e-08	2.35444	2.11519	2.42169	1.25206	3.01513	1.34184	1.88761	1.66803	2.00903	1.12292	1.6393	1.34527	1.58794	1.54001	1.49596	3.39955	1.74552	2.52259	1.69302	1.15963	1.68849	1.68284	0.848855	4.0222	1.37402	1.75747	1.88761	1.38091	1.98317	2.0843	1.54082	1.47992	2.32344	1.15071	1.53867	1.77578	2.28499	1.23714	1.30003	2.11826	1.74844	1.93859	0.572848	0.533729	0.572848	2.6084	0.923951
HYAL2	0.553441	2.354e-08	2.91307	2.83779	2.92872	2.69455	2.47408	2.32774	2.87118	2.72142	1.87029	2.37856	1.83227	2.58605	2.87981	2.3473	2.8025	2.22682	2.55325	2.4817	2.85741	2.60618	2.6557	2.28703	3.13173	1.00709	2.25074	2.65174	2.65749	2.89215	2.57459	2.84363	2.8223	2.71971	2.89513	2.97675	2.74177	2.84369	2.8458	2.95255	2.6524	3.31383	2.7495	3.52847	3.53229	4.27312	3.53229	2.33226	4.07118
CHN2	-1.13812	2.47135e-08	4.97719	4.43003	4.28869	4.15934	5.24735	4.68388	4.65035	4.38662	4.57967	4.83615	4.34081	4.89944	4.17221	4.54176	4.3348	5.06544	3.46164	4.07716	5.28536	4.97847	4.72103	4.31487	3.48017	4.24511	5.0159	5.22868	4.53676	4.6692	5.25231	4.72319	4.94179	5.34546	5.22754	4.94881	4.24929	5.15721	4.90259	5.12598	5.29717	4.28338	4.60102	4.22036	2.34033	1.09209	2.34033	5.63644	1.15839
SDS	0.53436	2.47135e-08	0.783003	0.52445	0.670462	1.19719	1.15293	1.49215	1.34669	0.843508	1.07267	1.47138	1.11752	0.830265	1.04291	1.33192	1.50424	0.581009	0.748649	1.00658	1.14876	1.27438	0.73574	0.745666	2.39916	1.01492	0.667756	0.778558	0.873674	0.679176	0.524288	0.649874	0.807027	1.0875	0.595416	0.930379	0.809319	0.454986	0.999334	0.733357	1.57835	1.17255	0.852188	0.735012	1.53148	0.769775	1.53148	0.966321	1.58613
SFTPD	-0.324503	2.47152e-08	0	1.16408	0.945716	1.07441	0	0.0902063	0.546446	0.24247	1.01752	1.18563	0.512667	0.940323	0.694985	0.88872	0.11816	0.100783	1.66761	2.03468	0.122741	0	0.225767	0.167909	0.272521	2.34395	0.33102	0.0970578	0.657893	0.521504	0	0.997338	0.487028	0.376805	0.320179	0.476923	0.304792	0.138793	0.413623	0.402957	0.167775	1.13636	0.168224	0.719216	0.178076	0.0878456	0.178076	0	0.10942
CRABP1	-0.779346	2.51972e-08	1.70559	2.16193	2.09881	1.44877	1.73611	2.43202	1.76193	0.685551	2.45931	2.38865	3.31935	1.85011	0.49713	2.22634	1.3563	1.4241	2.35716	1.57521	3.22453	0.755449	2.87467	3.54888	1.61868	1.7042	0.514614	2.57847	1.01716	1.43857	2.82988	1.80061	1.94724	0.456297	1.6158	1.34307	1.28302	2.40478	1.86616	2.56719	1.44664	2.22891	0.496792	1.6545	0	0.181124	0	1.3688	0.335597
FKBP10	0.669545	2.54916e-08	2.64492	3.20327	3.38915	3.3054	2.83328	2.86879	3.28636	3.00833	2.91314	3.22491	3.2485	3.34424	3.1774	2.90405	3.57985	2.53204	2.71242	3.1122	2.62485	2.65664	2.8822	2.84946	3.00592	1.2895	2.63295	2.79021	2.80079	3.27928	2.68982	2.96102	3.12905	2.83337	3.07976	2.67494	2.85056	2.60287	2.92756	2.96437	2.72974	3.66252	2.75649	3.23571	3.98043	5.80788	3.98043	2.81514	4.79533
ACPP	0.402283	2.55249e-08	0.699191	0.303909	0.641729	0.825684	0.668153	0.490296	0.518536	0.673111	0.273826	0.704776	0.350291	0.575755	0.458734	0.156344	0.426717	0.373224	0.415237	0.74134	0.376744	0.58585	0.775311	0.500568	0.683046	0.0432667	0.519368	0.363413	0.612681	0.594061	0.669824	0.355017	0.583807	0.515274	0.738126	0.885605	0.560031	0.576775	0.486671	0.474875	0.864048	0.506538	0.623186	0.445688	1.17319	0.851951	1.17319	0.345695	0.662222
ADCY9	-0.592887	2.62783e-08	3.27789	3.36692	2.94494	2.64515	3.84293	2.80822	3.26254	3.18995	2.03072	3.01057	2.41763	3.19609	2.95127	1.93651	3.05529	2.51941	2.60864	2.21398	3.32144	3.6151	3.57171	2.24806	2.18041	2.46281	3.17117	3.33484	2.46255	2.98392	3.59944	3.31713	3.60196	3.78582	3.07061	3.60922	2.82725	3.48463	3.53555	3.41676	3.57223	2.7767	3.24828	2.94996	1.81106	2.04052	1.81106	3.95735	2.19504
POMT1	-0.370525	2.65714e-08	2.82941	3.20182	3.40523	3.24898	2.91708	3.51677	3.44044	3.59813	3.31725	3.49029	3.72005	3.4831	3.49891	3.28394	3.54653	2.76404	3.43795	3.61938	3.19827	3.57334	3.6682	3.55748	3.00952	3.3276	3.62101	3.46123	3.45651	3.5905	3.28201	3.61631	3.65295	3.30874	3.636	3.56541	3.08956	3.53686	3.35479	3.52018	3.51152	3.44609	3.22337	3.35388	2.52308	2.10856	2.52308	2.94396	2.12682
ZP2	-0.235092	2.68515e-08	0.474846	0.319983	0.180898	0.127761	0.599837	0.869159	0.351453	0.195008	0.438872	0.4391	0.555516	0.428955	0.259818	0	0.360059	0.656338	0.277288	0.638021	0.514937	0.852423	0.294738	0.473912	0.210622	0	0.742468	0.611935	0.391574	0.476578	0.691636	0.479173	0.411325	0.511523	0.541119	0.217544	0.214106	0.611837	0.328531	0.603311	0.911686	0.162631	0.154023	0.140409	0	0	0	0.426621	0
HERPUD1	0.449637	2.70224e-08	5.41129	5.78179	5.62946	5.75271	5.35903	5.1964	5.30647	5.31912	5.61903	5.55409	5.44579	5.40585	5.88317	5.05846	5.33751	5.09908	5.3776	5.20633	5.17224	5.33343	5.53858	5.02826	5.57021	3.55136	4.81681	5.3862	5.67445	5.67986	5.41727	5.70519	5.40188	5.43662	5.4795	5.60808	5.91333	5.35428	5.72148	5.38777	5.2843	6.03344	5.44838	5.73896	6.16665	6.60546	6.16665	5.18891	6.93548
GNPNAT1	0.428799	2.80451e-08	4.03919	3.39898	3.30656	3.45641	3.37823	2.78646	3.32281	3.33912	2.92198	2.75515	2.86412	3.42007	3.09786	2.66036	2.93715	3.21904	3.1975	3.07613	3.48798	3.28648	3.46024	3.30793	3.96346	3.84826	2.5657	3.46898	3.23491	3.05375	3.57198	2.85795	3.11372	3.5181	3.58827	3.37498	3.6346	3.70044	3.48301	3.33884	3.40943	3.07026	3.48045	3.76835	4.0753	3.05194	4.0753	3.78338	3.24897
GPBAR1	0.385122	2.8484e-08	0.636643	0.533025	0.671956	0.415045	0.873727	0.836129	0.734356	0.303878	0.8073	0.365311	0.629116	0.729338	0.842229	0.726419	1.29655	0.800364	0.800485	1.26911	0.295751	0.927354	0.464431	1.27685	1.04644	1.78128	1.10861	0.629829	0.433809	0.857116	0.846913	0.712092	0.766024	0.845759	0.455632	0.621533	1.00327	0.657672	0.594395	0.695259	0.839915	0.803176	0.873255	0.758161	1.55358	1.09373	1.55358	0.687017	1.04257
TERT	-0.248838	2.8484e-08	0.539225	0.728585	0.760451	0.594168	0.354551	0.731968	0.472801	0.581168	0.663101	0.779381	0.514928	0.75749	0.457614	0.749738	0.795628	0.401833	1.25959	0.842826	0.492768	0.694937	0.659502	0.856544	0.723584	0.780889	1.15304	1.01065	0.604747	0.903101	0.581612	0.98072	0.908958	0.413222	0.863864	0.757854	0.615372	1.17888	1.0035	1.01531	1.05992	0.363365	0.782078	0.981498	0.472758	0.0981852	0.472758	0.231836	0.0961849
ACAA1	-0.51217	2.85791e-08	6.70627	5.97897	5.63851	6.02423	6.68216	6.82395	6.228	5.65897	6.37311	6.31575	6.56177	5.94853	5.77554	6.54449	6.17825	6.86122	5.92449	5.77705	6.89882	6.56762	6.87384	6.55656	6.75321	4.8964	6.49105	6.88067	6.13821	6.36275	6.44996	6.55312	6.68186	6.88695	6.94388	6.68028	5.814	6.72812	6.31596	6.46365	7.36823	5.96444	6.2191	5.94384	5.3349	4.7085	5.3349	6.03982	4.47484
TRPM5	-0.620893	2.85791e-08	0.650263	1.22103	1.47345	1.52948	0.568763	2.13434	1.81558	1.03455	1.62636	1.39258	1.51825	1.84364	1.40588	2.06535	2.74544	0.644225	2.41829	2.05883	1.92062	1.94218	1.22064	1.98577	1.6214	4.60568	1.87782	1.61182	1.89259	1.91385	1.44459	2.03026	2.37534	1.78159	1.7595	2.29111	1.53365	1.84112	2.02958	2.0137	1.67423	1.92842	1.21894	1.40492	0.252941	0	0.252941	0.627762	0.0363859
RUNDC3B	-0.623511	2.86486e-08	2.38334	1.86516	1.56341	1.60883	2.49783	1.90951	1.8889	1.80555	1.99762	1.9665	2.02911	1.90724	1.44641	1.76176	2.10206	2.42978	1.59536	1.85916	2.34006	2.20591	2.44366	1.9137	1.64187	0.579332	2.48822	2.31579	1.61054	1.64857	2.42859	1.60306	1.79161	1.94071	1.9302	2.05623	1.5365	2.53139	2.39727	2.19405	2.20943	1.4088	1.79636	1.96531	0.907511	0.642447	0.907511	2.79627	0.631487
SEC61A1	0.260211	2.86486e-08	6.23334	5.97055	6.07149	6.12669	6.04036	5.89873	6.01842	5.98792	5.58522	6.01115	5.98217	6.12108	6.13838	5.69897	6.05143	5.62311	5.81838	5.77168	6.16665	6.0005	6.06468	6.33566	6.46704	5.43072	5.60323	5.95886	5.83278	6.08926	5.87313	6.08337	6.20535	5.947	6.01586	6.03012	6.33624	5.9259	6.24429	6.17868	6.12992	6.06023	5.9388	5.92763	6.45145	6.53377	6.45145	6.04246	6.31599
RALYL	-0.154021	2.87101e-08	0.130468	0.12297	0.669445	0.320586	0.257171	0.135832	0	0.0658103	0.153111	0.648824	0.076431	0.0295279	0.250219	0.0910526	0.0463495	0.221651	0.0885163	0.413319	0.416036	1.13126	0.256286	0.359847	0	0.142699	0.318042	0.145978	0.0736468	0.203426	0.126604	0.0451072	0.200909	0.11853	0.244931	0.470839	0.201605	0.377307	0.0371683	0.167687	0.305534	0.0912527	0	0.220101	0	0.0420251	0	0.116445	0
TRG@	-0.434241	2.98043e-08	1.33726	2.12765	2.02232	1.98163	1.84446	1.64868	2.24281	2.3794	1.81737	1.73365	1.54877	1.57736	2.34465	2.18208	2.51196	1.51428	2.22448	1.62224	1.78186	2.20722	2.03377	1.90026	2.44283	0.991755	1.67836	2.3085	2.39541	2.19754	2.09651	2.05442	2.31152	2.2068	2.34407	2.43814	1.98335	1.94768	1.94293	2.07398	1.44049	2.42379	2.25183	2.25056	1.36843	1.18842	1.36843	1.65772	1.03559
ARSJ	0.399231	3.03735e-08	0.225396	0.24868	0.272306	0.356817	0.710215	0.120318	0.355381	0.578603	0.135714	0.190926	0.18168	0.267867	0.397258	0.126745	0.523247	0.184656	0	0.779747	0.281507	0.123409	0.126098	0.0929536	0.103985	0.102018	0.354019	0.178017	0.547342	0.469055	0.331785	0.153049	0.275742	0.380442	0.434058	0.47633	0.50873	0.313915	0.515177	0.165577	0.242282	0.368988	0.41513	0.49216	1.01943	1.55152	1.01943	0.415474	1.27694
AGAP11	-0.742714	3.05594e-08	1.41999	2.15926	2.15171	1.54185	0.778657	2.44224	2.38796	2.01138	1.73212	2.39487	1.64541	2.56658	1.76701	1.37795	2.08617	0.769017	2.13668	1.62693	2.84115	2.49866	2.98023	2.4668	1.18414	0.88834	2.51541	3.24827	2.63885	3.1179	2.90641	2.69068	3.92095	3.46525	3.43796	3.06161	2.72077	3.69401	2.94307	3.03996	3.59307	1.56182	1.88093	2.72127	0.667538	0.367774	0.667538	1.1575	0.369554
MGAM	-1.93769	3.08498e-08	7.99695	6.64105	6.75425	6.17425	8.25889	7.31739	7.35515	7.38876	6.34538	7.06514	7.04912	7.41001	6.53456	6.42394	6.47146	7.13811	6.01469	5.83346	7.68877	7.62048	7.6685	6.49507	6.50274	4.36808	7.76815	7.48556	6.33546	7.24967	7.86514	7.43839	7.51102	7.86456	7.63262	7.66585	6.61134	7.84619	7.66819	7.53618	8.00493	5.54325	6.80286	6.8343	4.22008	2.89127	4.22008	8.48648	2.45154
SLC36A1	-0.844511	3.08498e-08	4.9699	4.50655	4.08497	4.14457	5.09262	4.34789	4.53016	4.52478	3.46002	4.3671	3.77499	4.69317	4.13852	3.31355	3.88005	3.9411	3.8969	3.62047	5.31432	5.35062	5.24325	4.09358	4.23728	3.76538	4.84268	4.90995	4.54569	4.72402	5.17342	5.02762	5.27961	5.37478	5.19001	4.83222	4.81302	5.15507	5.43537	4.96265	5.42065	3.82505	4.80763	4.88987	3.23975	2.76918	3.23975	5.44307	2.50401
SLC22A4	-0.891908	3.12534e-08	4.56227	3.1524	3.13734	2.65154	4.22695	3.27533	3.57274	2.532	2.5577	3.16643	2.75673	3.02185	2.67651	2.70481	2.11955	3.77787	2.31935	2.15242	4.08797	4.02801	4.40064	2.50109	2.80351	1.73708	3.48154	4.29961	3.42889	3.02786	4.09863	3.29714	3.10302	3.88534	3.6069	4.30973	2.94516	3.71977	3.84622	3.72544	3.90448	3.03166	2.6775	3.52196	1.69186	2.48452	1.69186	4.08177	2.1967
ACE2	-1.67617	3.15687e-08	8.39007	7.31561	6.8363	6.63552	8.39173	7.73628	7.2953	7.3077	6.97463	7.56659	7.19164	7.44037	6.93904	6.80935	7.01689	7.86717	6.76826	6.37616	8.51172	8.27333	8.40656	6.6024	7.44819	6.86506	8.18982	8.23961	6.80005	7.27503	8.45304	7.69044	8.27902	8.47345	7.56335	7.96088	6.96983	8.23356	7.74401	7.97054	8.16008	6.43496	7.74063	7.49473	5.82858	1.23486	5.82858	8.44583	1.23786
FBP1	-1.15865	3.16699e-08	8.44662	6.72002	6.68015	6.22781	7.98435	8.0788	7.36585	6.50442	7.94311	7.15712	8.11239	7.53192	6.68902	7.84714	7.35115	8.35013	7.41713	7.15511	7.77846	8.18082	7.89894	8.00768	7.14652	6.25146	8.32635	7.72804	6.92209	6.59381	7.83245	7.6521	7.40387	8.26261	7.47299	7.27924	5.78768	7.66611	7.33448	7.77207	7.9576	6.7341	7.13656	6.66128	5.35469	5.05518	5.35469	7.56922	4.12084
QPCT	0.794224	3.22252e-08	2.15333	2.78551	2.62369	2.48691	2.24702	1.6724	2.01709	2.16855	2.61826	2.4194	1.98063	2.15756	2.51325	1.72661	2.47647	1.93906	2.1259	1.89853	1.97953	2.18785	2.04008	1.76909	1.7663	1.15612	0.906382	1.93775	2.52226	1.99362	2.02535	2.06697	1.69445	1.972	1.58344	1.62767	2.08716	1.66615	2.21436	2.08843	2.04001	2.11886	2.36351	2.59246	3.56905	5.21022	3.56905	1.5242	4.56638
FLJ35220	-0.331807	3.29079e-08	1.54747	1.99063	1.62526	1.86594	1.68	2.20937	1.88212	1.87079	2.0481	1.63778	2.07069	1.87031	1.54071	1.98147	1.88194	1.5075	2.42816	2.18509	1.46306	2.36382	2.1243	2.40279	1.57429	2.599	2.62259	2.04211	2.04277	2.0837	2.11394	1.84897	2.20853	2.05559	1.8454	1.86156	1.54026	2.34158	1.89347	2.35299	1.93503	1.85498	1.75199	1.85929	0.945533	1.07559	0.945533	1.33972	1.19877
GNA14	0.439311	3.31909e-08	1.26413	1.77675	1.71962	1.73258	1.18248	1.11313	1.70866	2.24996	1.39859	1.15928	1.48272	1.63608	1.58795	1.09783	2.24385	1.34348	1.72262	1.24158	1.37337	1.19149	1.20711	1.18361	1.12299	0.765484	0.61479	1.51902	2.0714	1.69397	1.59868	1.32002	0.999645	1.10631	1.72446	1.27569	1.57482	1.19832	1.46308	1.64045	0.893367	2.08267	1.68073	2.15334	2.20791	1.78905	2.20791	1.21863	3.0112
SLC27A4	-0.675778	3.32087e-08	6.2449	4.62188	4.41216	4.68608	5.46644	4.93915	5.04168	4.37257	4.57973	4.61586	5.08627	4.76968	4.10372	4.82192	4.68581	5.37585	4.86897	4.46067	5.48167	4.99669	5.64699	4.92983	5.67562	7.66601	5.4514	5.19464	4.24301	4.68273	4.94525	4.91187	4.73771	5.16934	4.99403	4.78977	3.94498	4.94476	5.06703	4.98615	5.51158	4.31065	4.59548	4.43521	3.81273	2.97769	3.81273	5.05398	3.15497
MZB1	1.1884	3.38368e-08	3.92182	6.00059	5.67576	5.8816	3.95326	5.6742	4.52197	5.09135	6.81161	5.99922	6.09632	5.57139	6.35366	6.40371	5.66958	4.93073	7.11409	7.56395	4.23846	4.45975	4.65228	5.58525	6.07929	7.54056	2.48478	4.53166	6.26751	6.08589	4.90836	5.98453	4.70993	4.50818	5.38715	5.40425	4.83472	3.80745	5.2823	4.96422	3.58131	6.86707	5.81113	5.73008	7.43269	8.18507	7.43269	3.93239	7.86605
EIF2C1	-0.360551	3.38616e-08	3.36093	3.39893	3.37665	3.41974	3.59283	2.68134	3.37513	3.6458	2.57028	3.13627	2.88527	3.4743	3.39662	2.62433	3.14306	2.51058	2.60888	2.52416	3.24688	3.16441	2.98163	2.82192	2.33172	2.62388	2.91743	2.96512	3.17939	3.19988	3.23962	3.25479	3.22213	3.53873	3.24059	3.20076	2.97762	3.16712	3.12059	3.15298	3.11422	3.05109	3.34857	3.21351	2.30167	2.38925	2.30167	3.78715	2.73571
AQP7P1	-0.771698	3.38775e-08	0.692923	1.10052	0.944791	0.979516	1.17516	2.83545	1.31799	1.41769	1.95568	1.77868	2.2301	1.90981	1.403	1.8262	1.90418	0.934298	1.34196	2.1232	1.89075	2.04482	2.60778	1.78745	1.6932	2.32113	2.68257	2.58882	1.49136	2.17185	2.25759	2.10035	2.55863	2.44926	2.45826	2.05261	1.57755	2.67655	2.34923	2.12313	2.5105	1.10406	1.86442	1.28215	0.243681	0.079114	0.243681	1.10974	0
SPTSSA	0.374249	3.41541e-08	4.38692	3.81235	3.70851	3.86243	4.34508	3.76552	3.78343	3.619	4.38746	4.02351	3.97311	3.85282	3.51655	3.84453	3.77661	4.16666	3.86886	3.62119	4.16792	3.95684	4.15321	3.5103	4.14347	3.29988	3.67783	4.02469	3.48369	3.37074	4.21475	3.30868	3.57951	3.61709	3.7574	3.63925	3.94135	4.37242	4.43648	3.99771	3.91228	3.71618	3.98837	4.42003	4.92442	4.31139	4.92442	4.27225	4.70668
HTR3C	-0.198879	3.47093e-08	0.128851	0.386677	0.188876	0.316859	0.254118	0.42966	0.663749	0.127153	0.52813	0.154764	0.402952	0.535084	0	0.174543	0.428102	0.727413	0.321729	0.238686	1.047	0.459668	0.253242	0.246608	0.335347	0	0.13406	0.60929	0.84238	0.447322	0.164415	0.524947	0.305655	0.358093	0.0875279	0.622588	0.161472	0.252842	0.558037	0.369589	0.128463	0.486476	0.221863	0.315012	0	0	0	0.0776731	0
SLC19A1	-0.382536	3.47742e-08	3.21417	2.76553	2.62306	2.63512	2.63614	3.01148	2.31401	2.23126	2.1155	2.5523	2.63846	2.09742	2.65134	2.70976	2.51979	2.17994	2.43859	2.48355	3.81315	3.77023	3.06822	2.44878	2.46516	2.99741	3.14291	2.61238	2.42863	2.30703	2.93978	3.18369	2.85456	2.93781	2.73504	2.94104	2.18169	3.36493	3.38316	3.02428	2.62675	2.53145	2.78034	3.025	1.95906	2.7187	1.95906	2.47977	1.7087
MOCS1	-0.438521	3.49877e-08	3.19386	2.83578	2.88273	2.52232	3.13498	3.4068	3.02002	2.9083	2.73951	2.94292	3.12223	3.24923	2.69525	2.62028	2.86202	3.11026	2.40263	2.77251	3.31897	3.20848	3.34555	2.97207	3.03571	1.53279	2.80183	3.42992	2.56472	2.72742	3.19785	3.27551	3.16026	3.25467	3.05296	3.0946	2.50413	3.14396	3.08393	3.16268	3.38173	2.87406	2.72488	2.74243	1.96913	2.68178	1.96913	3.26524	2.53093
BAG3	0.52613	3.52844e-08	2.98278	3.18125	3.01101	3.21479	2.88769	3.11472	3.07816	3.233	2.62977	3.07923	2.4245	2.91842	2.95192	2.70675	3.28364	2.29355	2.21254	1.98652	3.09412	3.11294	2.86006	1.84357	3.0716	1.52809	1.96274	2.55296	2.35124	2.82514	2.61871	3.00135	2.7848	2.47151	2.39525	2.75732	2.62509	2.66527	2.9766	2.80451	2.92799	3.192	2.89115	3.27216	3.7083	3.80569	3.7083	2.82225	3.9958
CCRL2	0.470162	3.52844e-08	3.18283	2.62237	2.77645	2.35722	3.03388	3.12406	3.07582	2.70932	2.9897	3.35604	3.1021	3.32852	2.96342	3.06645	3.19488	3.41296	3.28652	2.99138	2.93068	2.98187	2.966	3.12479	3.46658	2.06243	3.33227	3.2054	2.77822	2.83293	2.95451	3.01778	3.06166	3.3272	2.99367	2.95212	3.694	3.10427	3.42826	3.37144	3.17784	2.8982	3.20414	3.27985	3.71422	3.97004	3.71422	3.21879	3.94497
EAPP	-0.35434	3.5312e-08	5.74475	5.1967	4.94089	4.94122	5.52075	5.26665	5.08421	4.85721	5.70345	5.40455	5.55775	5.28238	4.78026	5.48953	5.31378	5.88894	5.08757	5.1766	5.67882	5.36889	5.28759	5.29058	5.19971	5.59514	5.21747	5.55413	5.05933	5.31553	5.6935	5.22	5.41774	5.66629	5.25355	5.29685	5.40534	5.49411	5.23513	5.29773	5.28123	5.02967	5.25502	5.1409	4.75198	4.20925	4.75198	5.45106	4.85918
MMEL1	-0.899903	3.66739e-08	2.72665	2.2252	2.45672	1.45068	2.41598	2.45522	3.00163	0.842382	1.73303	2.79913	2.10805	2.54363	1.42568	0.577962	2.03081	2.55807	1.08603	1.25604	3.31739	2.44762	3.24027	2.23291	2.34288	0	2.82105	3.03558	2.22394	2.17913	3.02993	2.90084	2.33472	3.04822	2.05529	1.27203	1.66237	2.9891	2.19573	1.9455	1.93789	1.27398	1.86951	1.51857	0.410343	0.0780742	0.410343	2.96234	0.277806
BDH2	-0.637186	3.68356e-08	5.01363	4.43038	3.98293	3.97745	4.82969	5.16328	4.69104	4.2034	4.98937	4.72617	5.13162	4.3492	4.13377	4.8201	4.75643	5.43748	4.14798	4.45667	5.15912	5.05506	5.20024	5.17051	5.00952	4.05902	5.51224	5.48776	4.57605	4.89486	5.22352	4.97221	4.92618	5.38133	5.05157	5.22533	4.50707	5.44492	4.85888	4.80505	5.58273	4.34771	4.01166	4.66712	3.43724	3.03546	3.43724	4.72174	3.41871
ACSL4	0.986762	3.68625e-08	2.9781	3.62951	3.73272	3.8962	3.26343	1.97152	3.21672	3.99333	2.52548	2.99279	1.67313	3.29642	3.35337	2.48844	3.60842	2.15228	2.56386	2.46726	2.98146	2.63644	2.41559	2.03482	2.56278	0.848029	1.81225	2.61772	3.68666	3.09749	2.69555	2.52378	2.44945	2.64975	2.99258	3.01262	3.57339	2.50384	2.9764	2.65313	2.28988	3.27693	3.42123	4.01251	4.39359	6.99425	4.39359	3.31707	7.32866
EECP	1.07335	3.68625e-08	3.51212	2.08532	2.6244	2.29541	3.76694	4.12072	3.00988	2.28561	2.43882	2.62527	3.80764	3.44678	2.9061	4.11781	2.35268	4.21739	3.61798	3.09276	1.38552	3.16657	3.66843	4.48675	3.65169	4.12307	3.6541	2.94214	2.93243	3.28242	3.99868	2.79034	2.36653	3.05072	2.76032	2.9436	2.69324	2.88837	2.80576	2.88143	2.15046	2.52893	3.54902	2.62388	5.79523	0.321282	5.79523	2.85651	2.64949
LRRC9	-0.093373	3.71393e-08	0.10856	0.204259	0.0362786	0.0623288	0.0472449	0.122911	0.173404	0.11223	0.0267564	0.0823163	0.0265359	0.083448	0.0422588	0.0991339	0.00449295	0.121699	0.175734	0.423115	0.106343	0.188045	0.278743	0.0627614	0.0452204	0	0.108483	0.372962	0.0880084	0.178164	0.176563	0.168046	0.218031	0.130997	0.512788	0.178459	0.103125	0.10181	0.235725	0.155383	0.481598	0.0363924	0.0902671	0.216557	0	0	0	0.113994	0
TM4SF5	-1.69462	3.71393e-08	7.08315	5.67124	5.02874	4.824	7.02649	7.50189	6.19747	4.93895	7.38306	6.72654	7.68302	5.86265	4.68304	7.21668	5.60509	8.01857	7.5868	6.68404	6.49267	6.59039	7.05338	7.96919	5.98399	9.70612	9.38604	6.77788	4.98905	5.53276	6.45044	6.78902	6.51817	7.21732	5.81465	6.04256	5.84058	6.72663	6.39651	6.5726	6.89916	5.19932	5.25511	4.25391	3.7669	0	3.7669	6.4107	1.64502
UBE2R2	-0.214411	3.78124e-08	4.68949	4.73283	4.72231	4.68887	4.70947	4.79227	4.7432	4.5542	5.06162	4.92741	4.70121	4.69959	4.65147	5.01247	4.68599	4.75121	4.5348	4.42671	4.56055	4.58098	4.75038	4.52091	4.41613	5.18754	4.93123	4.46365	4.23741	4.35014	4.47183	4.54661	4.46388	4.47938	4.44356	4.39916	4.25709	4.63165	4.51482	4.75455	4.71844	4.58075	4.35939	4.34453	4.36378	4.30168	4.36378	4.73362	4.48933
C14ORF102	-0.24932	3.79641e-08	2.5411	2.35725	2.43099	2.4818	2.46171	2.36996	2.3881	2.70199	2.2648	2.53468	2.52605	2.65756	2.38381	2.17772	2.50311	2.23304	2.47206	2.42601	2.56611	2.19875	2.28098	2.37222	2.34321	3.38938	2.27411	2.45915	2.59827	2.5463	2.36137	2.41441	2.37275	2.60662	2.5646	2.43542	2.56299	2.42706	2.58518	2.43728	2.50912	2.29966	2.43796	2.4812	1.91617	1.85397	1.91617	2.4655	1.79519
SLC10A2	-2.03278	3.79641e-08	8.53442	6.63247	5.96136	5.8691	6.61288	5.93057	6.70435	5.60344	6.27806	6.61677	6.60951	6.29928	4.59232	6.23345	5.57442	6.51993	5.72956	5.0489	7.15535	7.02089	7.07169	6.24334	6.17526	4.70705	6.35202	7.49881	5.88055	5.96579	6.72328	6.59886	6.84866	6.78881	7.04993	6.92589	5.45698	7.50752	7.23478	7.085	6.87091	5.49534	5.59352	6.2865	1.48872	0.577135	1.48872	6.66718	0.850032
TCN1	1.38077	3.79641e-08	0.266139	0.192611	0.0711486	0.146032	0.188929	0.144904	0.129951	0.378172	0.0839447	0.085954	0.493216	0.122366	0.0713104	0.504184	0.764526	1.47366	0.345819	0.507271	0	0.346217	0.187384	0.473076	0.079627	0.289874	0.27639	0.155691	0	0.0906146	0.544069	0.267759	0.400344	0.315416	0.183497	0.0960383	1.69914	0.135443	0.18859	0.144734	0.0710581	0.128519	0.684871	0.121934	4.965	0.178624	4.965	0.238692	2.37668
FAM26F	1.02571	3.83387e-08	3.09009	4.48798	4.86842	4.90911	3.66169	4.78757	4.70139	5.31456	5.08675	4.74867	4.88042	4.50307	5.13105	4.42221	5.35602	4.08332	5.26437	5.42279	3.38565	3.73687	3.10991	3.8608	5.47023	5.12344	3.41912	3.62664	4.93558	4.31826	3.41649	4.28382	4.00029	3.68258	3.55406	4.22914	5.72066	3.32752	4.28897	4.125	2.91896	4.42832	4.00852	5.78255	5.89981	6.5552	5.89981	3.45938	6.79883
NAAA	-0.642975	3.83387e-08	5.34961	4.39535	4.06589	4.10878	5.42182	5.13202	4.64206	4.35727	5.01993	4.88286	5.22052	4.8799	4.32867	4.73862	4.99061	4.98675	3.94267	4.02689	4.98968	5.54711	5.49669	4.29943	4.08557	3.25467	5.42768	4.86197	4.2483	4.49064	5.41405	4.96057	5.17951	5.7024	5.01388	4.90304	4.59672	5.21123	4.648	5.24042	5.26237	4.22632	4.46704	4.68844	3.43751	2.91935	3.43751	5.05532	3.43743
TCN2	-0.871055	3.83387e-08	7.19465	6.07716	6.3535	5.85705	7.18068	6.80301	6.1688	5.95829	6.82436	6.77283	6.59647	6.42594	5.98924	6.48674	6.31478	7.6456	6.74843	6.38592	6.76787	7.10706	7.21345	6.84586	6.48703	7.63814	7.72836	6.84461	5.60295	5.97951	6.75259	6.79387	6.70547	6.48916	6.61991	6.15978	6.16509	6.2416	6.9546	6.59502	7.55584	6.09589	5.79622	6.32337	5.78699	4.78433	5.78699	7.28245	4.51463
CD86	0.686167	3.89546e-08	2.28805	3.10979	3.2333	3.0552	2.33104	2.26193	2.80746	3.45181	3.13345	3.16463	2.51475	2.66997	3.2446	2.78817	3.47001	2.18847	2.70486	2.61496	2.0424	2.33589	1.96378	1.91225	2.79369	0.779081	1.49152	1.97576	3.22128	2.72937	2.11567	2.70956	2.30592	2.30203	2.56841	2.73065	3.16231	1.9335	2.40524	2.31075	1.93198	3.48291	3.2117	3.26179	3.78721	4.79769	3.78721	2.11933	4.76067
RGS13	-1.11337	3.92159e-08	1.22483	4.97106	4.83722	4.14389	1.59134	2.72634	2.97491	3.40461	5.03074	4.33637	1.66049	4.16952	3.56938	4.43984	3.93162	2.50971	4.509	3.23496	3.24267	2.92566	3.47252	1.64571	2.05282	0.920663	2.15476	2.69916	4.40184	3.43923	2.37894	3.73733	3.17249	2.65371	4.1483	3.32778	3.45434	2.7276	3.91891	3.40957	2.39494	3.54097	4.3329	4.02766	1.23196	0.179161	1.23196	2.08711	1.8896
C3ORF32	-0.686283	3.92346e-08	0.792004	0.777067	1.22488	1.55739	1.74264	1.31219	1.10476	0.853678	1.46974	1.59533	1.43116	1.44404	1.12965	1.07456	0.876186	1.56669	0.874588	1.29031	2.07678	1.45025	2.01474	1.34779	1.10978	0.117028	2.57399	2.72561	1.1934	2.04412	1.82805	2.44476	3.35754	2.18225	2.0563	2.36334	2.03823	2.75451	2.78288	1.9805	2.59797	0.745914	1.61055	1.75398	0.834906	0.0854698	0.834906	1.38263	0.0213901
SLC5A11	-1.40384	3.94118e-08	4.35464	3.09793	2.49643	2.14279	4.45963	4.66084	3.70223	2.8368	3.89237	3.65112	4.24997	4.06832	3.05379	3.89912	3.14661	3.59187	3.30446	3.27947	3.86836	4.84346	4.59448	4.03903	3.69028	2.96964	4.57351	4.42207	2.61429	2.85297	4.25704	4.378	3.91776	4.94647	4.04307	3.87707	2.94153	4.66315	3.95949	4.2638	3.93632	2.32526	3.36076	2.90524	0.913288	0.131472	0.913288	4.14326	0.190652
APOL2	0.473133	3.97191e-08	3.42054	3.57068	3.74128	3.7568	3.19851	3.96355	3.46152	4.21324	3.63868	3.72781	3.96614	3.77358	4.01159	3.81967	4.4361	2.99165	4.09951	3.79055	3.55164	3.70051	3.61135	3.43277	4.64089	4.65774	4.15759	3.61112	3.80031	3.64259	3.56583	3.71393	3.78411	3.77567	3.44113	3.68654	4.65254	3.45842	3.71788	3.63518	3.49794	3.79264	3.71108	3.81944	5.19029	4.55984	5.19029	3.37338	4.45882
CLEC7A	0.732582	3.97191e-08	2.07263	2.35737	2.88562	2.94579	1.96161	1.80253	2.65356	3.393	2.10801	2.75192	2.16165	2.53868	2.80517	2.07831	3.18451	1.70382	2.03163	3.05564	2.19775	2.66604	1.99772	1.68783	2.05937	3.53584	1.83087	2.62916	2.96743	2.97439	2.81192	2.44969	2.42982	2.37152	2.92934	2.99369	3.26492	2.33515	2.75627	2.49895	2.63326	2.79296	3.23114	3.71318	4.06595	4.35209	4.06595	1.90477	3.89512
O3FAR1	0.739728	4.01179e-08	0.287915	0.271554	0.460217	0.489583	0.972819	0.966306	0.68733	0.592715	0.356601	0.58529	0.802355	0.79945	0.266726	0.675114	0.438299	0.630473	0.962673	1.01232	1.09201	0.535436	0.918626	0.82542	0.698591	2.01247	0.403653	0.838213	0.650658	0.386079	0.547323	0.589358	0.783621	0.844287	1.1007	0.797581	1.00282	0.795741	1.54794	0.929357	0.720858	0.336616	0.921411	0.630921	1.84263	0.0599147	1.84263	0.586567	0.49148
C6orf223	0.546937	4.25099e-08	0.567463	0.34221	0.552901	0.591485	0.154328	0.156067	0.288015	0.496175	0.208489	0.56358	0	0.564202	0.630306	0.311782	0.12522	0.106842	0.768024	1.00896	0.287034	0.555061	0.411358	0.177762	0.576144	0.823743	0.185226	0.229595	0.74742	0.403189	0.26078	0.527097	0.115029	0.307791	0.496354	0.673952	0.289417	0.145914	0.264638	0.126027	0.0915427	0.529348	0.629897	1.16527	1.00018	1.5028	1.00018	0.142425	0.832923
OCC1	-0.614213	4.25099e-08	3.79075	4.14223	4.1586	4.07772	4.19903	4.65074	4.04561	3.5131	4.48802	3.94169	3.82357	3.97814	3.73872	4.20716	3.88637	4.35449	4.10133	3.9864	4.07443	4.20346	4.38988	3.92061	2.93473	2.19342	4.64276	4.65816	4.39261	4.29984	4.8717	4.66079	4.15395	4.10341	4.25155	4.3241	4.32352	4.69769	4.47426	4.49375	3.71859	4.47504	4.31236	4.78403	3.61452	3.31044	3.61452	4.03961	4.01537
OSGIN1	-0.9652	4.27577e-08	4.04261	3.74099	3.7766	3.27886	4.60421	5.12913	3.86014	3.31655	4.39807	3.80222	4.63802	3.74078	3.47699	4.37528	4.05748	4.89364	4.2632	3.95	4.86233	4.938	5.41471	5.05441	4.41245	5.29651	5.6834	4.72008	3.39741	3.90487	4.68274	4.53724	4.40541	4.93781	4.4594	4.21297	3.65883	4.62419	4.54813	4.48144	5.14336	3.58549	3.98132	3.90989	2.67623	1.34029	2.67623	4.78409	1.21399
CD300C	0.528548	4.28167e-08	1.06945	1.62904	1.31755	1.12622	1.40317	1.47172	1.37671	1.48843	1.22068	1.37034	1.54825	1.15988	1.34713	0.953255	1.92464	1.05026	1.18643	1.73	1.18889	1.49623	1.07747	1.11575	1.38511	0.298504	1.06392	1.00039	0.879323	1.65202	1.27473	1.63533	1.13048	0.960951	1.22094	1.58057	1.29807	1.19934	1.26547	1.35361	1.20269	1.51231	1.83379	1.79973	2.08329	3.2735	2.08329	1.29622	2.46594
P4HA1	0.456314	4.28407e-08	3.09712	3.8418	3.84626	3.88931	3.74171	3.53628	3.94325	3.79229	3.50985	3.67508	3.41926	3.63114	3.7135	3.45048	3.62474	3.96477	3.1799	3.4517	3.642	3.39964	3.86874	3.09861	3.02494	4.60694	3.70195	3.63628	4.03267	3.68677	3.60779	3.20155	3.58875	3.70676	3.74716	3.46679	4.02771	3.21572	3.5747	3.21482	3.8062	3.86282	3.69365	3.7665	4.98774	4.75503	4.98774	4.04674	4.63361
HIF1A	0.871287	4.44571e-08	4.81661	5.03192	5.14876	5.12716	4.52415	3.23526	4.96067	5.39142	3.83409	4.66965	3.13896	4.92754	4.89085	3.39512	4.89536	3.66764	3.9901	3.4954	4.59048	4.38029	4.34872	2.66464	3.94392	2.69035	3.16168	4.16024	5.17072	4.70745	4.45079	4.35723	4.16423	4.27383	4.62481	4.54325	5.39484	4.27969	4.84591	4.62868	4.22604	4.89606	5.14346	5.39006	5.91217	7.02056	5.91217	4.68991	6.80097
FLJ11259	0.767996	4.51263e-08	2.21063	3.43346	3.52182	3.72723	2.55387	2.3736	3.19002	3.65917	3.03488	3.16712	2.43392	3.20782	3.62634	2.65622	3.59243	2.30548	2.81762	3.11747	2.38502	2.32744	2.07742	2.46319	2.88983	1.61677	1.8725	2.48192	3.64985	3.23711	2.50811	2.69715	2.65455	2.57984	2.66656	2.69313	3.78369	2.12891	2.49373	2.56656	2.04197	3.72736	2.95978	3.67702	4.36101	5.51497	4.36101	2.48256	5.25982
ZNF618	0.342309	4.52579e-08	0.677916	0.895563	1.11509	0.750881	0.711446	0.367662	0.932947	1.4174	0.480282	0.704537	0.304048	0.980179	0.875946	0.328124	0.998759	0.308824	0.658805	0.917173	0.573623	0.59769	0.383854	0.578757	0.458522	0.283764	0.47169	0.551991	0.994447	1.0206	0.847199	0.637936	0.794214	0.661587	0.828114	0.919056	0.783398	0.589533	0.690489	0.70959	0.523729	1.11884	0.820927	0.904746	1.20997	1.82811	1.20997	0.846532	1.56627
ADORA2B	0.688286	4.59451e-08	1.42081	0.667351	0.88009	0.577204	0.75856	0.876697	0.871056	0.507687	0.444129	1.06847	0.830393	1.26633	0.411382	0.430553	1.17547	1.19366	0.776573	1.01475	1.06348	0.989533	0.907869	0.719734	1.52978	1.62196	0.594582	1.27647	1.0048	1.27015	1.03448	1.07926	0.988204	1.34791	1.4131	0.976035	1.02195	1.22066	1.28495	0.951288	0.896898	0.717268	0.858835	1.07019	2.34184	1.33096	2.34184	0.661655	1.84197
SPCS3	0.43376	4.61095e-08	4.7602	5.08933	5.2468	5.43916	4.6852	3.97043	4.81668	5.2112	4.51045	4.55798	4.09168	4.84036	4.95099	4.15003	4.66598	4.07223	4.48624	4.26621	4.48904	4.29293	4.27703	4.07699	4.20607	4.05947	3.91284	4.61344	5.22521	4.70981	4.49597	4.01473	4.17052	3.9695	4.7637	4.34153	5.08847	4.57791	4.73399	4.38768	4.58508	4.96345	5.03277	5.54424	5.43906	6.00713	5.43906	4.74349	5.92866
STRADB	-0.775179	4.61095e-08	5.46111	4.99813	4.55621	4.25804	5.80738	5.52645	4.98226	4.67893	5.00833	5.40097	5.16429	5.18442	4.45265	4.75137	5.04532	5.49386	4.39916	4.55765	5.72356	5.66731	5.70092	5.0722	4.36056	3.41486	5.54136	5.75356	4.87904	4.94527	6.10658	5.29273	5.75283	6.02324	5.45077	5.62339	4.68235	5.92347	5.38455	5.31352	5.93043	4.66085	4.78253	5.11496	3.91302	2.17508	3.91302	5.44327	3.01135
DTD1	0.341738	4.64828e-08	3.01486	3.49317	3.36874	3.20824	3.11442	3.79689	3.16051	3.25267	3.40801	3.38263	3.01344	3.00882	3.25339	3.6489	3.32939	3.21489	2.96921	3.03805	3.30931	2.83568	3.09626	3.20554	3.71135	1.60442	2.24849	3.14302	3.24505	3.17397	2.98209	3.57403	3.04596	3.10992	2.88256	3.17765	3.13768	3.34189	2.91902	2.84183	2.84648	3.53275	3.27016	3.20209	3.36587	3.33131	3.36587	3.1769	3.70645
RAB11FIP5	0.49183	4.6802e-08	1.08584	2.02361	2.20487	1.91372	1.4175	1.31034	1.88065	1.81546	1.16363	1.3925	1.30443	1.58258	2.00149	1.39575	1.54399	0.857549	1.36984	1.57619	1.11366	1.32364	1.28121	1.61041	1.19311	0.349406	1.11779	1.20568	1.8045	1.79685	1.01508	1.35092	1.30854	1.11459	1.28129	1.56197	1.46956	1.05363	1.3027	1.32096	1.07559	2.20767	1.71892	1.79524	2.0909	2.80938	2.0909	1.28872	2.94649
EFR3B	-0.210323	4.69289e-08	0.243655	0.473551	0.870596	0.850658	0.4078	0.321165	0.511854	0.810059	0.49455	0.820974	0.391714	0.63937	0.713557	0.559116	0.479015	0.542492	0.606899	0.998743	0.340266	0.213388	0.27931	0.314704	0.243288	2.21909	0.385301	0.289223	0.604195	0.492576	0.296028	0.544401	0.657647	0.396006	0.681213	0.383469	0.397843	0.323325	0.512869	0.349325	0.25227	0.595278	0.496445	0.6018	0.172192	0.317381	0.172192	0.438326	0.288556
SAMD9L	0.829086	4.69289e-08	2.45518	3.2595	3.59976	3.60012	2.39999	2.31295	3.29435	4.26115	2.06073	3.03259	1.82075	3.40301	3.81152	2.09684	3.79018	1.3933	3.02516	2.54639	2.77188	2.46295	2.4501	1.73945	2.76878	1.08705	2.0138	2.95624	4.08755	3.99599	2.52971	2.97628	3.26511	2.54196	3.08393	3.54375	5.12039	2.76958	2.98051	2.43155	2.61711	3.63473	3.82173	4.05303	4.45912	4.12518	4.45912	2.31927	3.71676
CLDN1	0.726387	4.73553e-08	0.522876	0.964165	1.22094	1.20513	0.649643	0.28194	0.655402	1.28004	0.284007	0.639085	0.212364	0.625231	0.717244	0.464444	0.708793	0.182006	0.847385	0.339884	0.260662	0.387138	0.324051	0.297923	0.300801	0	0.193811	0.240071	0.753563	0.527462	0.61796	0.486618	0.521594	0.222055	0.692154	0.459389	0.432667	0.317012	0.508546	0.541096	0.521495	1.38996	0.923213	1.23949	2.86659	0.901146	2.86659	0.347378	1.74107
PHYH	-0.745257	4.76484e-08	5.62273	4.61203	4.46603	4.17727	5.50551	5.3344	4.74074	4.06332	5.35022	5.15285	5.55373	4.62953	3.99952	4.72143	4.45495	6.25728	4.5181	4.32878	5.47627	5.42159	5.98587	5.18392	4.88242	3.80342	5.64434	5.6815	4.72363	4.75888	5.63561	4.83122	5.30809	5.44136	5.10251	5.17027	4.47479	5.62604	5.23436	4.819	5.94096	4.4286	4.64679	4.87403	4.13203	3.1744	4.13203	5.65891	3.04244
PDIA5	0.436157	4.84563e-08	3.51804	3.46938	3.76451	3.82393	3.40301	3.63837	3.6591	3.58019	3.5988	3.66355	3.66702	3.78866	3.74678	3.29295	3.86642	3.14198	3.4031	3.1089	3.45597	3.5976	3.49463	3.64172	3.85943	1.78014	2.42056	3.54757	3.82686	3.62406	3.33929	3.67392	3.61478	3.5666	3.60366	3.78077	4.11449	3.58702	3.78627	3.60729	3.59049	4.06536	3.68057	3.85268	4.13706	4.00768	4.13706	3.50422	4.08756
TLR2	0.926846	4.84563e-08	1.86921	1.73877	2.15519	2.40087	2.09358	1.84489	2.26742	2.63315	1.57444	2.31604	1.4935	2.02319	2.45077	1.72336	2.17796	1.34197	1.82639	1.73376	1.98823	2.08049	1.71799	1.36497	1.53821	0.594795	1.20377	1.96785	2.89876	2.02722	2.06221	1.87446	1.99563	2.19621	2.15932	2.2089	2.43732	1.96471	1.98814	1.95997	1.9952	2.17874	2.77749	3.03517	3.35044	5.4692	3.35044	2.02871	5.00695
HEATR7B1	-0.196283	4.87722e-08	0.289499	0.213961	0.29035	0.0835394	0	0.161256	0.0741629	0.152916	0.0936397	0.185771	0.176759	0	0	0.39193	0	0	0.38204	0	0.217554	0.295936	0.302012	0.294227	0	0.320865	0.161145	0.173189	0.248787	0.0331136	0.174934	0.538002	0.36492	0.095425	0.541453	0.29999	0.281646	0.287287	0.0747035	0.0827809	2.64874	0.0733302	0.154892	0.135814	0	0	0	0	0
AQP7	-1.25026	4.95847e-08	3.61361	2.82534	2.45335	2.61802	4.03742	4.94307	3.41346	3.2052	3.53275	3.77678	4.05341	3.79637	2.96506	3.25844	3.61806	4.0961	3.37277	3.21077	4.1631	4.48507	4.80846	3.53928	3.67962	2.45726	4.22193	4.32808	3.19529	3.90093	4.26428	4.35454	4.67318	4.5468	4.01351	3.91905	3.24075	4.14093	4.09095	4.26363	4.47587	2.88679	4.06226	3.34764	1.75214	0.0622256	1.75214	3.57987	0.175609
JMJD5	-0.871967	4.9727e-08	4.25575	2.82295	2.47127	2.82498	3.91226	4.0895	3.8362	2.93235	4.15474	3.98934	4.00543	3.587	2.61607	4.27798	3.1924	3.77317	2.93913	2.79544	4.43388	3.66842	3.0669	2.81257	2.38874	3.44166	3.89018	3.78975	2.97399	3.40049	3.31429	3.32764	3.48689	3.19533	3.48311	3.37861	3.06	3.85785	3.47523	3.39319	3.62701	3.1443	3.17449	2.77279	2.11621	0.93076	2.11621	2.75291	0.907291
PPIF	0.55544	5.09868e-08	4.70942	4.64185	4.6197	4.60908	4.41212	4.47628	4.75553	4.49172	4.68602	4.74623	4.56507	4.78491	4.62659	4.80782	4.8398	4.30885	4.60556	4.55515	4.5142	4.43678	4.62856	4.72832	5.43986	3.13204	3.82256	4.53064	4.72049	4.38436	4.27202	4.57187	4.1805	4.48843	4.67738	4.49004	4.56152	4.41989	4.60735	4.54929	4.56719	4.83847	4.69196	4.75643	5.35307	6.27328	5.35307	4.42095	5.51985
ABCB1	-1.38056	5.11446e-08	6.73784	6.17344	6.01287	6.17354	6.71998	5.77841	6.48994	5.9631	5.55609	6.24262	5.51239	6.47341	6.05186	5.19658	5.53735	5.60981	4.94945	4.99636	6.94604	6.2891	6.41265	5.22073	5.62452	2.72513	6.03329	6.8946	6.06793	6.24517	6.66947	6.71559	6.87873	6.8622	6.74004	6.66219	6.31218	6.83277	7.17778	6.70749	7.07891	5.51924	6.21844	6.36204	4.14348	1.2639	4.14348	7.57107	2.23854
ADFP	-0.780138	5.35343e-08	7.83096	5.86377	5.70246	6.63188	6.99463	6.66264	6.78375	6.11157	7.27552	6.6398	7.05846	6.07528	5.72745	6.71574	6.22048	7.06031	5.35233	5.68421	6.94135	6.565	6.42592	5.94781	5.96338	6.33743	7.04759	6.9668	6.00008	6.50883	6.35234	5.93174	6.56207	6.9455	6.58794	6.26942	5.59399	6.46886	6.56762	6.66657	7.72313	5.95351	6.4592	5.49527	5.0883	4.71625	5.0883	6.52981	5.05062
XPNPEP2	-2.05544	5.4601e-08	8.97885	7.33573	7.22942	6.96487	8.77682	8.40263	7.55586	6.81961	7.67145	8.10446	7.70111	7.84733	7.17785	7.12058	6.92417	7.74742	7.345	7.01414	7.53969	8.04325	8.41533	7.47096	6.75679	7.67548	8.20686	7.53906	6.05798	6.38436	7.78654	7.9098	7.45449	7.87336	7.18837	7.26227	6.86188	7.8487	7.52545	8.43774	8.27999	6.22902	6.9066	6.68067	5.04591	0.906457	5.04591	8.5256	1.34844
JSRP1	0.979316	5.63122e-08	0.759688	1.06221	1.06851	0.523407	0.585103	1.52595	0.403256	0.751533	1.48741	0.812403	1.55715	0.914988	1.07692	1.44228	0.805604	0.490958	1.31198	2.73663	0	0.354326	0.130809	0.871709	0.473312	1.90341	1.37263	0.209084	0.690338	0.846743	0.852818	1.01675	0.121067	0.664721	0.245645	1.27086	0.434516	0.182321	0.870408	0.944325	0.500359	1.13071	0.570492	0.883524	2.35666	3.35042	2.35666	0.409595	2.75252
PDPN	1.08408	5.64525e-08	1.99967	2.12372	2.25344	2.48728	1.43713	1.45694	1.88947	2.46968	1.69883	2.26514	1.22618	1.92162	2.25308	1.98734	2.50483	1.5567	1.80513	2.11171	1.51982	1.38308	1.57715	1.14116	1.71694	1.7856	1.07796	1.19281	2.43588	1.99027	1.48473	1.97631	1.50725	1.466	1.52235	1.76835	2.71536	1.00665	1.69203	1.65424	1.12784	2.58087	1.89265	2.54952	4.13769	5.93488	4.13769	1.12021	5.20702
GOLGA8DP	0.946497	5.69771e-08	0.798218	1.36669	1.6554	2.06461	1.27524	0.773823	1.34454	1.5909	0.929538	1.83365	0.693749	1.13358	2.34484	0.822403	1.92736	0.668036	0.443867	1.17599	0.808482	0.872517	0.664477	0.290165	1.39531	0.265086	0.506945	0.65791	2.0572	2.11217	1.1199	1.38525	0.660796	0.857119	1.20133	1.54947	1.1736	0.529717	0.974061	1.05466	0.687437	2.24176	1.56604	1.55416	3.33732	2.83955	3.33732	1.32633	4.14825
GRIN3A	0.308192	5.7123e-08	0.147053	0.336018	0.409756	0.387851	0.239243	0.162713	0.137309	0.403797	0.109747	0.176408	0.124075	0.177958	0.322503	0.135506	0.356953	0.0591318	0.156759	0.499073	0.134303	0.229456	0.134817	0.118554	0.36574	0.0446492	0.0424005	0.0445857	0.304851	0.367857	0.127544	0.218137	0.124789	0.175605	0.156976	0.184112	0.748571	0.0199197	0.161373	0.147654	0.127904	0.359458	0.321446	0.363463	1.47384	0.578551	1.47384	0.139672	0.741847
RPA1	-0.301024	5.72118e-08	4.32821	4.74507	4.85548	4.85641	4.34757	4.15272	4.49298	4.69605	4.51242	4.77966	3.97646	4.64907	4.73756	4.28213	4.60984	3.85613	4.17366	4.26927	4.33695	4.43144	4.56577	3.97158	4.43486	4.03642	3.75707	4.37525	4.50142	4.49207	4.22834	4.69794	4.2374	4.19669	4.33032	4.41813	4.27958	4.21823	4.40173	4.36418	4.02935	4.74058	4.60527	4.56815	3.82058	3.59685	3.82058	4.45804	4.10875
CRAT	-0.626424	5.84209e-08	5.83463	4.97187	4.90255	5.00049	5.98178	5.98223	5.5355	4.78332	5.30234	5.70621	5.32529	5.71945	5.13843	5.4074	5.30988	5.54735	5.15542	4.85683	5.6288	6.00201	6.03128	5.5196	5.48756	5.65388	5.64101	5.46146	4.92899	4.99863	5.28495	5.65752	5.51089	5.64772	5.09932	5.47235	4.9327	5.78593	5.48844	5.78033	5.95526	5.16456	5.23963	5.01998	4.6811	3.48654	4.6811	5.87185	3.49546
DRGX	-0.359316	5.84209e-08	0	1.1065	1.5052	1.59952	0	0.135447	0.975215	1.22662	0	1.16492	0	0.549385	1.86534	0	0.176586	0	0	1.06379	0.193584	0.171642	0.331624	0	0.144999	0.500433	0	0.466956	1.8615	0.570996	0.0720525	0.687517	0.967791	0	0.463706	0.739414	0.67638	0.126577	0.604456	0.25897	0	1.41593	0.647102	0.989831	0	0.316823	0	0	0
FER1L4	0.817844	5.84209e-08	0.256159	0.979883	0.749122	0.793949	0.0740076	0.632255	0.559684	0.866617	0.407991	0.846889	0.710006	0.733528	1.2071	0.638293	1.18565	0.420059	0.776495	1.74961	0.39341	0.3544	0.616228	0.665546	0.746422	2.43054	0.388099	0.603967	1.82505	1.92653	0.888232	1.47842	0.974663	0.81413	1.28778	1.07328	0.89592	0.602378	0.861224	0.61357	0.492153	1.34706	0.895384	0.914	1.45588	2.18629	1.45588	0.142883	1.09777
HLA-Cw	0.456946	5.87805e-08	9.88898	9.88732	9.9755	10.0797	10.7087	11.0386	9.60089	9.99035	9.77875	9.8716	10.5975	9.75231	10.2058	10.2723	10.8939	10.3057	9.68926	9.96042	9.72413	10.0157	10.2466	9.75614	10.9548	8.01209	10.3303	9.28081	9.58823	9.88703	9.55363	9.73817	9.16896	9.58684	9.34687	9.77807	9.552	9.78123	10.0661	9.77079	9.55301	9.95419	9.49651	9.8098	10.7181	9.97002	10.7181	9.61596	10.6679
GRHL1	0.320996	6.04658e-08	0.362222	0.447965	0.612643	0.402261	0.171318	0.173238	0.503185	1.03442	0.254504	0.346887	0.247351	0.321249	0.534766	0.478082	0.591019	0.0339984	0.218528	0.506774	0.337304	0.252235	0.416806	0.112841	0.568821	0.123764	0.0600445	0.0959965	0.603032	0.421377	0.585418	0.419115	0.388423	0.691329	0.284963	0.443809	0.87189	0.519084	0.554272	0.226392	0.266899	0.550199	0.70643	0.511962	0.740793	0.927446	0.740793	0.225256	1.06396
MPP6	-0.544144	6.08501e-08	2.95372	2.35446	2.38899	2.53225	2.4136	1.64141	2.40249	2.07219	1.74889	2.28023	1.23728	2.21587	1.83317	1.2009	1.69472	2.03035	1.68806	1.04227	2.071	2.00438	2.80375	2.18525	1.65758	1.37544	1.77368	2.6384	2.36078	2.10357	1.9833	2.21121	2.63759	2.38712	2.61205	1.97222	1.9807	2.5152	2.65072	2.07034	2.81105	1.94382	1.9218	1.96924	1.51781	0.887482	1.51781	3.00188	1.38839
VSIG10	-0.834536	6.13739e-08	5.72962	4.38385	4.19659	4.29028	5.03186	4.46035	4.6989	4.57453	4.70259	4.59741	4.50502	4.97473	3.82835	4.01625	4.71311	4.53509	4.07154	3.4834	5.1383	4.9347	5.0336	4.19915	4.2828	3.74032	4.52224	5.13618	4.3949	4.58321	4.99575	4.7687	5.20617	5.4022	4.99984	4.78101	4.33799	4.96383	4.8266	4.87574	5.26083	3.95933	4.5323	4.47837	3.20973	1.35502	3.20973	5.09123	2.29393
WSCD1	-0.674741	6.143e-08	2.92262	2.68409	2.41008	2.37005	3.03165	2.54338	2.77528	2.12544	2.43219	2.41029	2.60834	2.59673	1.96335	2.36888	2.04645	2.38954	2.02475	2.28187	3.05602	2.62566	3.05786	2.84279	2.12725	2.32523	3.07128	3.15164	2.35842	2.7675	2.90627	2.82619	2.96719	3.2017	2.96873	2.84057	2.16262	3.12812	3.0716	3.06127	3.28165	2.07581	2.26126	2.24933	1.52453	0.747463	1.52453	3.51996	0.872377
NEBL	0.431723	6.17726e-08	1.27285	0.783921	0.937521	0.927177	1.44358	0.854948	1.11167	0.680657	0.397768	0.582054	0.560514	0.99971	0.634047	0.496195	1.13626	0.785549	0.645757	0.968016	1.0572	1.19375	0.689256	0.814448	1.01959	0.228525	0.58236	1.46283	0.83572	0.919284	1.38316	0.7052	0.664871	0.952483	0.969584	0.815483	1.22184	0.957555	1.10203	0.973079	1.58241	0.747467	0.932952	0.942356	1.70666	0.670579	1.70666	1.32529	0.8688
ASPA	-1.03315	6.19555e-08	3.79671	3.23239	2.70559	2.4541	3.7243	3.69589	3.32515	3.5456	2.8974	3.33769	2.79457	3.49977	2.96776	2.62219	3.24664	3.4283	2.29815	2.29758	3.47102	4.14924	4.16724	2.63632	2.61025	1.85013	4.0751	4.31876	3.14967	3.50022	4.4048	3.48298	3.95472	4.67901	4.29602	4.34633	3.23283	4.29128	3.28879	3.87856	3.98092	2.22408	3.80448	3.02339	1.33774	0	1.33774	3.43021	0.862366
EDNRA	0.651258	6.33577e-08	0.705825	1.17415	1.47259	1.11532	1.34348	0.780153	1.31892	1.54782	0.646675	0.875372	0.805296	1.32427	0.92542	0.752293	1.05786	0.869993	1.18807	1.17132	1.35888	0.979947	0.836378	0.994312	0.942106	0.1164	0.780386	1.1265	1.35959	1.24293	1.25322	0.692458	0.883882	1.1372	1.13981	1.04659	1.20731	0.975501	1.01396	0.938442	1.11294	1.4363	1.22541	1.53513	2.21259	4.24725	2.21259	1.80365	3.07749
FABP6	-2.54842	6.38479e-08	12.6928	10.228	9.1489	10.3615	11.4779	11.26	9.12082	8.26335	11.5979	10.1599	12.1445	10.3532	8.80956	10.1672	7.87808	12.0473	11.4163	11.1516	12.7379	9.93836	11.823	12.4439	11.7976	12.8504	12.0443	11.8469	8.74994	10.5771	11.1264	10.6775	10.9762	11.5285	10.5049	11.6771	9.40316	11.5177	11.3709	9.3675	11.0336	8.68153	8.61458	11.2901	6.03263	2.85055	6.03263	10.8357	3.73982
PON3	-0.447257	6.4624e-08	1.28434	1.49855	1.21724	1.93824	1.31974	1.77067	1.17894	1.4725	1.42835	1.80344	1.07246	1.0303	1.40869	1.05915	0.859698	1.95822	1.10431	1.15822	1.32615	1.15319	0.677105	1.19476	0.936589	0.40521	1.04949	0.850091	2.02073	1.19557	1.50741	1.49944	1.7833	1.53093	1.37428	1.54525	1.17745	1.18716	0.887664	0.442345	1.08856	1.46515	1.00204	1.44609	0.225626	0.0895286	0.225626	1.16565	0.368975
MME	-1.55374	6.473e-08	7.79452	6.5877	6.42694	5.9253	7.65166	6.47799	6.78138	6.57736	5.9485	6.70581	5.48022	6.82472	6.08127	5.98133	6.09178	6.74066	5.38469	5.48409	7.39031	7.37904	7.16003	5.5472	5.35549	4.75759	6.95844	7.15208	6.49869	6.28408	7.40298	6.68642	6.92499	7.39613	6.77684	6.98228	6.01039	7.58449	6.76022	7.12515	7.45806	5.62573	6.60717	6.79101	3.98213	5.595	3.98213	7.5362	4.20966
ATP6V0A1	-0.367918	6.61333e-08	3.68824	3.66511	4.04481	4.0577	3.84222	3.99523	3.97582	3.9866	3.87152	4.11932	3.92945	3.9159	3.96147	3.79799	3.82447	3.42529	4.16453	4.24991	3.91143	4.0388	4.18525	4.2497	3.64638	7.09292	5.2981	4.0528	4.06532	4.17483	4.10146	4.28831	4.60724	4.11327	4.19051	4.08034	3.75256	4.00918	4.46226	4.09702	4.4195	3.6867	4.05546	3.9644	3.27567	3.26689	3.27567	3.73932	3.20101
VWF	0.985179	6.69714e-08	2.63535	2.24447	3.15504	3.02644	2.10708	2.22864	2.73682	3.75088	2.20088	1.77458	1.99242	2.63603	3.18934	1.94282	2.99262	1.92853	2.23908	2.84156	2.31879	2.4165	2.69156	1.84543	2.19208	3.04418	2.59801	1.68428	2.27911	2.5938	1.90853	1.99591	1.90001	1.68286	1.93363	2.28632	2.16305	1.15357	2.17789	2.15705	1.83148	3.11216	2.67355	2.51119	4.06574	5.24339	4.06574	2.85021	5.20053
TRPV4	0.357358	6.8512e-08	0.208224	0.221536	0.235259	0.481858	0.333652	0.353479	0.220479	0.311072	0.143988	0.37378	0.267837	0.231987	0.340615	0.315304	0.385207	0.108137	0	0.787585	0.327388	0.12312	0.165412	0.288412	0.403891	0.831615	0.244835	0.262588	0.38825	0.155178	0.36356	0.342491	0.224141	0.181139	0.272506	0.340152	0.224911	0.147658	0.507098	0.327285	0.26183	0.292105	0.39004	0.47118	0.771144	1.78796	0.771144	0.109424	1.56353
LPL	0.922563	6.90372e-08	2.18849	1.99516	2.1931	2.73731	1.6804	1.08864	1.75014	2.46584	1.51303	2.42342	1.19569	1.83705	2.08479	1.2974	2.19073	1.39788	1.33872	1.96504	1.63842	1.69606	1.66681	1.04024	3.5072	0.456549	0.436408	1.64187	2.26222	2.12484	1.75742	1.73602	1.58797	1.51857	1.92894	2.66774	2.184	1.44831	2.37382	1.33488	1.7774	2.39687	1.92406	1.7954	4.03	3.83878	4.03	1.46241	2.35943
LILRA2	0.812769	6.94712e-08	0.513314	0.437769	0.491174	0.629836	0.411975	0.111806	0.386204	0.520471	0.28896	0.568368	0.331535	0.349009	0.682263	0.36018	0.647083	0.328865	0.384435	0.868638	0.32718	0.768359	0.402272	0.358101	0.273207	0.0242794	0.147126	0.322236	0.616035	0.468172	0.407919	0.546751	0.495414	0.340045	0.712064	0.328214	0.942013	0.277566	0.309291	0.310863	0.149124	0.630866	1.49318	0.809661	2.22717	3.92314	2.22717	0.279131	2.73957
SLC9A3R1	-0.872282	6.94712e-08	8.56905	7.56604	7.04933	7.09749	8.57228	8.60648	7.65458	7.15631	7.86202	7.8759	8.22299	7.78002	7.26249	7.77737	7.58756	8.30963	7.4999	7.40553	8.56939	8.61028	8.70608	8.20253	8.29628	8.13474	8.34713	8.32745	7.03989	7.54942	8.26412	8.17136	8.11226	8.48822	7.93378	7.93462	7.30128	8.28965	8.11231	8.31721	8.3516	7.18523	7.70143	7.46317	6.69202	4.44993	6.69202	8.14467	4.82742
CDC42EP4	-0.455104	6.96103e-08	5.31643	5.32334	5.33399	5.2198	5.53876	5.21515	5.1051	4.91297	5.10092	5.20705	5.015	5.36483	5.20658	5.02208	5.07062	4.94805	4.74695	4.75105	5.34047	5.34282	5.48376	4.77748	4.78937	3.2061	4.94026	5.22425	4.90434	5.05244	5.1105	5.27568	5.27444	5.28408	4.96713	4.96502	4.94592	5.33929	5.09123	5.27904	5.21765	5.23489	4.96184	5.16585	4.33158	3.41257	4.33158	5.37335	4.31513
DPEP1	-2.03945	7.02914e-08	9.80482	8.93716	8.27578	7.79813	10.0042	10.0308	9.07508	7.87243	9.28138	9.31306	9.89774	8.68671	7.48501	9.25466	7.53555	9.82638	9.07663	8.59271	9.83293	9.69528	9.62782	9.67406	8.3135	8.10687	10.3872	9.49818	8.28421	8.60505	9.05444	9.38546	9.6254	9.15294	8.79742	8.98092	8.44596	9.84308	9.64513	9.34647	9.7893	8.33734	8.39311	8.39143	5.88077	3.07426	5.88077	9.41645	3.15919
GPX8	0.597726	7.02914e-08	1.11369	1.85578	1.86415	1.62184	1.47215	1.36926	1.77772	1.94384	1.45678	1.69309	1.16926	1.62444	1.57859	1.29956	1.86308	1.41034	1.40892	2.08414	1.40239	1.45799	1.34248	1.42904	1.48537	2.99224	1.24347	1.54626	1.9159	1.69767	1.63934	1.23028	1.35241	1.4422	1.5464	1.48722	1.60356	1.30676	1.37875	1.41862	1.04728	2.05908	1.9629	2.32239	2.80745	4.06655	2.80745	1.08933	3.64249
PTPN13	0.424086	7.02914e-08	0.600841	1.14423	1.17434	1.07653	0.510312	0.335928	0.988169	1.09114	0.374075	0.701488	0.222851	1.03718	1.10216	0.390812	0.901881	0.214759	0.307359	0.652658	0.605453	0.605421	0.550122	0.330793	0.366703	0.284358	0.305188	0.709966	1.17205	1.15802	0.682501	0.713011	0.594286	0.800429	0.851665	1.19613	1.11249	0.556431	0.725621	0.756651	0.636061	1.2105	0.864833	1.09662	1.35472	1.78519	1.35472	0.688624	1.45089
AGPHD1	-0.469053	7.13407e-08	1.65946	1.42458	1.6823	1.19358	1.78907	1.49378	1.9256	1.50921	2.06023	1.66097	1.91486	1.60141	1.03895	1.94824	1.36182	2.33455	1.08065	1.55309	1.96846	1.93782	1.61091	2.27454	1.21252	0.760392	2.48318	1.81828	1.53819	1.62959	1.85486	2.08124	1.66548	1.79967	1.61195	1.68203	1.35875	1.99154	1.70591	1.54605	2.37777	1.02765	1.24179	1.32444	0.910473	0.329854	0.910473	1.99961	0.138278
GBP7	0.619431	7.13407e-08	3.86179	4.2723	4.00666	4.15915	4.00096	4.11919	4.16738	4.57961	4.28463	4.61049	4.40792	4.55381	4.42431	4.4922	4.92028	3.65393	3.93002	3.74971	3.97319	4.43385	4.13961	3.27061	5.37804	0.703807	3.44389	3.75536	4.12939	4.33987	4.05752	4.17699	4.49212	4.57248	3.82822	4.24588	5.45385	3.84869	4.11215	3.91294	3.9303	4.26963	4.37353	4.34247	5.4761	5.11836	5.4761	4.11159	5.40631
AP3S1	-0.388365	7.20727e-08	6.36149	6.13242	5.8226	5.91015	6.33508	6.61737	5.95318	5.70997	6.79157	6.69814	6.22951	6.08427	5.62125	6.58658	5.86797	7.01135	6.10972	6.06717	6.43595	6.4643	6.53441	6.28064	6.17178	5.67625	6.7265	6.76185	6.08031	6.02727	6.50546	6.11872	6.26667	6.28996	6.30236	6.22163	5.95652	6.52985	6.36195	6.07614	6.4476	5.72646	6.04448	6.44184	5.81752	5.54539	5.81752	6.47872	5.89222
CTSL1	0.781174	7.28361e-08	3.97882	5.11227	4.99857	4.87692	4.32003	4.41013	4.59443	4.98827	5.68162	5.10977	4.77402	4.62684	5.03803	5.17721	5.04647	4.37634	4.62567	5.56555	4.09015	4.38912	4.44562	4.62365	5.00268	4.71257	4.32652	4.50535	5.21807	4.99903	4.69142	4.76892	4.57322	4.46036	4.39683	4.88781	4.86079	3.93088	4.10161	4.49838	4.10806	5.74619	4.92718	5.09388	5.94109	7.94586	5.94109	4.10454	7.03087
SYNPO	-0.393272	7.45428e-08	4.6459	4.3523	4.38911	4.40238	4.58757	4.40518	4.42365	4.33198	3.6642	4.3696	4.05432	4.47131	4.60705	3.76892	4.49867	3.47569	4.06092	3.59808	4.48835	4.51494	4.71644	3.90052	4.17551	3.0187	4.71959	4.18905	3.83547	4.57167	4.5682	4.55701	4.51826	4.59489	4.40637	4.26985	4.32293	4.73746	4.15642	4.96011	4.47794	4.37079	4.17679	4.20601	3.69857	4.03868	3.69857	4.71104	4.06999
MSRA	-0.641415	7.49893e-08	4.53882	3.64881	3.63384	3.69625	4.75795	4.8404	4.19137	3.27267	4.84431	4.27481	4.72251	3.69817	3.46806	4.51357	4.01367	4.92458	4.41508	4.14047	4.60536	4.59791	4.47719	4.58644	4.23974	3.01038	4.98254	4.60875	3.18981	3.50099	4.05875	4.44703	4.22163	4.02074	3.77458	3.99285	3.7513	4.55441	3.97005	4.29917	4.7112	3.46367	3.231	3.54529	3.37352	2.30141	3.37352	4.55549	2.52405
KCNK10	-0.150909	7.97137e-08	0.379517	0.234354	0.372171	0.267001	0.472959	0.363166	0.559213	0.412454	0.285264	0.50852	0.342048	0.51353	0.316357	0.0595904	0.377279	0.414139	0.201863	0.446904	0.449488	0.527974	0.693269	0.403909	0.133886	0.265314	0.355451	0.443836	0.390926	0.40107	0.562782	0.470372	0.662431	0.418781	0.454379	0.414755	0.223378	0.558886	0.342225	0.372432	0.42426	0.372274	0.319083	0.255038	0.090934	0.0321853	0.090934	0.524447	0.0484361
CD36	-0.585939	8.10287e-08	4.48232	3.5416	3.35445	3.31179	4.68021	2.80092	3.35192	3.71096	3.52458	3.92324	2.75694	3.49012	2.97319	2.57765	3.01786	4.03452	2.55085	3.0594	4.45498	4.19168	4.13811	2.45379	2.84	2.55519	4.18015	4.17093	3.4058	3.50016	3.89315	3.1039	3.89482	4.23941	4.30034	4.1631	3.3839	4.07591	3.69065	3.57042	4.52849	3.38023	3.33196	3.79443	2.9033	3.11125	2.9033	4.20593	2.03424
LINC00294	-0.56142	8.18426e-08	3.17744	3.31182	3.15725	3.21383	3.08603	3.57166	3.56767	3.76929	3.03352	3.43487	2.81148	3.63933	3.15403	3.26049	3.38715	3.24008	3.35718	4.015	3.7448	3.54565	3.25836	2.96694	2.18927	5.81572	3.94516	3.92975	3.49781	3.7299	4.07794	3.45076	4.20195	3.6987	3.68702	3.83666	3.61551	4.17994	3.81417	3.58465	4.02302	3.125	3.46993	3.88746	2.41563	2.50401	2.41563	3.51654	2.44981
POU2F3	-0.352271	8.27156e-08	0.460311	0.93842	1.1249	1.12247	0.642333	0.729478	1.13007	0.740062	0.79207	0.902648	0.624586	1.22535	0.845341	1.0024	1.74276	1.07271	1.06653	1.5555	1.19665	1.20074	0.764155	0.882555	0.77916	2.29322	0.679359	0.917473	1.16923	0.959164	0.960393	1.27437	1.25787	0.758719	0.91091	1.48321	0.966304	1.05312	0.991796	1.02486	0.905804	1.15502	0.938246	1.06908	0.34434	0.272485	0.34434	0.625707	0.436679
APCDD1	0.666242	8.41341e-08	3.0278	2.83679	2.63099	2.2762	2.40023	2.37793	2.75194	2.27779	2.0913	2.16734	2.04751	2.56844	2.24793	2.22259	2.8475	1.83698	1.69374	2.11795	2.67376	2.32849	1.85988	2.4299	2.67205	1.15379	1.38648	2.54576	2.32312	2.73436	2.33552	2.69784	2.22575	2.18604	2.66693	2.23417	2.27747	2.46342	2.64441	2.35918	2.07432	2.96003	2.31736	2.48156	3.33798	5.18707	3.33798	2.39372	4.57996
STEAP4	0.933789	8.43217e-08	2.28635	1.14641	2.1858	1.51931	1.07135	0.808011	1.28105	1.59842	0.603118	0.540205	0.932818	1.31112	1.19789	0.779784	1.23317	0.698203	0.415994	0.97042	1.24068	1.00396	0.64576	0.670816	0.896272	0.882964	0.54196	1.41534	1.43331	1.42902	1.26524	0.732366	1.01542	1.20972	1.6989	1.42252	1.9191	1.19828	1.44689	1.50935	1.04721	1.45757	1.36726	2.07651	2.7065	4.81775	2.7065	2.00217	3.90786
NUCB1	-0.397173	8.45445e-08	7.55702	6.59441	6.74901	6.65909	7.25069	7.41838	6.73479	6.44567	7.11303	6.98715	7.28565	6.73406	6.81495	7.03615	6.94002	7.24231	7.09892	6.92881	6.92727	7.2825	7.41263	6.97354	7.32197	8.14601	7.45031	6.96342	5.98772	6.30572	6.82321	7.18652	6.94111	6.70155	6.36092	6.50954	6.58089	6.74123	7.04834	7.12492	7.13075	6.73843	6.42249	6.48798	6.84708	6.27958	6.84708	7.06818	6.23324
PLS3	0.573708	8.52886e-08	3.1975	3.4043	3.65627	3.61498	3.21896	2.62428	3.14015	3.67235	2.52828	3.06409	2.54271	3.25503	3.32977	2.09506	3.57527	2.65565	2.32883	2.67925	3.27777	2.8461	3.04879	2.32271	3.04382	0.860978	1.73277	3.17728	3.49029	3.41329	3.21269	2.91704	2.88883	3.12987	3.43681	3.27268	3.22711	3.17416	2.91717	2.80802	2.98306	3.67998	3.37873	3.52527	4.03973	4.36462	4.03973	3.31202	4.64223
C9ORF89	0.39512	8.57823e-08	3.25588	3.67827	3.34807	3.14997	3.21537	3.79761	3.44253	3.35067	3.8669	3.49443	3.83522	2.83221	3.12636	3.93381	3.54721	3.33786	4.12444	3.8427	3.95252	3.83179	3.69251	4.07967	4.06671	2.37379	3.8296	3.82532	3.45835	3.62771	3.78936	3.72343	3.99969	3.91027	3.44091	3.69235	3.64637	4.01735	3.68396	3.85	3.65104	3.73189	3.77437	3.55142	3.64651	4.43998	3.64651	3.14841	4.0152
CRNKL1	-0.183447	8.6948e-08	3.4483	3.4246	3.41975	3.40579	3.59123	3.06393	3.35418	3.43418	3.24917	3.3244	3.2868	3.43707	3.341	3.23766	3.21399	3.15383	3.04005	3.32069	3.14645	3.20739	3.32936	3.08947	3.10236	3.76383	3.03651	3.32737	3.41782	3.28331	3.3659	3.08452	3.10044	3.15496	3.21181	3.35644	3.43846	3.28016	3.16455	3.05737	3.10445	3.23841	3.20296	3.22442	3.11403	3.03318	3.11403	3.64742	3.16555
APOC4-APOC2	-1.01904	9.00191e-08	4.59132	3.77381	3.44397	3.92573	4.3639	4.79657	3.228	3.26327	5.17324	5.09434	4.94594	3.73424	3.47489	4.44577	3.74781	6.02992	4.90395	4.41863	4.78723	3.85751	3.38018	4.89719	4.12915	5.98506	5.08047	4.34937	2.77608	3.98467	4.08136	4.07896	4.33113	5.08123	3.99098	4.37251	4.01309	3.83677	3.41674	3.49561	3.9384	3.53835	4.06798	3.55841	3.14819	1.65331	3.14819	3.30625	3.01344
IGFBP5	1.18426	9.0628e-08	4.89596	5.35107	5.6246	5.27215	4.67359	3.86132	5.4719	5.35438	3.2065	4.14281	3.51621	4.83052	5.00352	3.58038	4.75362	3.46512	3.08468	3.85046	4.63195	4.06927	3.68303	3.18538	4.06965	3.17767	2.56213	3.52227	4.56296	5.20736	4.44461	4.28219	4.1279	4.35023	4.65069	4.49485	4.50932	3.66038	4.33375	4.50254	3.72507	6.08044	4.45741	5.09936	6.99574	6.82344	6.99574	5.01621	8.71627
SRGN	0.932473	9.08597e-08	5.37771	6.13672	6.271	6.27774	5.07825	5.04277	5.75946	6.1023	6.31443	6.0436	5.56525	5.66188	6.13085	5.90292	6.21533	5.74355	6.35204	6.18958	5.01597	5.05473	4.6631	4.66022	5.66085	3.7583	4.26289	4.80599	6.12486	5.54735	4.55533	5.23116	4.95037	4.71431	5.4079	5.21279	5.95129	4.26814	5.37113	4.98892	4.14515	6.37467	6.37721	6.48777	7.3891	8.54117	7.3891	4.81365	8.51608
DHRS4L2	-0.617408	9.34144e-08	3.87256	3.53314	2.89955	2.67927	3.41668	4.35392	3.30314	2.75357	4.39956	3.59237	4.98703	3.37334	2.70786	4.27624	3.07402	4.56731	4.19788	4.34032	3.63742	3.59745	3.80927	4.93144	3.88439	4.38906	5.70853	3.9409	2.87887	3.05596	3.4073	3.57873	3.37186	3.72958	3.57129	3.31791	2.74438	3.62984	3.09313	3.60577	3.87665	3.14244	2.91475	2.71079	2.50552	1.99571	2.50552	3.56262	2.17245
APOB	-2.30284	9.35776e-08	9.72839	8.35005	7.64721	7.58643	9.57195	7.79871	8.40008	8.14153	6.90997	8.12705	6.83343	8.12234	7.14526	6.6361	7.20916	8.40961	7.56064	6.86225	9.23118	8.77576	8.46395	6.88113	5.59188	7.49535	9.18921	8.67172	7.93183	8.02343	9.13583	8.11116	9.24335	8.96439	8.66901	8.76636	8.31563	9.24802	8.64797	8.35998	9.1482	6.6105	8.35737	7.9446	5.38024	1.17962	5.38024	9.91812	1.50007
EEPD1	-0.490498	9.38959e-08	2.55139	2.31817	1.77225	2.11432	2.65413	2.81371	2.02591	2.0786	2.05825	1.96881	1.9198	1.94793	2.15022	2.3111	1.971	1.87729	1.81235	1.5569	3.17604	2.76413	2.70794	2.34601	1.96445	0.456278	3.1722	2.88101	1.87826	2.73006	3.35937	2.93897	2.76183	3.16318	2.66375	2.82855	1.99981	3.30819	2.934	2.59578	2.746	1.86355	2.51035	2.0342	1.38862	1.61875	1.38862	2.70799	0.914047
ACE	-1.53302	9.52491e-08	8.06396	6.70322	6.70901	6.14559	8.1365	7.34532	7.54057	6.5281	6.67349	7.04837	7.04636	7.04837	6.27632	6.57193	6.74955	7.14746	6.2269	5.32625	7.21383	7.94376	7.57662	6.55958	6.02916	5.3258	7.59891	7.34104	6.3196	6.27832	7.20432	7.48555	7.50192	7.45459	6.26637	7.29813	6.36338	7.33339	7.06222	8.00028	7.64357	6.28647	5.65558	6.02818	5.05058	2.98282	5.05058	7.65419	2.5274
EML2	0.445479	9.57477e-08	2.05228	2.75289	2.75349	2.8097	2.08279	2.63934	2.90002	2.88977	2.34821	2.72534	2.17456	2.82697	3.07998	2.4203	3.09023	1.41646	1.98135	2.15538	2.44013	2.67718	2.70066	2.0353	3.18405	0.66217	1.57285	2.62851	3.04661	3.1052	2.36843	2.91153	2.72305	2.55082	2.81373	3.0171	2.90363	2.49944	2.84228	2.74183	2.57788	3.13692	2.87835	2.86854	3.25792	2.28587	3.25792	2.15245	2.36525
ALDH18A1	-0.606377	9.62373e-08	6.126	5.70784	5.60057	5.76718	6.47122	6.27974	6.23617	5.78086	5.6253	6.24075	5.75238	5.98926	5.58986	5.64984	5.96506	5.9384	5.29187	5.26165	6.51685	6.50956	6.53917	5.87497	5.22825	4.87657	6.42037	6.47579	5.82299	6.11038	6.43949	6.37495	6.52089	6.70888	6.3312	6.47252	6.01047	6.37408	6.55971	6.51896	6.60688	5.70449	6.02157	5.65539	4.97991	4.05324	4.97991	6.33861	4.36423
CPO	-2.34527	9.78293e-08	7.72892	7.12707	6.33484	6.29279	8.0396	7.71105	7.44787	6.22358	7.28482	7.53719	7.04461	7.21608	6.28535	7.12005	6.63868	8.51276	6.72238	6.39642	8.11283	8.02234	8.04102	6.85427	5.90005	5.47744	7.91732	8.13716	6.62636	6.84006	7.92441	7.84236	7.6823	8.34177	7.26946	7.69281	6.73273	8.3153	7.44349	7.58663	8.13021	5.85843	6.53575	6.50516	3.76424	0.424024	3.76424	8.15455	1.15326
SEC14L2	-0.596136	9.81328e-08	3.49967	2.80487	2.37384	2.53331	3.29191	3.53561	2.74927	2.45219	3.03316	2.75898	3.16111	2.88239	2.52352	3.28424	2.54436	3.62365	3.05539	2.91241	3.47732	3.71399	3.91553	3.53962	3.11357	2.81396	3.63388	3.81572	2.50645	2.7781	3.36907	3.6127	3.4405	3.39701	3.02068	3.26006	2.06613	3.61397	3.12111	3.4512	3.47416	2.63365	2.91736	2.58354	2.38852	1.39251	2.38852	3.58905	1.64532
ACSS1	-0.528765	9.81415e-08	4.06176	4.45497	4.44663	4.18771	4.28418	4.78252	4.66265	4.47946	4.27592	4.73862	4.61448	4.6739	4.66622	4.38417	4.71929	3.74752	4.39588	4.46784	4.69089	5.05784	5.12937	4.8463	4.40074	4.12964	5.09342	5.2614	4.79443	4.95289	4.88849	5.15836	5.40547	5.28611	5.04234	5.03793	4.39067	4.98279	4.86472	5.14018	5.41973	4.74055	4.59233	4.45044	3.26935	2.86012	3.26935	4.08323	2.75899
EPS8L1	0.593171	9.84645e-08	1.24988	1.02695	0.942145	0.911706	1.55922	1.93433	1.53631	1.17317	1.5885	1.24519	2.19986	1.48272	1.03209	1.70029	1.72374	1.22156	1.74577	1.79577	1.34332	1.73052	2.20825	1.99906	2.02191	1.29294	2.28008	1.92656	1.58033	1.29581	1.47352	1.62765	1.81241	1.55705	1.72363	1.7545	1.24266	2.04728	1.93178	1.95807	2.08798	1.19958	1.79704	1.30718	3.34845	0.666707	3.34845	1.25106	1.50644
SPON2	0.715285	9.87247e-08	1.76016	2.26841	2.47774	2.05815	2.14194	3.14035	2.42373	2.62618	2.20245	2.51116	2.67793	2.59903	2.82992	2.69038	3.05185	1.94932	2.81366	3.28846	2.68244	2.78784	2.86843	3.01858	3.06001	2.3949	3.09143	2.73907	2.69604	3.01704	2.99942	2.85989	3.10764	3.13045	2.539	2.76157	2.64324	2.79108	2.68408	2.72505	2.81149	3.07904	2.79245	2.02087	3.82298	5.1196	3.82298	2.31816	4.51311
ITFG3	-0.481437	1.00264e-07	5.80732	5.05532	5.00195	4.54982	5.61015	5.86661	5.37209	4.71801	5.16366	5.65715	5.89886	5.43509	5.01886	5.63737	5.16951	5.63349	5.14866	5.36223	5.38583	5.82489	5.78882	6.06883	5.86886	5.27741	5.9143	5.49292	4.9434	4.99217	5.42133	5.62634	5.4803	5.55663	5.34655	5.44349	4.67279	5.49936	5.47721	5.48961	5.84546	5.26905	4.80217	4.91651	4.70222	3.88625	4.70222	5.56454	3.79149
MECOM	0.573251	1.00854e-07	2.20272	1.4608	1.9209	1.90635	1.84544	1.23043	1.6635	2.03814	1.28978	1.68606	1.3094	2.0347	1.70013	1.23372	1.91609	1.40581	1.43932	1.86811	1.72619	1.56776	1.61479	1.37537	1.98947	0.276787	0.850511	1.69546	1.95991	1.86804	1.82436	1.67798	1.55343	1.96165	2.16845	2.07137	2.10195	2.16769	2.0554	1.87923	1.79602	1.77289	2.08573	1.92523	2.23073	1.46046	2.23073	2.63179	1.61012
TMEM120A	-0.782859	1.02313e-07	6.41819	5.7884	5.37438	5.24831	6.41205	7.08108	6.05368	5.23039	6.42437	6.16518	6.97362	6.02702	5.3915	6.89488	5.83879	7.40117	6.60179	6.42876	6.56491	6.5029	6.65231	7.17555	6.58932	6.80248	7.59418	6.63512	5.54385	5.8775	6.49475	6.33618	6.46451	6.60427	6.20008	6.30002	5.52187	6.78982	6.31484	6.63392	6.78721	5.4718	5.84313	5.73925	4.91394	3.82073	4.91394	6.41265	3.7733
ALDH5A1	-0.487488	1.0292e-07	3.19439	3.6448	4.08285	4.12259	3.23077	2.6327	3.71065	3.70257	3.51295	3.4325	2.68117	3.81149	3.74745	3.0366	3.14485	2.57615	3.13146	3.28548	3.09812	3.07524	3.27702	2.30582	2.26924	3.57751	2.79261	2.97576	3.84139	3.41335	2.61245	3.32292	3.11897	2.68528	3.35729	3.21315	3.10862	2.97405	3.32303	2.93839	3.31887	3.55031	3.34295	3.31731	1.98437	0.952633	1.98437	3.18758	2.56842
GNA15	0.76579	1.03685e-07	1.27403	1.77019	2.08124	1.8288	1.02019	1.43261	1.61959	1.89998	1.78178	1.48782	1.8167	1.60308	2.04083	1.79558	1.97673	1.37546	1.80301	2.37078	1.0215	1.43633	1.12675	2.02561	1.71032	1.67415	0.817555	1.53984	1.47631	1.5619	1.15003	1.68533	0.931309	1.4138	1.58574	1.73938	1.49909	1.09139	1.22933	1.60514	0.870725	2.22111	1.79058	2.14269	2.83731	4.40471	2.83731	1.15089	3.67205
SHH	0.453045	1.05776e-07	0.668098	0.62129	0.697219	0.556227	1.04143	0.248771	0.964827	0.28757	0.287454	0.760459	0.305335	0.967744	0.740333	0.483583	0.456685	0.500019	0.457142	0.654726	0.862965	0.998654	0.948596	0.288841	0.618648	0	0.432633	1.06549	0.722612	0.83311	1.08035	0.94308	0.824698	0.953888	0.939929	0.800512	0.770601	1.13922	1.08897	0.742786	1.34477	0.799037	0.696736	0.600935	1.55176	0.195998	1.55176	0.640477	0.158157
APOM	-0.982642	1.09853e-07	4.08155	2.76385	3.13089	2.60837	3.89718	4.69354	3.36022	2.78513	4.2402	3.24733	4.4263	3.31274	3.04172	4.40964	3.34909	5.29762	3.86109	3.34979	3.54719	4.0084	3.867	4.04009	3.66077	2.56309	4.84893	3.83724	2.87004	3.10846	4.13038	4.08126	3.72116	3.98623	3.5953	3.22196	3.47607	3.4116	3.7257	4.08384	4.19275	2.68565	2.95506	2.80169	1.44181	1.21375	1.44181	4.2982	1.05799
GCNT2	-0.539529	1.10672e-07	2.8529	2.34671	2.29318	2.04329	2.85509	2.19315	2.34144	2.32912	1.91343	2.19244	2.05783	2.25425	1.89505	1.88014	1.88699	2.13166	1.82321	1.92381	2.6518	1.94481	2.691	1.96895	1.85225	2.74777	2.46069	2.58201	2.40652	2.15822	2.7722	2.42434	2.79479	2.59349	2.66306	2.46186	2.27665	2.80776	2.61122	2.32332	2.73118	1.74816	2.12619	2.50759	1.36046	0.480043	1.36046	3.02272	0.900099
GYG1	0.374067	1.11914e-07	3.7203	4.09528	4.20158	4.25945	3.99723	4.12921	4.01188	3.82717	4.02867	3.97276	3.77396	3.89253	4.12642	3.92184	4.28826	4.05594	4.09493	3.94128	3.96539	4.12277	4.04887	4.21587	4.8897	3.41615	3.88226	3.84814	4.1091	3.99961	3.75771	3.98688	3.81657	3.66266	3.85883	4.09092	4.2934	3.94181	3.90931	3.91166	3.69728	4.20565	3.92574	4.21967	4.8929	4.53496	4.8929	3.97808	4.99941
SEMA5A	-0.507935	1.12996e-07	3.22471	3.18885	3.21047	3.27276	3.50237	2.17164	3.10775	3.22281	1.85304	2.81088	1.75972	2.82166	3.00787	1.91904	2.33172	2.30485	2.21888	2.04337	2.8815	2.6095	2.45285	2.1552	1.50458	1.47475	3.05586	2.63428	3.00524	3.07034	3.19571	2.48597	2.51881	3.02072	3.2236	2.92297	2.51638	3.08373	2.64645	2.96591	2.97111	2.74244	2.74547	3.11438	1.94361	2.68511	1.94361	4.1199	2.45324
PCBP2	-0.248304	1.13861e-07	6.59211	6.94898	7.01658	6.86469	6.78724	6.72501	6.96534	6.66405	6.96007	6.99481	6.60409	7.01054	6.90849	6.86052	6.87442	6.84987	6.42273	6.34813	6.51792	6.72904	6.65307	6.36596	6.38529	6.80317	6.41016	6.63656	6.63483	6.63139	6.52235	6.88536	6.6926	6.64399	6.63335	6.67576	6.53738	6.75293	6.53133	6.97375	6.84199	6.81889	6.64276	6.60783	6.29799	6.04044	6.29799	6.90001	6.37625
DNAJB9	0.471695	1.14527e-07	4.39319	4.31691	4.03727	4.34362	4.39496	3.51981	3.88109	3.7472	3.84334	3.81521	3.37612	3.65065	3.99303	2.93152	3.75158	4.22521	3.57945	3.54636	4.05891	3.91726	4.13857	3.57521	3.93809	1.738	3.60252	4.08502	4.14969	3.95684	4.1011	3.59459	3.78614	3.50752	3.78353	3.32946	4.52866	4.14421	4.41422	3.81721	3.83582	4.01674	3.69738	4.41717	5.12125	5.41519	5.12125	4.16963	5.85935
P2RY6	0.500341	1.15328e-07	1.75893	1.5529	1.82127	1.52058	1.98602	2.31022	1.65956	2.0236	1.34246	1.50669	1.68842	1.74884	1.74379	1.81138	2.43864	1.8157	2.03652	1.46901	2.22385	2.13368	1.67528	2.42074	2.37246	2.01235	1.67277	1.93659	1.19271	1.76523	1.514	1.73806	1.82425	2.24407	2.05104	1.68486	2.38645	1.90102	2.13821	1.64439	1.73678	1.76062	2.18976	2.20404	2.81302	3.55329	2.81302	1.86774	3.43423
MAF	-0.9308	1.1606e-07	5.9288	5.82746	5.43066	5.81186	6.13069	6.28449	5.97773	5.8586	5.86908	6.30032	6.08021	6.08497	5.67985	5.9563	5.9581	6.04417	5.46929	5.51581	6.32008	6.50901	6.45749	5.19992	4.96051	5.4872	6.34199	6.28221	5.54583	5.55631	6.39425	5.96723	6.13752	6.43002	5.84439	5.69169	5.92108	6.62028	6.3131	6.31549	6.45488	5.13907	5.90199	5.92351	4.87965	3.94333	4.87965	6.60439	4.03486
C7ORF10	-0.613043	1.17475e-07	2.48374	2.38069	2.13607	2.03802	2.68812	3.06484	2.45903	1.73972	3.19013	2.77815	2.75713	2.05952	2.1129	3.26705	2.19604	2.83943	2.23594	2.09734	2.95369	2.90106	2.89967	2.92779	2.35401	1.46994	3.38192	2.73709	1.95352	2.60857	2.90193	2.78381	2.69681	2.93341	2.84461	2.81205	2.37822	3.23135	2.38889	2.36936	3.1316	1.61289	2.31064	1.9862	1.9626	0.662159	1.9626	2.67046	0.75208
NMT2	-0.353443	1.17475e-07	2.63855	2.70749	2.66594	2.78938	2.47664	2.31935	2.78334	3.01717	2.32967	2.60646	2.4391	2.81412	2.6512	2.3484	2.81539	2.6006	2.15485	2.94231	2.41044	2.33156	2.16304	2.30923	2.213	4.49987	2.3302	2.59702	2.74487	2.86435	2.7572	2.57761	2.75929	2.61658	2.84622	2.68974	2.66364	2.62221	2.37503	2.43559	2.39545	2.49431	2.74696	2.68241	1.8634	1.50704	1.8634	2.68101	1.91339
CEACAM4	0.765997	1.17694e-07	0.472865	0.503186	0.186731	0.541594	0.206365	0.90603	0.325617	1.07959	0.645891	0.483166	0.811152	0.073335	0.592109	0.655359	1.48448	0.094512	0.968954	1.72174	0.118577	0.847101	0.166792	0.440635	0.733589	0.608219	0	0.181753	0.896181	0.819895	0.429701	0.60464	0.686103	0.553718	1.09612	0.598533	0.931842	0.140194	0.791215	0.565519	0.083361	0.552415	1.03133	1.51284	2.48356	2.61827	2.48356	0.0985021	1.95917
KIAA0513	0.350024	1.18688e-07	2.31523	2.1503	2.67644	2.43928	2.47333	1.81228	2.37235	2.72216	1.56124	1.93776	1.64204	2.26196	2.5531	1.38929	2.32274	1.41319	1.43032	2.02208	1.90965	2.56763	2.20374	1.60769	1.70761	1.76496	1.47404	1.81824	2.36139	1.88657	2.17275	2.12886	2.12552	2.17807	2.2418	2.16953	2.39188	1.74462	2.0573	2.13491	2.21019	2.25198	2.32469	2.34496	2.49246	2.81074	2.49246	2.65957	2.47819
RGS9	-0.430777	1.20481e-07	0.369255	1.88197	2.14072	1.94954	0.679295	1.20174	1.40392	1.42016	2.24184	2.00401	1.47947	1.83843	2.08728	2.09735	1.34869	0.911808	2.25401	2.38213	1.17391	0.958831	1.22156	0.89939	0.954118	1.92228	1.2743	1.10628	1.59876	1.56954	0.759982	1.75355	1.58015	0.932773	1.46341	1.42484	1.13174	0.875946	1.39339	1.36293	0.704868	1.60416	1.68313	1.38318	0.417442	0.56016	0.417442	0.757718	1.01562
FOXQ1	0.699181	1.21192e-07	0.309828	0.716705	0.709014	0.517907	0.473067	0.440393	0.387656	0.801189	0.313715	0.622245	0.210859	0.534664	0.892181	0.55691	0.557976	0.443901	0.45003	0.730382	0.258844	0.45053	0.247857	0.268869	0.546092	0.202099	0.362186	0.253996	0.717089	0.23292	0	0.590033	0.452336	0.114451	0.126511	0.246167	0.125788	0.0928995	0.130093	0.192338	0.184547	0.847143	0.387258	0.441018	2.11352	3.087	2.11352	0.360287	3.01739
BAIAP3	-0.457505	1.21392e-07	1.12677	1.60288	1.77239	1.64067	1.04813	1.78919	1.84895	1.48474	1.27347	1.90245	1.93418	1.8021	2.09111	1.49294	1.8762	0.839473	1.27094	1.84842	1.64386	1.97227	2.51494	1.90811	1.7261	1.05462	1.819	2.25961	1.76239	2.70372	2.01663	2.25732	2.02307	2.24419	2.15898	1.88018	1.59656	2.2355	1.94625	2.27065	2.14928	1.6031	1.55651	1.51109	0.634309	0.458176	0.634309	1.18237	0.356895
SH2D6	-0.749552	1.22572e-07	0.49985	1.0957	1.51059	1.57079	0.460705	2.69264	2.06244	0.764073	2.04163	1.70494	1.53962	2.1762	1.65474	2.65618	3.28692	1.44115	2.88278	1.98631	2.26073	2.17058	1.42077	2.44876	1.34889	2.34537	1.7395	2.19603	2.35495	2.00482	1.61409	2.14626	2.61367	1.72021	1.70683	2.58982	1.88398	2.12651	2.24057	2.21726	1.95695	1.87219	1.22199	1.55131	0.164137	0	0.164137	0.551177	0
KCNG1	-0.678524	1.22883e-07	2.5353	2.41442	2.6812	2.13884	3.26756	2.87365	2.82725	2.13123	2.35356	2.5485	2.35503	2.29394	2.08835	2.4994	1.96044	2.17102	2.11365	1.97593	3.39494	2.99796	3.12741	2.34372	0.634553	0.141654	2.11386	3.03521	2.42637	2.54709	2.79827	2.75401	2.96475	2.8772	1.91333	2.42802	1.15079	2.96141	3.11959	3.1258	2.6485	2.1948	2.30097	1.80492	0.67664	0.961352	0.67664	2.35914	1.99672
NUAK2	-0.422909	1.24113e-07	3.99564	3.95101	3.93667	3.86121	4.3047	3.58193	3.8525	4.0777	3.4217	3.72257	3.29388	4.11623	4.00885	3.32748	3.70512	3.66671	3.9036	3.70482	4.14994	4.34365	4.17637	3.43803	3.42396	5.03539	3.67776	4.08072	3.87269	4.05443	4.37486	4.25964	4.42334	3.99862	4.02947	3.4853	4.45602	4.16864	3.99333	4.06352	4.01652	3.68227	4.00292	3.84759	3.22743	2.82015	3.22743	4.34993	2.98272
IDH2	0.542933	1.24893e-07	6.09787	5.82301	5.84845	5.55664	6.20768	6.18684	5.62568	5.73128	5.71047	5.79066	6.00838	5.98629	5.86726	5.80912	6.71846	5.79006	5.31825	5.42668	6.18875	6.18866	6.11364	6.14699	7.52096	3.66451	5.15697	5.8306	5.51938	5.85551	6.03835	6.12852	5.83377	6.10103	5.95539	6.07367	5.94478	5.881	5.98998	5.9099	5.85081	6.06174	6.18647	5.80523	6.96646	5.37831	6.96646	6.09659	5.73434
ALOX15B	0.770086	1.25242e-07	0.715903	0.628891	1.02037	0.981581	0.113301	0.470722	0.755613	1.205	0.807403	0.741992	0.165418	0.460335	1.89708	0.284765	1.11536	0.0865192	0.436421	0.682071	0.203775	0.436908	0.148641	0.0741164	0.500194	0.660299	0.0773451	0.162064	0.690635	0.712303	0.140658	0.793536	0.188365	0.337847	0.277693	0.839915	0.0935337	0.0545133	0.617493	0.470801	0.337264	0.925338	0.880004	1.17607	1.39351	3.05698	1.39351	0.322249	2.80534
CCR2	0.640211	1.26191e-07	1.61049	2.09453	2.81176	2.66617	2.06731	1.48418	2.41947	2.64689	1.61136	1.77551	1.49005	1.62531	3.20558	1.1899	2.79347	1.06838	1.12783	1.77939	1.50083	2.02178	1.5271	1.68307	1.392	0.980961	0.592834	1.43982	2.51513	1.99199	2.03041	1.92771	1.70136	2.00386	2.13895	2.34659	2.54875	1.27042	1.7551	1.55758	1.77512	2.4386	2.39615	2.74184	3.43198	3.25129	3.43198	1.71465	3.66166
STEAP1	0.900947	1.27013e-07	1.63672	1.2206	1.22201	1.2655	2.01083	1.98724	1.48724	1.21278	1.47264	1.47923	2.00309	1.73708	1.48026	1.38816	1.46298	1.88215	1.68423	0.59862	1.95511	1.36347	1.60768	2.22545	1.65726	0	1.41686	2.32929	1.39253	2.15491	2.00115	1.72168	1.78991	2.46076	1.93969	2.2108	1.84681	1.72387	1.96676	1.47533	2.34821	1.59174	1.27256	1.93979	3.04603	4.79541	3.04603	1.56586	4.54414
CHRFAM7A	-0.581518	1.27808e-07	2.25447	1.6261	1.60761	1.66311	2.58376	1.44555	1.657	1.41537	1.22603	1.75146	0.849999	2.05686	1.50851	0.670395	1.48447	1.21599	0.975516	0.695079	2.15932	1.88204	2.08087	1.18528	0.638794	0.305676	1.67502	2.08342	1.28134	1.83209	2.11472	1.86718	2.0935	2.34298	2.34315	2.11471	1.81949	2.41413	2.02084	2.13372	2.38059	1.28656	1.83168	2.03543	0.80169	0.737539	0.80169	2.74043	0.610005
AFG3L2	-0.50875	1.31286e-07	5.54616	4.8934	4.80574	4.97076	5.41097	5.18015	4.93514	4.78371	5.03339	5.23043	5.14606	5.23337	4.69162	4.92725	4.58816	4.97909	4.34152	4.53288	5.30649	5.43017	5.37818	4.98671	4.9136	5.62197	5.71928	5.53459	4.7726	5.0432	5.27917	5.34701	5.26478	5.49671	5.21955	5.39046	4.85084	5.50975	5.20605	5.3516	5.52682	4.68473	4.86849	4.81191	4.25244	3.3449	4.25244	5.68749	3.60328
C1ORF38	0.796014	1.31286e-07	3.04705	3.96723	4.05324	4.00023	2.63304	3.26955	4.17628	4.27763	3.93674	4.31182	3.62109	3.78055	4.83029	3.95792	4.51453	2.14619	3.83733	3.58901	2.84331	2.97601	2.85513	2.99755	3.72442	1.48276	2.08598	2.54086	3.79447	3.78609	3.15876	3.73125	3.24981	2.98373	3.68761	3.82117	3.71336	2.43155	3.16487	3.33867	2.85843	4.83343	3.93303	4.28316	4.77563	5.46737	4.77563	2.41113	5.23404
C12ORF23	0.280492	1.31319e-07	4.16871	4.09345	3.90998	3.9974	4.036	3.36661	4.03937	4.23527	3.93775	3.74226	3.71511	4.04091	3.66605	3.54596	3.77602	3.68255	3.75768	4.00085	3.74928	3.57712	3.98368	2.94801	3.22977	4.26894	3.63615	3.64451	3.86535	3.41963	3.61499	3.00948	2.89444	2.91655	3.60848	3.03775	3.68672	3.90363	3.51897	3.61263	3.5603	3.75075	3.9517	4.03469	4.19151	4.51141	4.19151	3.82565	4.6404
CXADRP2	-0.392134	1.31568e-07	2.02853	0.900603	0.872985	0.942044	1.60882	0.78961	1.04645	0.861535	0.551673	0.925825	0.721876	1.06667	0.554051	0.545081	0.750882	1.80575	0.875228	1.52876	1.23283	1.32843	1.10861	0.935332	0.268926	1.88534	1.18798	1.09284	0.816502	1.00232	1.61669	1.06471	1.52016	1.43889	1.27007	1.29649	1.17743	0.951701	1.44929	1.19819	1.19697	0.640059	1.02267	1.30953	0.525901	0.144033	0.525901	1.82322	0.148807
MYO3A	-0.135965	1.32115e-07	0	0.411827	0.616738	0.685915	0	0.07575	0.287872	0.384958	0.371234	0.420381	0.0832694	0.406191	0.601284	0.227433	0.245381	0.0344709	0.383001	0.60478	0.103255	0.0965211	0.0986442	0	0.0653298	0.184281	0	0.173657	0.425649	0.493385	0.0566762	0.16975	0.334671	0.0872481	0.187016	0.259034	0.29013	0.0706936	0.0669525	0.147547	0.0582685	0.494496	0.18184	0.536032	0	0.0382954	0	0.0175515	0.0919816
SLITRK2	-0.165026	1.32115e-07	0.0757417	0.345109	0.637811	0.812136	0.10311	0.104292	0.679786	0.671029	0.252528	0.706275	0.0294973	0.190697	0.260312	0.136109	0.347899	0.143608	0.253617	0.580638	0.253897	0.163854	0.198639	0.323042	0.190195	0	0	0.265601	0.875901	0.487478	0.188141	0.254512	0.155053	0.257086	0.365926	0.315219	0.649391	0.166354	0.444319	0.224618	0.276616	0.612459	0.238319	0.322276	0.0272673	0.0659299	0.0272673	0.0601214	0.0958056
DERL3	0.943885	1.32408e-07	1.65707	3.75696	3.61901	4.03408	1.52796	3.84184	3.24017	3.30283	3.71593	3.91147	3.70473	3.65628	4.55745	3.93319	3.94899	2.53884	3.78038	4.46648	2.63866	2.81961	2.78846	2.83204	3.58758	3.22501	2.18246	2.78668	4.57016	4.75887	2.91966	4.2099	3.35175	2.77631	3.82322	3.94481	3.28016	2.39082	3.20423	3.25126	2.20516	4.96439	4.09508	3.5321	5.27684	5.67438	5.27684	1.85009	5.22989
JPH1	0.41001	1.333e-07	1.2214	0.690796	0.538907	0.738108	0.553554	0.57743	0.729985	0.610973	0.3307	0.569448	0.481734	0.919146	0.608218	0.584639	0.927116	0.42186	0.617154	0.993643	1.06104	0.81	0.803642	0.845337	0.771636	0	0.295134	0.87743	0.487171	0.722817	0.873777	0.744364	0.566899	0.689716	0.833112	0.757571	0.911242	0.840585	1.30269	0.592486	0.865575	0.588295	0.69318	0.914464	0.97633	0.0665782	0.97633	0.844113	0.740203
FAM102A	-0.568241	1.33409e-07	5.48366	5.77002	5.55504	5.70032	5.50362	4.97645	5.59607	5.66967	4.43056	5.08412	4.53527	5.30988	5.62796	4.7471	5.35371	4.47506	4.79452	4.47319	5.69487	5.33722	5.42637	4.51068	4.58086	3.49242	4.94693	5.14753	5.33049	5.51512	5.63121	5.47552	5.67051	5.59691	5.38763	5.54035	5.17837	5.70365	5.60295	5.76738	5.42744	5.52879	5.44018	5.31571	4.12732	2.75511	4.12732	5.33694	3.73124
RNF121	-0.30098	1.3463e-07	3.72347	3.5471	3.21728	3.3249	3.64529	3.63862	3.59393	3.41805	3.30596	3.52724	3.60817	3.53143	3.30498	3.56793	3.39012	3.93902	3.33281	3.47286	3.84597	3.55669	3.86002	3.51941	3.64983	3.72338	3.90661	4.0287	3.48125	3.66255	3.72386	3.52639	3.75138	3.82151	3.61817	3.65017	3.36244	3.83796	3.65477	3.6466	4.05156	3.35583	3.65153	3.3998	2.96473	2.74208	2.96473	3.49082	3.05131
PVRL2	0.310687	1.3646e-07	4.88985	4.19723	4.38243	4.69133	4.85765	4.76607	4.55281	4.39691	4.28448	4.52755	4.52731	4.47848	4.35911	4.40733	4.82502	4.31742	4.84283	4.3831	4.78902	4.68688	4.7916	4.61523	5.56711	4.592	4.87078	4.30326	4.1689	4.40114	4.25537	4.57359	4.59647	4.58131	4.11203	4.45539	4.58461	4.53405	4.85103	4.78926	4.75474	4.61483	4.67007	4.70712	5.39664	5.15696	5.39664	4.57713	4.91273
SLC11A1	1.14728	1.40727e-07	0.0644667	0.0803553	0.145915	0.11116	0.0878832	0.0671807	0.17322	0.263404	0.124458	0.0777787	0.232813	0.163249	0.223596	0.22374	0.249945	0.258214	0.314515	0.160073	0.177864	0.291994	0.392721	0.374121	0.162815	1.14062	0.326585	0.140752	0.34452	0.263549	0.23922	0.192978	0.364486	0.0963817	0.0576848	0.168923	0.384156	0.101418	0.348247	0.251489	0.203951	0.189179	0.498118	0.145484	1.3766	4.23591	1.3766	0.076032	3.06902
KLRB1	-0.652663	1.4323e-07	4.81345	5.83997	5.52568	5.65572	5.64161	6.11646	5.6895	5.68315	6.12721	5.87446	6.20467	5.73146	6.2613	5.79753	5.80102	6.36502	5.49699	6.91106	5.3784	4.90237	5.19711	5.66839	6.80217	5.34282	5.72386	5.64685	5.50241	5.72283	4.94077	5.43123	5.2301	5.25113	5.40478	6.23173	5.36547	4.64572	5.25017	4.92953	4.97734	5.59865	5.39739	5.91689	4.44145	4.03029	4.44145	5.27666	4.64244
SLU7	-0.230271	1.43608e-07	4.03944	4.33259	4.1884	4.26366	4.06654	4.02894	4.19764	4.20964	4.24662	4.2625	4.02306	4.16259	4.14348	4.01988	4.07239	4.33711	4.16364	4.38928	4.16716	4.06446	3.9851	3.7735	3.60878	5.44782	4.10412	4.33981	4.29612	4.2338	4.20694	4.12878	4.18647	4.23028	4.13265	4.21374	4.30891	4.04861	3.89629	3.91436	3.94802	4.14158	4.19143	4.19396	3.7876	3.83152	3.7876	4.10917	4.10731
HRASLS2	-1.23596	1.45947e-07	5.00475	3.90283	3.32191	2.44081	4.94609	5.62239	4.18527	3.72735	4.21348	3.83863	6.30461	4.40616	3.95775	5.20336	4.83766	6.2576	5.47326	4.87577	5.37535	4.54977	5.36299	5.05742	5.91409	3.72454	5.43413	5.55855	3.67262	5.22121	6.00665	4.92238	3.95996	5.52766	4.68223	4.80574	5.50803	5.45766	3.89958	5.23881	3.92254	3.25065	4.80946	3.8325	2.96998	0.18799	2.96998	5.01807	0.494398
CASP10	0.52275	1.4725e-07	2.94353	3.05454	2.90538	2.957	3.21212	2.82871	3.13985	3.58065	2.41697	2.93006	3.08877	3.33131	3.27097	2.39161	3.3572	2.12767	3.667	3.05987	3.60204	3.28001	2.80686	2.60028	3.7814	2.41483	2.83527	3.29271	3.07547	3.18817	3.91035	3.26352	3.70546	3.84077	3.27465	3.34505	5.20309	3.00905	4.17451	3.19248	3.20296	2.91092	3.67828	3.96394	4.44732	3.12051	4.44732	3.33942	3.38883
ITPRIPL2	0.467395	1.47792e-07	2.60072	2.78623	2.83183	2.92359	2.3227	2.10554	2.78529	3.17717	2.17798	2.42681	2.02578	2.69711	2.64525	1.68476	2.84827	1.87944	2.21876	2.55532	2.61351	2.22698	2.1328	2.37052	2.15312	3.15873	1.88544	2.32212	2.76527	2.79239	2.47221	2.31351	2.23467	2.32386	2.51057	2.31168	2.69856	2.61783	2.54106	2.20388	2.31092	2.58811	2.48154	2.90596	3.30345	4.40801	3.30345	2.73817	4.02505
SAP30	0.355434	1.47792e-07	2.71787	2.25804	2.49645	2.00371	2.89101	2.85637	2.57783	2.47965	2.98081	2.07364	2.8254	2.32262	2.48083	2.96008	2.52094	2.86355	2.53212	3.03556	2.88157	2.78657	2.54806	2.94698	3.43054	1.17488	2.59013	2.82932	2.58243	2.60099	2.86546	2.47274	2.23438	2.88516	2.54575	2.9389	2.85986	2.83853	2.71613	2.67082	2.57378	2.61876	2.65396	2.61098	2.86696	2.85466	2.86696	2.21903	3.07198
RNF167	-0.231808	1.49109e-07	5.50741	5.76963	5.74197	5.72201	5.83278	6.19085	5.85888	5.52957	6.02807	5.96308	5.97404	5.8643	5.89506	5.97496	5.88765	5.91691	5.99594	5.73312	5.91743	5.93916	5.89395	5.79592	5.83625	4.56786	6.035	5.96633	5.73103	5.84187	5.62246	5.95249	5.88716	5.89059	5.86283	5.76358	5.54791	5.88941	5.79412	6.00634	5.97726	5.9618	5.64738	5.69149	5.40006	4.80872	5.40006	5.69518	5.06402
CTSK	1.01299	1.49216e-07	3.48684	4.86643	5.40066	5.18833	3.62454	3.99224	4.43631	4.9908	4.87535	5.15137	4.0929	4.63774	5.24814	4.28048	4.91059	3.80524	4.30681	4.27333	3.96075	4.4563	4.02226	4.13611	3.90225	1.52295	2.88769	4.08519	5.25133	5.14083	4.15286	4.64104	4.20718	4.12029	4.45277	4.83855	4.66259	3.73796	3.94726	4.18106	3.69732	5.8394	4.92257	5.18465	6.38643	8.12201	6.38643	3.58748	7.81646
SCN4B	-0.449764	1.54296e-07	1.91923	1.47528	1.50644	1.38442	1.68881	1.57313	2.13538	1.73935	1.29932	1.75509	1.40446	1.86144	1.03462	1.18242	1.80718	1.21983	1.24091	1.26033	2.07306	1.86345	1.70925	1.67884	1.72529	0	1.11588	1.92511	1.80609	1.98592	1.93675	1.86891	1.66136	1.9414	2.14342	1.89945	1.54629	2.01401	2.22791	2.14218	2.03718	1.69861	1.53271	1.88338	0.673199	0.578094	0.673199	2.16698	0.274746
NTNG1	-0.124238	1.57202e-07	0.255872	0.125481	0.225094	0.697219	0.153289	0.155017	0.238668	0.131372	0.22839	0.178641	0.15203	0.180479	0.155279	0.221987	0.242932	0.310662	0.203976	0.757592	0.142844	0.14804	0.179335	0.194925	0.183178	0.193266	0.138497	0.465322	0.197987	0.207464	0.0660384	0.236832	0.223877	0.740006	0.359322	0.259904	0.499343	0.160169	0.270911	0.187099	0.283108	0.554426	0.084604	0.116583	0.0361954	0.0225069	0.0361954	0.297413	0.167531
RASL12	0.465525	1.57286e-07	1.32683	1.9197	2.15258	1.64931	1.60158	1.67317	1.70244	1.8684	1.18313	1.40282	1.59152	1.78566	2.38844	1.33496	1.48903	1.33085	1.35644	0.742157	1.84106	1.48976	1.45939	1.42308	1.71615	0.599212	0.985161	1.84567	1.55201	2.2525	1.47714	1.72543	1.73817	1.77123	1.80171	1.88088	2.08348	1.55792	1.75374	1.34663	1.4624	1.9654	1.67916	1.9696	2.5579	3.38624	2.5579	1.74661	2.9669
ACSF3	-0.325304	1.57358e-07	2.94231	3.55228	3.67404	3.41011	3.53055	3.79372	3.65117	3.44478	3.85124	3.81466	3.96096	3.91088	3.61839	4.34153	3.536	3.58569	3.89321	4.02211	3.38198	3.69381	3.86748	4.1483	3.63766	3.26179	3.93353	3.68439	3.64248	3.57611	3.34253	3.8589	3.55637	3.786	3.65511	3.52137	3.17109	3.62088	3.50563	3.81136	3.89585	3.49434	3.59046	3.28504	2.8535	2.28503	2.8535	3.2745	2.18581
RARRES1	1.22754	1.57415e-07	4.48778	4.57239	4.51835	4.54181	5.49799	6.3192	4.01942	4.36368	3.99906	4.39876	5.27151	4.83635	5.43129	4.55818	6.67732	4.81715	3.72566	4.64551	5.04174	6.42601	5.48178	4.03233	6.04511	3.59615	4.0085	4.32281	5.06511	5.31129	5.87817	4.344	5.7283	5.38454	4.87802	5.9485	6.75904	4.41004	5.96123	5.20477	4.76797	4.85021	7.1088	6.19662	7.91996	2.80459	7.91996	4.35977	5.08196
QPRT	-0.661921	1.61491e-07	5.00326	4.56444	4.53432	4.15658	5.2057	5.42584	5.19888	3.86664	4.66026	4.26387	5.34349	4.44216	4.38902	5.14811	4.0634	5.53024	4.29421	4.43854	5.05116	5.13354	5.15994	5.16528	4.50569	4.63441	5.24613	5.06262	4.30715	4.38218	4.89074	5.43044	4.33804	5.1342	4.61938	5.35335	4.35709	5.08604	5.15027	5.22342	5.36527	4.92141	3.72484	4.02396	3.34859	3.30219	3.34859	5.18709	2.70052
CPA3	0.675048	1.61694e-07	4.80824	5.05963	4.58643	4.62522	5.25231	4.83433	4.54626	4.21482	4.55941	4.70144	4.46753	4.51614	3.90269	4.70966	5.75544	4.47042	4.59552	4.3521	4.98596	4.32131	4.42765	4.9156	4.97843	2.10875	3.47957	4.96752	5.23617	5.16819	4.87945	4.88927	4.29821	5.27381	4.41566	4.88486	4.97686	4.72612	4.66949	4.38775	4.40536	5.13742	4.45199	5.02469	5.1513	4.14903	5.1513	5.33421	5.05717
CRELD2	0.475716	1.61694e-07	3.00692	3.19356	3.34256	3.3296	2.8592	3.83184	3.28001	3.32088	3.57362	3.24921	4.40959	3.32418	3.48121	3.8793	3.59883	2.76268	3.50726	3.32282	3.60932	3.19154	3.43128	4.13805	4.88337	3.66947	2.77883	3.93364	3.58402	3.57593	3.37109	3.82748	3.69223	3.14583	3.47328	3.56986	4.47576	3.20186	4.01612	3.53119	3.08684	3.94132	3.47497	3.57078	4.42808	4.42115	4.42808	2.80869	3.87048
CTSC	0.550065	1.61694e-07	4.56594	5.06807	5.31889	5.15228	4.67364	4.55611	5.0619	5.44803	5.16535	5.0523	4.6211	4.95302	5.21879	4.91775	5.38573	4.57883	4.54582	4.83749	4.54833	4.74714	4.48852	4.13054	4.78237	2.64631	3.73064	4.61695	5.2791	5.18882	4.77646	4.67417	4.73554	4.5741	4.97126	4.84109	5.46458	4.40116	4.75355	4.59823	4.43778	5.55233	5.19163	5.79416	5.86533	5.31164	5.86533	4.79058	5.06865
LINC00479	-0.645088	1.61694e-07	0.577774	0.479803	0.36741	0.405473	0.573744	2.11257	1.66452	0.576229	1.07741	1.2716	1.53514	0.795926	0.539748	1.35656	1.90031	0.80448	1.38199	1.25239	1.46814	2.37034	1.93902	1.20378	0.860098	1.33581	1.40671	2.10696	0.887565	1.56207	2.23181	1.62249	1.72393	1.79825	1.93702	1.81998	1.25678	2.07966	1.68646	2.13965	2.21848	0.731394	1.12676	0.714269	0.213457	0	0.213457	0.338073	0
NIPAL3	-0.352793	1.61694e-07	2.97813	3.04906	3.13393	3.20761	3.09777	2.79335	3.21159	3.39774	2.63062	3.05109	2.59375	2.99513	2.98077	2.46359	2.72176	2.65934	2.2844	2.44672	2.96122	3.03368	2.99088	2.54926	2.33362	2.51281	2.9404	2.97885	2.98811	3.02909	3.15591	2.99879	3.22703	3.07038	3.04405	3.21994	2.90257	3.05909	2.82457	2.96022	2.99512	2.9379	3.00371	2.98482	2.32006	1.94026	2.32006	3.37162	2.30669
SKP1P2	-0.295833	1.61694e-07	2.83193	2.64854	2.44321	2.55617	2.90839	2.91654	2.68728	2.43918	2.97169	2.76223	3.17235	2.65577	2.35635	3.00974	2.72126	3.70101	2.85138	3.01619	2.84326	2.80942	2.7873	3.16141	2.92858	3.98616	3.40378	2.99525	2.62574	2.68669	2.8854	2.39721	2.59522	2.787	2.77222	2.67789	2.68762	2.90712	2.64445	2.57558	2.70871	2.55843	2.72338	2.79826	2.69558	2.27803	2.69558	2.66325	2.60542
SLC23A1	-1.73537	1.61773e-07	6.70803	5.6262	5.63498	5.28483	6.8334	6.68629	6.33933	5.48002	5.96245	6.22122	6.17416	6.26508	5.52813	5.9522	5.76234	6.44025	4.95794	5.09795	6.57691	6.88099	6.78966	5.86577	5.80299	3.42599	6.65138	6.82126	5.53793	5.6112	6.65779	6.52334	6.56112	6.70713	6.29967	6.28858	5.58588	6.53876	6.62062	6.70344	7.15778	5.26469	5.65589	5.66397	3.1009	0.600386	3.1009	6.67073	0.470263
SERPING1	0.80629	1.63817e-07	5.10076	5.99313	6.35229	6.16485	5.35082	5.81644	5.58927	6.42066	5.99696	6.07086	6.13301	5.85457	6.88817	5.85741	6.99687	5.21075	5.90119	6.23175	5.06618	5.45997	5.06893	5.48895	6.13084	3.17447	4.81829	4.93071	5.43381	5.72311	4.76475	5.98346	4.73253	4.84692	4.81201	5.65177	5.44996	4.21731	5.06463	5.48431	4.72968	6.74113	5.39701	5.9525	7.08179	7.56132	7.08179	5.10295	8.07634
SGK223	-0.684587	1.64149e-07	3.56075	3.92088	3.85318	4.03808	4.04147	3.40458	3.96759	4.04197	2.79597	3.58374	3.13569	4.11297	3.95024	2.93706	3.48782	2.53752	2.77028	3.0358	4.30265	4.21395	4.27577	3.11304	3.07695	0.929315	3.81231	4.00972	3.67821	4.04827	3.90457	4.51142	4.15231	4.50848	4.15205	4.27441	3.04614	4.16594	4.30544	4.23385	4.13308	3.6721	3.77961	3.77526	1.91818	1.26668	1.91818	3.78728	2.15448
AMBP	-0.226797	1.67537e-07	0.256427	0.393724	0.158976	0.218654	0.214636	0.31438	0.297239	0.106664	0.402881	0.453859	0.533316	0.422203	0.208752	0.716031	0.402798	0.295756	0.2727	0.677506	0.290893	0.392322	0.565035	0.764383	0.335171	1.01836	0.572017	0.523729	0.186213	0.320736	0.338457	0.0604872	0.426463	0.190024	0.209488	0.145023	0.135708	0.516226	0.402514	1.25466	1.53618	1.51641	1.00803	0.183312	0.114532	0.203972	0.114532	0.244002	0.136337
RHBDF1	0.438532	1.68049e-07	1.81797	2.06933	2.13417	2.14859	2.14185	2.27751	2.20728	2.38976	1.71497	2.24624	1.60385	2.46893	2.74364	1.88291	2.8466	1.43996	2.10283	1.68946	2.42301	2.72777	2.82815	1.52419	2.40708	0.893766	2.30783	2.32694	2.63463	2.79038	2.4308	2.4003	2.7493	2.39827	2.73636	2.66444	2.46518	2.75711	2.88913	2.8608	2.47282	2.5961	2.72748	2.5404	2.77306	2.76578	2.77306	1.67208	2.59876
SLC39A4	-1.1127	1.68049e-07	5.22133	4.41504	4.62043	4.09102	6.01185	5.97014	5.03828	3.66615	5.09578	5.13534	5.75346	4.65285	4.44806	4.89993	4.42732	5.75286	5.40859	4.48172	5.97482	5.27671	5.65739	5.58072	4.87016	4.43986	5.84683	4.87252	4.00874	4.13247	5.17391	5.35205	4.97618	5.75944	4.5872	5.3066	4.64968	5.68109	5.35101	5.52359	5.14648	4.16323	4.62774	4.11371	3.24747	1.20708	3.24747	5.23327	1.52243
PIM2	1.01081	1.70752e-07	3.07088	5.60606	5.49098	5.75843	3.39488	4.23993	5.1398	5.88189	5.40014	5.681	4.86366	5.33169	6.14273	5.15311	5.51759	3.30598	5.79548	5.56242	3.7623	3.90612	3.98876	3.66114	5.14836	2.87194	3.27793	3.88382	5.97502	5.28406	4.10958	5.48553	4.35116	3.90204	5.17782	4.76992	4.9824	3.14284	4.33801	4.35302	3.24334	6.19377	5.7253	5.59212	6.8754	7.09751	6.8754	3.31235	6.95434
IL1RL1	0.496934	1.72085e-07	1.61157	1.48011	1.78174	2.02774	0.972566	0.863456	1.45236	2.06334	0.843651	1.26525	0.656168	1.3941	1.77042	0.915175	2.13284	0.60346	1.45172	1.29878	1.61675	1.02778	1.0006	0.667544	1.42985	0.0704209	0.75554	1.35282	1.86481	1.74082	1.44683	1.28131	1.58904	1.23818	1.54214	1.31831	2.54836	1.38579	1.39017	1.36993	1.33216	1.6983	1.6382	1.82259	1.97365	1.28587	1.97365	1.41805	1.58152
DNAJC12	0.501842	1.734e-07	1.51991	1.32975	1.19917	0.947516	1.76948	1.91189	1.17416	0.736311	1.19552	1.13499	1.62756	1.42093	1.02806	1.77863	1.26151	1.77827	1.16995	1.54226	1.93862	1.75028	1.8885	1.46563	1.75955	1.09833	0.98147	1.6841	0.805084	1.70499	2.07768	1.52721	1.53721	1.28747	1.48967	1.13754	1.93778	1.49414	1.87709	1.33061	1.73548	1.00235	1.82376	1.62302	2.08886	1.83519	2.08886	1.37803	1.17444
IFITM2	0.895656	1.734e-07	5.65038	6.70621	6.87447	6.91294	5.85672	6.74607	6.82924	6.839	7.13244	6.7854	7.30656	6.54784	6.94485	7.62032	6.95317	6.52407	8.27251	7.84068	6.10673	6.06001	5.98429	7.13523	6.955	6.38556	6.01998	6.09058	6.41198	6.42448	5.71831	6.66188	6.17677	5.84178	6.15911	5.95185	6.80669	5.26744	5.96958	6.20072	5.3193	7.52286	7.10285	7.07182	8.45932	8.63654	8.45932	5.55382	8.75882
FOXP3	0.761932	1.74147e-07	0.449359	2.50354	2.08229	2.47517	0.522051	1.08877	2.0291	2.57201	1.77408	2.21735	1.18881	1.97083	2.82691	1.76632	2.782	0.439726	2.25316	2.13105	1.06495	1.14392	0.542394	0.735105	1.58553	1.29682	0.3262	0.729347	2.3042	1.66891	0.8243	1.7545	1.2825	0.788252	1.41626	1.35006	1.66397	0.381857	1.06727	1.07599	0.447886	2.42827	2.12813	2.64028	2.41976	2.70998	2.41976	0.622319	2.27524
CHAC2	0.47113	1.7517e-07	2.4208	2.33269	1.83781	1.95125	1.69855	1.11682	1.87357	1.83928	1.74686	1.67266	1.72244	1.85239	1.55911	1.2455	1.80351	1.41933	1.36996	0.970115	2.10644	1.6245	1.56575	1.38661	2.20469	1.06626	0.721417	1.87224	1.41748	1.72701	1.03249	1.73955	1.68497	1.70156	2.02994	1.63922	2.23529	2.00484	2.40348	1.58989	1.69322	2.01198	1.92605	2.39618	2.28493	2.48972	2.28493	1.77922	2.10487
SIGLEC9	0.663074	1.7565e-07	1.04485	0.815646	1.35482	1.37334	1.05048	0.959792	1.35676	1.75158	1.28734	1.30095	1.02777	0.985918	1.49686	0.405458	1.62624	0.351331	0.795305	1.41392	0.587407	1.03703	0.670626	0.728535	0.917264	0.100983	0.485105	0.82516	1.06144	1.2374	0.883602	1.0014	0.942688	0.90824	1.0181	1.2068	1.19844	0.774094	0.892058	0.837787	1.01313	1.55258	1.27138	1.73442	1.89377	3.76681	1.89377	0.913772	2.69043
MEI1	0.483147	1.75818e-07	0.385669	1.19081	1.24361	1.39481	0.341771	1.14436	1.11353	1.47978	1.40346	1.12185	1.64377	1.19733	1.73859	1.5985	1.39851	0.926666	1.39381	1.99049	0.680848	0.707632	0.615994	1.39793	1.54775	0.36644	0.680775	0.593792	1.55423	1.40247	0.866101	1.48581	0.850154	0.779319	1.11592	1.33011	1.16362	0.487438	1.04593	0.86971	0.628891	1.85352	1.3128	1.3666	1.79404	2.33077	1.79404	0.761854	1.87704
ZDHHC6	-0.33552	1.76497e-07	4.82735	4.8139	4.6395	4.81524	4.78261	4.81397	4.82405	4.76091	4.86704	5.01695	4.60959	4.84382	4.60483	4.68	4.80014	4.6083	4.71695	4.65578	5.0707	4.94659	5.00713	4.58029	4.90395	2.58357	4.98855	5.393	5.00181	5.04157	5.01674	4.96294	5.15043	5.09284	5.21427	5.27981	5.00428	5.20455	5.06342	5.05348	5.29343	4.60623	4.80239	5.00789	4.05969	3.68066	4.05969	4.80456	3.91744
APOL4	0.623431	1.77503e-07	1.66709	2.0802	2.33382	1.93314	1.65335	2.08721	2.53975	2.99625	1.85877	2.50412	1.69307	2.04581	2.38404	1.81079	2.66085	1.50047	2.19623	2.81347	1.90336	1.67232	2.24624	2.04014	3.29702	1.97406	1.87989	1.75767	2.41051	2.85345	2.0371	1.76011	1.40359	2.21235	2.29941	1.95531	3.03262	2.08136	2.26582	1.89736	1.91251	2.82222	2.28216	3.13973	3.60528	4.38168	3.60528	2.03866	4.18303
CSDA	0.356173	1.77503e-07	5.04114	4.74751	5.17924	5.15631	4.95628	5.26472	5.01739	4.96447	5.21447	5.10666	5.3624	5.20606	5.29358	5.62173	5.35644	4.79358	5.0676	4.95209	4.4544	4.84982	4.78396	5.01101	5.1953	4.96382	4.51209	4.87916	4.59044	4.68635	4.61091	4.87746	4.76039	4.49101	4.42338	4.60311	5.44063	4.85611	4.80344	4.99617	4.69368	5.1674	4.58948	4.92318	5.36953	6.26211	5.36953	4.8762	6.2602
TM6SF2	-1.39797	1.77903e-07	5.34965	4.40123	4.24594	3.85939	4.86781	5.77898	4.93854	4.57056	4.84141	5.07508	5.04708	5.00203	4.5146	4.9299	5.06196	5.01676	5.14448	4.85947	5.44724	5.68527	5.82643	5.1648	5.23422	6.20126	5.79401	5.7058	4.73878	4.93373	5.66979	5.49647	5.91479	5.66892	5.48836	5.31676	4.60888	5.96636	5.72118	5.72842	5.91214	4.31784	4.85277	4.95103	3.00741	0.465083	3.00741	4.56679	0.465508
PRR5	-0.506995	1.79635e-07	2.98859	3.1577	3.08246	2.7587	3.50167	4.26927	3.45708	3.01232	3.79014	3.35546	4.33677	3.39288	3.51982	4.23669	3.52849	3.5994	4.10365	4.20081	3.83164	3.88955	3.90911	4.71461	4.0477	6.12094	5.03206	3.821	3.24346	3.33498	3.74422	3.76817	3.79908	3.88943	3.73772	3.5538	3.28327	3.75484	3.63158	3.86196	3.96726	3.50541	3.49517	3.47907	2.42135	2.18599	2.42135	3.32139	1.94676
RPS6KA1	-0.344736	1.84875e-07	6.04109	5.79034	5.53309	5.60461	5.91775	5.6809	5.72654	5.46227	5.22124	5.63828	5.53729	5.67366	5.53044	5.34383	5.5616	5.5397	5.58803	5.26526	5.96447	6.11464	6.27768	5.83465	5.76624	5.64776	6.00797	5.94314	5.51861	5.53067	5.84439	6.04079	6.06714	5.99628	5.78008	5.8655	5.24097	6.26378	6.10743	6.1758	6.14561	5.4382	5.80296	5.56485	5.24621	4.40055	5.24621	6.05107	4.41228
C2orf88	-1.06791	1.85427e-07	5.13952	4.65328	4.11685	3.98304	5.49531	5.01592	4.82221	4.46828	4.89986	4.92422	4.93275	4.92197	3.98204	4.46641	4.09045	5.64835	4.35809	4.28607	5.40286	5.18558	5.23685	4.61694	3.92003	4.20686	5.3442	5.45241	4.20132	4.71984	5.66502	4.49654	5.30523	5.46905	5.11591	5.07615	4.98852	5.56758	5.13257	4.9708	5.53142	3.79521	4.82061	4.54872	3.16233	1.62818	3.16233	5.66942	1.78225
CDIPT	-0.282521	1.85846e-07	5.18978	5.16214	5.15472	4.90671	5.58162	5.74414	5.33358	4.87624	5.72284	5.35206	5.80989	5.37418	5.15803	5.66896	5.11653	5.78824	5.64397	5.45779	5.25094	5.43084	5.45675	5.50358	5.04775	5.51504	5.74762	5.35484	5.02412	5.01472	5.22126	5.36875	5.25122	5.4167	5.12431	4.97019	4.91769	5.26092	5.18726	5.51889	5.48299	5.43005	5.07643	5.07192	4.72427	5.01585	4.72427	5.36058	5.06532
CNNM3	-0.380353	1.87225e-07	3.60964	3.72735	3.79725	3.78202	4.10663	3.71731	3.97868	3.89998	3.41486	3.76313	3.62605	4.06561	3.84084	3.80534	3.67756	3.3882	3.55582	3.79619	3.91269	3.79634	3.63819	3.48692	3.03807	4.92876	3.59364	3.84148	3.8185	3.8618	3.81369	3.81794	3.84949	3.91742	3.857	3.81612	3.6534	3.77213	3.75317	3.80897	3.86247	3.85534	3.73286	3.6067	2.62681	2.54961	2.62681	4.15457	2.78249
SLC15A1	-1.72362	1.87772e-07	7.45287	6.45918	5.86157	6.18234	6.99817	7.48319	6.61383	6.35834	6.53662	6.92251	7.21233	6.77481	5.8226	6.51562	6.64593	6.9509	6.97192	6.39656	7.60975	7.50173	7.5566	6.6526	6.3022	7.42399	8.3184	7.36982	6.01217	6.69773	7.67741	7.34005	7.94341	7.51541	6.91065	7.07771	6.89014	7.95373	7.18657	7.32482	7.62457	5.08478	7.09394	6.5467	5.3457	1.09471	5.3457	7.20016	0.804493
HCRCN81	-0.293206	1.87983e-07	2.8439	3.50957	3.45515	3.37198	2.98109	3.18498	3.5193	3.69395	3.27957	3.53251	3.41931	3.48222	3.45387	3.43052	3.45398	2.97948	3.71986	3.44434	3.39524	3.26885	3.13398	3.28937	2.90108	3.04298	3.27834	3.53371	3.70838	3.54515	3.36514	3.45755	3.77746	3.46141	3.70447	3.4787	3.50028	3.49526	3.44774	3.42463	3.55287	3.39346	3.493	3.49866	2.47755	2.33514	2.47755	3.01396	2.47974
PHC2	0.330511	1.9019e-07	3.89578	3.94338	3.86246	3.85109	3.79538	3.72023	3.88451	3.85975	3.64875	3.77879	3.52556	4.00641	3.92876	3.86556	3.99588	3.54863	3.9556	3.8325	3.83851	3.69946	3.72097	3.86012	4.07626	3.62975	3.79735	3.76569	3.84156	3.88558	3.72412	3.9482	3.85344	3.78368	3.85622	3.811	3.80212	3.68016	3.86449	3.9843	3.81222	4.14649	3.93082	4.06258	4.23522	5.13796	4.23522	3.60534	4.63799
JUNB	0.718832	1.90911e-07	4.68568	5.44633	5.1517	5.02924	5.23348	5.36921	5.67164	5.26008	5.33497	5.75821	5.92184	5.73138	5.38822	5.57545	5.62704	5.10339	7.10808	5.84693	5.58657	6.12043	5.52167	5.42732	6.25189	6.15285	6.01934	5.40083	5.92882	5.65189	5.41906	5.53426	5.20893	5.05109	5.19985	5.14286	5.81032	5.48899	5.12832	5.72927	5.28335	5.63925	5.71677	5.54145	6.58058	7.63094	6.58058	5.05712	6.86493
GPR89C	-0.336481	1.90911e-07	2.34085	2.23709	2.23626	2.14164	2.23742	3.06324	2.41488	2.42398	2.47118	2.50798	2.74286	2.41861	2.29036	2.61381	2.61508	2.53803	2.60579	2.57466	2.83458	2.8101	2.71813	2.68338	2.65007	2.76537	3.04587	3.03944	2.51643	2.66694	2.81259	2.67488	3.12686	2.72024	2.75202	2.74296	2.86314	3.01432	2.67738	2.69595	3.07547	2.25256	2.46816	2.43931	1.97394	1.29572	1.97394	2.31798	1.45303
ABHD6	-0.862596	1.93305e-07	5.78529	4.39919	4.26452	4.52525	5.29213	5.09503	5.07476	4.64951	4.78193	4.48314	5.0646	5.07244	3.98591	4.21732	4.62673	5.3797	3.81123	3.61673	5.61803	5.07781	5.8574	4.30335	3.86387	1.77051	5.49421	5.36733	4.12803	4.85217	5.01304	5.02625	5.21689	5.59891	4.76557	5.34402	4.38192	5.57311	4.96066	4.86238	5.40143	4.59119	4.30504	4.61215	3.1208	2.17922	3.1208	5.07426	2.72265
C17orf107	0.299157	1.93305e-07	0.563746	0.567911	0.643321	0.9724	0.179893	0.265964	0.737515	0.792389	0.502432	0.447357	0.316582	0.640544	0.771547	0	0.731553	0.386271	0.405205	0.743614	0.459825	0.291964	0.481135	1.03473	0.161978	0.606631	0.277976	0.758294	0.75374	0.677151	0.721922	0.269382	0.622378	0.404732	0.559761	0.813575	0.41181	0.65653	0.587548	0.500997	0.550755	0.684274	0.794003	0.76235	0.735742	1.83774	0.735742	0.485685	1.07603
CYP4F12	-1.12452	1.93305e-07	4.06677	4.20155	4.51674	4.09805	3.80389	6.23702	5.07778	4.83915	5.22432	5.36699	6.67159	4.97933	4.7474	5.63963	5.3759	5.02653	6.12413	5.77055	5.50554	5.90835	5.95758	6.1286	5.50992	7.86369	7.09782	6.52421	5.55752	5.61079	5.71405	5.84027	6.39338	6.05995	6.05612	5.78762	4.60497	6.53246	6.02266	6.00526	6.32249	4.37141	4.96357	4.87078	3.37496	0.245961	3.37496	4.15786	0.590211
AMN	-1.48991	1.94531e-07	7.8257	6.66	6.23189	6.5488	7.76454	8.64637	7.37787	6.19012	8.15033	6.94198	8.3141	7.48091	6.37241	8.42799	6.41207	8.54418	8.22459	7.55718	7.97226	7.8269	8.04374	8.94944	7.51997	11.3127	9.65469	8.25599	6.77583	7.06338	7.87833	7.78955	8.0707	7.92742	7.20042	7.33046	6.76872	8.00398	7.8228	8.18237	8.37377	6.60361	6.98353	6.56551	5.34417	0.692663	5.34417	7.36171	1.36433
CD160	-0.608011	1.95196e-07	1.46644	1.62882	1.29244	1.48048	2.46476	2.02728	1.55823	1.54618	1.55632	1.56168	1.82244	2.36474	1.3811	1.62998	2.16322	2.425	1.59959	1.59636	2.22269	2.38545	2.08078	2.21642	2.77943	1.76865	1.95068	2.09378	1.68268	1.79989	2.17069	1.71764	1.91296	2.51324	2.11587	2.38609	2.51738	2.02901	1.85988	2.45487	2.01692	1.99456	1.99584	1.86349	1.04519	0.244682	1.04519	2.04684	0.46464
ANXA3	0.695916	1.97131e-07	3.24574	2.47634	2.72225	3.20721	3.08633	2.98108	2.72015	2.85548	2.70316	3.22988	2.69248	3.20913	2.67764	3.0518	2.95751	2.83573	2.89281	2.2474	3.0693	3.17177	3.26236	2.64925	3.03665	1.92666	2.68243	3.66659	3.6293	3.49774	3.45939	3.46415	3.85919	4.16269	3.37175	3.67803	3.59308	3.89804	3.73505	2.85484	2.85229	3.40796	3.52272	3.40651	5.03558	1.87995	5.03558	3.00172	3.33051
SLC22A5	-0.886114	1.9722e-07	5.37363	4.37432	4.26256	4.18834	5.06324	4.61671	4.91771	4.26859	4.03548	4.47699	4.69307	4.31985	3.53934	3.83051	3.95017	4.01176	3.34054	3.81154	5.11287	4.59825	4.86376	3.96253	4.00295	2.4935	4.7793	5.25778	4.41412	4.474	4.63362	4.47974	4.66703	5.08272	4.98958	4.98794	4.28898	4.7733	4.76926	4.96792	5.53047	4.00023	3.8736	4.0518	2.69004	0.889493	2.69004	5.06801	1.96937
FCRL4	-0.922416	1.98437e-07	0.15668	3.2008	3.54125	3.59746	0.098896	2.09767	2.36805	3.42035	2.55463	3.43117	2.04446	2.57513	3.64776	2.4753	2.58496	0.547027	1.86326	2.85651	0.730105	1.84821	0.91288	0.490273	1.07232	0.682461	0.193444	1.28508	3.34826	2.78063	0.750049	2.60657	2.33889	1.05115	2.15584	2.83567	2.83765	0.554054	1.9313	1.92145	0.565893	3.63972	3.16089	3.51337	0.451451	0.200724	0.451451	0.217872	2.65009
CCL4L2	1.16967	1.99253e-07	0.845441	1.91899	1.80955	2.26282	0.815393	1.7792	2.14102	1.68266	1.90054	1.802	0.754498	1.10363	2.42648	2.24168	2.168	1.0346	2.63702	1.7564	2.07139	1.63547	1.28247	1.70034	2.8276	0.689473	1.27018	1.02211	2.49134	1.75479	1.16058	1.70434	0.879154	1.38296	0.994799	1.82973	1.38744	0.968668	2.33732	1.36583	1.05124	1.29133	3.10272	2.53125	3.83288	7.01895	3.83288	1.66458	4.47036
KIAA0895	0.208643	1.99656e-07	0.327706	0.307531	0.339962	0.325357	0.469895	0.138506	0.223842	0.391278	0.190791	0.302148	0.0958629	0.35952	0.2966	0.135825	0.393239	0.0785041	0	0.475486	0.330418	0.331758	0.23922	0.280533	0.164172	0	0.262229	0.418092	0.468423	0.335129	0.393159	0.154166	0.261507	0.157797	0.311076	0.334651	0.415863	0.275519	0.417624	0.185369	0.33787	0.439935	0.369413	0.486087	0.753075	0.230714	0.753075	0.330694	0.601836
TMEM41A	-0.620099	1.99787e-07	4.23988	3.18454	2.82323	3.06477	3.95721	3.70709	3.52273	3.16165	3.47504	3.27571	3.51522	3.55886	2.68664	3.39282	3.06601	3.93539	3.25343	3.33759	3.75709	3.6608	3.48609	3.43373	3.47021	5.634	3.78697	3.80462	3.17463	3.28578	3.67701	3.49269	3.50244	3.71789	3.64236	3.3165	3.06885	3.97702	3.49486	3.71971	3.73009	2.76997	3.32937	3.29814	2.50324	1.56729	2.50324	3.56645	1.88936
UNC93A	-0.520795	2.0092e-07	0.898929	1.17107	1.17447	0.991605	1.39378	1.3176	1.324	1.04552	1.10855	1.54296	0.898726	0.720032	0.657166	1.29225	1.16668	0.956851	0.417688	1.90738	1.38551	1.77229	1.39042	1.87246	0.724989	2.63306	1.60669	1.71541	1.12649	1.10759	1.11136	1.27077	0.85828	1.80496	1.10958	1.04102	0.514921	0.8799	0.535259	0.970544	1.26446	1.59662	0.930353	1.16597	0.110824	0	0.110824	0.617512	0
EDN3	-1.06982	2.02645e-07	5.45472	4.54993	3.82524	4.06571	5.33469	5.31925	4.74833	4.21356	4.81927	5.25413	5.21352	4.93401	4.1165	4.75805	4.64234	4.83311	4.2471	4.08232	5.30022	5.75926	5.52374	5.12752	4.66243	3.94778	5.69171	5.4827	4.28251	4.71829	5.68321	5.13893	5.6906	5.41185	5.02952	5.03483	5.41375	5.86948	5.42139	5.44257	5.52034	3.92632	4.78264	4.73914	3.9807	0.159055	3.9807	5.15715	0.752411
PANK1	-0.591144	2.06924e-07	3.06753	2.52346	2.5067	2.33287	3.53701	2.55789	2.89703	2.37419	2.46724	2.96125	2.65512	2.70652	2.4696	2.06989	2.66328	3.16995	1.69625	2.63835	3.16136	3.03881	2.91581	2.96262	2.3115	4.5717	3.22819	2.98715	2.53153	2.60267	3.44521	2.69275	2.87493	3.30152	3.2487	3.19644	2.57036	3.006	2.99862	2.96251	3.53553	2.00218	2.3622	2.9274	2.13725	0.505385	2.13725	3.55661	0.950224
PF4V1	0.59663	2.07831e-07	1.41147	0.431204	0	0	0.459824	0.787566	0.442318	0.338075	0.650889	0	1.07599	0.0659827	0.0752954	0.91428	0.102845	0.248435	0.779066	0	0.884131	0	0.197428	0.279424	0	0	0.739688	0.445169	0.306914	0	0.0965226	0	0.0944161	0.47257	0.363816	0.196059	0.183669	0.209283	0.317418	0.475633	0.400861	0.624646	0.320076	0.128624	1.60748	0.702334	1.60748	0.708531	1.19917
INSRR	-0.113343	2.09958e-07	0	0.212887	0.335227	0.282832	0.024938	0.0744093	0.0490308	0.408849	0.0533947	0.653442	0.027785	0.341025	0.438691	0.188664	0.065816	0.0282651	0.124942	0.403966	0.0346133	0.183799	0.0969118	0.0478886	0.0536708	0.103424	0	0.0741299	0.684809	0.357768	0.0311907	0.144665	0.275656	0.140146	0.316759	0.166236	0.174599	0.0235201	0.0441741	0.234153	0.0241228	0.319977	0.2014	0.234775	0.0256833	0.0314085	0.0256833	0	0
ERP70	0.447353	2.19579e-07	5.85282	5.64733	5.69274	5.85345	5.66104	5.70599	5.57858	5.66605	5.3668	5.68446	5.88518	5.67012	5.80303	5.46202	5.77296	4.99155	5.30426	5.37268	5.88633	5.26597	5.62613	5.73689	6.51539	5.69427	5.182	5.58192	5.21792	5.56338	5.14832	5.66655	5.69709	5.46104	5.52207	5.48743	6.62106	5.12701	6.18704	5.49775	5.35166	5.82399	5.5789	5.59616	6.77984	6.13623	6.77984	5.63329	6.2275
LYPD6B	0.518674	2.20043e-07	0.354597	0.64847	0.300723	0.134446	1.07108	0.941363	0.891219	0.126441	0.350124	0.744559	0.666542	0.608931	0.55051	0.328502	0.874184	0.34664	0.696807	1.08629	0.415035	0.390512	0.765069	0.454858	0.554117	0	0	0.606379	1.05606	0.375387	0.163505	0.458363	1.03963	0.534193	0.804204	0.0882976	0.497814	1.46462	0.468987	0.800861	0.637381	0.513135	0.24573	0.313355	2.23915	0.380874	2.23915	0.220296	1.30966
NPL	0.623925	2.23301e-07	1.60048	2.83105	2.97861	3.15457	2.08066	1.80744	2.37555	3.17191	2.95071	2.99747	1.79842	2.57148	3.25338	1.88425	2.6595	1.49523	2.36777	2.82627	1.88656	1.97864	1.692	0.963737	2.11842	1.67737	1.36048	1.81142	3.09399	2.33197	1.75396	2.2859	2.1309	1.71791	2.13999	2.38362	2.16601	1.52559	2.20703	1.99229	1.96297	3.09427	2.60561	2.81009	3.26649	4.32164	3.26649	1.94917	3.78156
TRIM69	0.409998	2.27862e-07	0.251916	0.920205	0.820197	0.739487	0.108225	0.6875	0.707528	0.770623	0.536722	0.567342	0.576269	0.651821	0.931984	0.242867	1.12188	0.0568031	0.538998	0.732401	0.242887	0.603649	0.636105	0.424581	1.15335	0	1.08196	0.43962	1.0994	0.789766	0.320213	0.519596	0.407766	0.33816	0.532969	0.677266	0.756281	0.370356	0.274782	0.437403	0.338848	0.948657	0.60987	0.635326	0.82623	1.47887	0.82623	0.129178	0.923906
FBXO27	-0.502478	2.3047e-07	1.79161	1.85732	2.12138	1.86529	1.47994	1.97631	1.82859	2.26644	1.21322	1.98415	1.93649	2.16398	1.69317	1.37631	1.4069	2.70517	2.03339	2.82677	2.52894	2.61236	2.7538	1.8876	1.05614	5.18073	1.44523	1.5713	1.78892	1.90054	2.24495	2.06672	2.09238	2.16998	3.12186	2.20291	1.55745	2.29996	2.49084	1.34145	2.73132	1.94817	1.53195	1.83061	1.2116	1.2525	1.2116	1.71658	1.23366
MS4A8B	-1.48005	2.3724e-07	7.24502	6.18931	6.16193	5.46134	7.40037	7.70294	6.91142	6.45214	6.99896	7.13235	7.46473	6.86068	5.92226	7.04535	6.50628	7.739	6.91495	6.58342	7.32791	7.14482	7.61666	7.31694	6.28909	6.30748	7.86731	7.6446	6.60624	6.76826	7.59508	7.34411	7.32813	7.62168	7.0016	7.20868	6.58667	7.40496	7.30372	7.24623	7.52785	6.15663	6.35334	6.63443	4.88222	0.365286	4.88222	7.05677	1.37155
METTL21B	0.290144	2.3729e-07	1.3431	1.82756	1.39882	1.8661	1.31239	1.42968	1.88456	1.90283	1.64463	1.4742	1.28074	1.76638	1.57684	1.11989	1.61795	1.39745	1.70786	1.80838	1.45334	1.69127	1.39997	1.53399	1.46118	1.64537	0.871949	1.74673	2.03259	1.98866	1.70277	1.92499	1.35014	1.62363	1.86129	1.4579	1.53071	1.44591	1.47865	1.69675	1.41005	1.71283	1.2152	1.97966	1.6492	2.13076	1.6492	1.51672	1.80762
C9ORF103	-0.669699	2.41216e-07	4.82681	3.30714	2.71786	3.25559	4.1253	4.4361	3.56776	3.07159	4.46691	3.93274	4.29414	3.84992	3.02782	4.88609	3.67034	4.56568	4.14621	3.46356	4.23584	4.03403	4.16173	4.01435	4.13365	4.669	4.65496	4.26343	3.35861	3.59656	4.08699	3.62354	4.00094	3.90669	3.68169	3.69215	3.4758	4.38253	3.79723	3.67649	3.54481	3.14032	3.63017	3.47427	2.99872	1.399	2.99872	3.61929	1.85885
ADAMTS2	0.898098	2.41258e-07	1.29798	1.15867	1.18141	1.1273	1.48385	1.03896	1.15614	1.72434	0.49964	1.04531	0.671154	1.2788	1.08503	0.549507	1.66201	0.756462	0.594843	1.19636	1.26907	1.17683	1.28215	0.911513	1.13927	0.49076	0.958906	1.34486	1.00644	1.39388	1.40846	0.973999	1.45503	1.45402	1.62259	1.47075	1.5406	1.43307	1.47468	1.38422	1.18715	1.61776	1.1306	1.3837	2.67573	5.06819	2.67573	1.5482	4.3239
CDC14A	-0.633777	2.48223e-07	3.32073	2.9811	2.71438	2.75396	3.06014	2.36885	2.88369	2.9485	2.30675	2.89611	2.30949	2.74107	2.62137	2.12559	2.58411	2.07197	2.00766	1.79171	3.34738	3.43252	3.27343	1.81416	1.36455	1.42211	3.00219	3.35188	2.6132	2.78026	3.17001	2.90838	3.28068	3.19094	3.15082	3.15968	2.73593	3.43279	3.41218	3.38838	3.31372	2.42935	2.90144	3.42584	1.68461	1.22875	1.68461	3.47631	1.33505
SLC1A7	-0.884803	2.48223e-07	1.71366	1.82501	1.66605	1.79663	1.57104	3.08112	1.71905	1.23194	1.88976	2.35064	1.82989	2.64081	1.62548	0.856366	1.99456	1.69609	1.79895	1.89576	3.01311	2.32743	3.0259	1.19491	1.41177	1.91873	2.80694	2.70809	1.4071	2.75166	1.95027	2.30349	3.69635	2.58292	2.50007	2.201	1.56206	2.69451	2.43047	2.0568	2.97956	1.68453	2.83064	2.00102	0.554733	0.0273694	0.554733	1.34961	0.0789463
WDFY1	0.381562	2.51045e-07	4.13628	4.18513	4.31993	4.40533	4.23083	3.13217	4.14333	4.42586	3.17782	3.83737	3.05028	4.03819	4.0513	3.07198	4.21413	3.55747	3.3612	3.51815	3.89248	3.91734	3.74666	3.05387	3.7101	4.27318	3.32826	3.86246	4.02292	3.86013	3.90355	3.45897	3.65726	3.81187	3.83658	3.58961	4.37635	3.97133	4.02323	3.67754	3.8259	3.82584	4.13626	4.39268	4.7904	4.5458	4.7904	4.34385	4.87106
CHES1	-0.477789	2.52209e-07	4.52911	4.50826	4.50912	4.38875	4.69312	3.53038	4.44622	4.67417	3.74542	4.02092	3.57617	4.36066	4.27268	3.52757	3.99245	3.93719	3.54709	3.73856	4.15312	4.03044	3.95147	3.00697	2.83565	2.13858	3.64082	3.98569	4.30017	4.31991	4.58678	4.15534	3.98783	4.49378	4.30258	4.3374	4.16959	4.10067	3.76918	4.32324	3.95054	4.07807	4.18218	4.38595	3.1284	3.77667	3.1284	4.92172	4.04544
CTHRC1	1.04589	2.53292e-07	0.506803	1.63987	1.92063	2.05569	0.923473	1.1182	1.33272	1.25319	1.60736	1.46087	0.89549	1.22732	1.44953	0.926993	1.60241	0.907085	1.08783	1.1769	0.797854	0.936685	1.03034	0.95097	0.836706	0	0.929585	0.877819	2.19355	1.48323	0.626525	1.28909	1.08558	0.937353	0.9082	1.4074	0.741815	0.641437	0.780587	0.981437	0.407445	1.95685	1.26175	1.74917	2.70321	5.63979	2.70321	0.782356	5.44345
TRD@	-0.601304	2.56566e-07	2.41391	3.61244	3.0723	3.12015	2.36456	2.80539	2.85239	3.38529	3.3128	2.71992	3.37874	2.70016	3.26009	4.62305	3.93926	2.91722	4.16859	3.09249	1.05974	2.84806	2.59809	3.36125	2.51559	2.58196	2.94324	3.48658	2.48106	2.79018	2.93386	2.98695	3.39461	3.11616	2.91762	3.0266	2.53814	2.33136	2.70773	3.07964	2.38057	4.08007	3.3046	3.34005	2.88477	1.43963	2.88477	2.0826	1.34249
ZSWIM5	-0.591625	2.58416e-07	2.28512	2.34418	2.25209	2.33547	2.62255	2.0711	2.34396	2.57184	1.41847	2.55939	1.11938	2.57936	2.43331	1.25417	2.15753	1.81894	1.33305	1.6019	2.31681	2.74068	2.57216	1.48689	1.34799	1.60006	1.6046	2.34948	2.38972	2.40216	2.90117	2.50347	2.99742	3.00805	3.09018	2.73618	2.38205	2.61789	2.59677	2.68048	2.76532	2.24726	2.37038	2.60236	0.863439	0.437122	0.863439	3.08339	0.729662
FLJ45248	-0.36865	2.63258e-07	1.71396	0.900499	0.485809	0.928958	1.62615	1.99845	1.35444	0.617872	1.01377	1.40463	0.679977	0.839304	0.850085	1.05268	0.951399	1.42746	0.689687	0.925252	1.44758	1.4264	1.14806	0.425477	0.721659	1.52771	1.03982	0.975505	0.912349	1.09397	1.43451	1.32623	0.901834	1.42946	1.56393	1.12528	0.847215	1.64864	1.06146	1.04739	1.71858	0.797347	1.28117	1.19985	0.912509	0.70821	0.912509	1.26335	0.811252
FRAG1	-0.355868	2.64973e-07	3.3642	3.31546	3.26253	3.11225	3.29783	3.76927	3.56918	3.30327	3.61272	3.54612	3.58333	3.4588	3.35337	3.59158	3.36624	3.70575	3.5068	3.02917	3.20896	3.38638	3.65218	3.86641	3.23261	1.94572	3.9527	3.56335	3.26937	3.46579	3.38866	3.74704	3.37392	3.64064	3.46577	3.27532	2.74001	3.58437	3.3105	3.66107	3.67813	3.5556	3.15304	3.10229	2.52816	2.21228	2.52816	3.34067	2.14215
IGFBP2	0.758088	2.72147e-07	2.76721	2.88755	2.73433	2.32245	3.65809	4.15944	2.4169	2.73497	3.36479	3.32732	3.4491	3.23055	2.97882	3.93712	2.80056	3.97992	3.40022	3.12253	3.21481	2.77846	2.92236	4.55023	3.84733	2.96925	2.69468	2.40663	2.58583	2.67225	2.98259	2.52938	2.6614	3.48216	2.90396	2.94096	2.64516	3.37537	2.96042	3.16783	2.41383	3.50405	3.20391	2.48686	4.20121	2.30832	4.20121	3.07153	4.2942
NOD2	0.601029	2.78124e-07	0.308114	1.29688	1.17054	1.31641	0.367083	0.517183	1.0757	1.40947	0.847648	1.03939	0.768336	0.955441	1.58221	0.67064	1.55628	0.207542	0.771824	0.870175	0.513235	0.698573	0.267542	0.547826	1.02803	0.593149	0.186336	0.506275	1.70899	1.1474	0.640102	1.02159	0.941458	0.729582	1.14095	1.0042	1.38132	0.355286	0.686507	0.879354	0.463709	1.3852	1.2333	1.48793	1.58959	3.02062	1.58959	0.393158	2.41771
CREB3L3	-1.79389	2.78957e-07	7.95353	6.90553	6.35577	7.01279	7.82465	8.0085	7.27939	6.37769	7.10448	7.46101	7.36709	7.04387	6.35747	6.79337	6.89772	7.14771	6.70144	5.87856	7.79927	7.80134	8.16053	6.50297	6.98834	7.54636	7.79388	7.70051	6.14853	7.03596	7.54099	7.61036	8.06872	7.83428	7.35434	7.28793	7.05722	7.99478	7.77562	7.98812	8.55649	6.02339	6.94656	6.6315	5.69365	0.999359	5.69365	7.49548	1.38075
PHLDA1	0.772683	2.874e-07	1.99511	2.42667	2.79015	2.90336	2.14506	2.17326	2.43555	3.05382	1.93937	2.57149	1.77177	2.65157	2.77487	1.80564	2.61937	1.78867	2.36489	2.41796	2.26949	2.0146	1.99883	2.28233	2.34364	2.61859	1.52145	2.04358	2.57616	2.44646	1.95169	1.9335	1.89895	2.33106	2.24513	2.54398	2.6816	1.79031	2.39529	2.10021	1.83267	2.76263	2.13649	3.16494	3.84076	5.70324	3.84076	1.84941	5.0722
CCL4L1	1.11143	2.90114e-07	0.737067	1.66233	1.56082	2.01981	0.670326	1.62644	1.86988	1.44775	1.64517	1.66062	0.513846	0.921717	2.19026	1.96463	1.89524	0.944896	2.34021	1.51173	1.80457	1.45621	1.08076	1.52017	2.56168	0.56261	1.06976	0.849978	2.19604	1.51024	0.972126	1.42405	0.719212	1.21425	0.826051	1.66425	1.24853	0.820303	2.06487	1.1556	0.838627	1.08868	3.06358	2.24713	3.49891	6.64234	3.49891	1.42726	4.13935
RBP3	-0.168342	2.90894e-07	0.289657	0.188501	0.122412	0.134341	0.311136	0.525534	0.33985	0.22995	0.206255	0.328338	0.315599	0.370636	0.128088	0.205767	0.361511	0.179975	0.118184	0.520692	0.347448	0.561299	0.380636	0.374372	0.0296931	0	0.620877	0.577592	0.234681	0.426002	0.285355	0.220842	0.544022	0.603509	0.40715	0.415195	0.211768	0.576909	0.276423	0.581264	0.55721	0.0985244	0.267948	0.255702	0	0	0	0.195973	0.0337113
DPP4	-1.23639	2.91849e-07	7.89788	6.33583	5.91889	5.60558	7.54912	6.98571	6.60872	6.36413	6.03278	6.78154	6.28323	6.4886	5.70233	5.95895	6.33295	6.71561	5.07651	4.74253	7.44014	7.16815	7.33065	5.50639	5.74718	3.3037	6.74566	7.12811	5.57619	6.20386	7.25444	6.74342	7.11878	7.2525	6.83169	6.80806	6.68054	7.09011	7.14842	7.07038	7.45415	4.98427	6.4287	6.46071	5.36961	3.57605	5.36961	7.68811	4.69422
GUCA2A	-1.92263	2.99411e-07	10.947	9.82681	9.11281	9.2317	11.1391	11.8546	10.1118	8.79495	11.3684	10.4427	12.0004	9.87534	9.03654	11.2487	9.40071	12.259	11.5635	11.1463	10.747	10.6932	11.0929	11.9506	10.6009	12.3131	12.7904	10.5748	8.99691	9.62913	10.4488	10.2003	10.3361	10.6278	9.80133	9.99412	9.41953	10.8787	10.138	10.2242	10.9037	8.9418	9.21128	9.1326	7.42519	1.60758	7.42519	10.3221	4.41608
BTN3A3	0.451316	3.01416e-07	3.52201	4.57041	4.62615	4.62629	4.2814	4.54939	4.8781	5.19127	3.74688	4.70246	3.98856	4.81739	5.28079	4.10321	5.52546	3.3246	4.00667	4.29882	4.04722	4.54735	4.11489	3.36974	4.85031	3.56002	3.4632	4.23613	4.89764	4.74449	4.49371	4.54384	4.44677	4.50499	4.45737	4.98475	5.00563	3.80351	4.20337	4.04289	3.86462	4.92761	4.98879	4.66939	4.89851	4.46192	4.89851	4.08425	4.96153
SLC39A7	0.296078	3.01416e-07	5.83988	5.45103	5.30725	5.40626	5.6188	5.86345	5.57049	5.139	5.52234	5.58454	5.8159	5.74838	5.37303	5.67356	5.60076	5.12023	5.37713	4.93747	5.82694	5.9154	5.97657	5.76808	6.16258	4.60313	5.37136	5.91817	5.4613	5.74479	5.69103	5.58238	5.90117	5.79449	5.73551	5.69018	5.87959	6.05425	5.86263	5.84697	5.90925	5.58469	5.79515	5.38136	6.01865	5.87325	6.01865	5.51479	5.78651
PHLDA2	0.776693	3.01595e-07	1.94362	1.81306	1.24955	1.70838	1.60656	2.86763	1.86749	1.79377	1.33953	2.44906	2.8224	2.08459	1.61886	2.63809	2.07509	1.73153	3.38653	2.65905	2.72085	2.73682	2.48653	3.07066	3.99828	2.36363	2.59342	2.39464	1.58728	1.63125	1.74014	1.66966	2.5071	1.80627	1.72691	1.97492	1.90065	3.17722	2.28837	1.92066	2.00351	2.06139	1.87708	2.38018	3.74057	3.62493	3.74057	1.60551	3.34482
CDHR5	-1.3759	3.07002e-07	9.2584	7.75549	7.97587	7.56441	8.45802	9.42072	8.77979	7.68577	8.32883	8.75702	8.91526	8.60134	7.85916	8.4619	8.21856	8.68049	8.63482	8.04364	8.94238	9.36478	9.29745	8.71268	8.20731	10.3024	9.96868	8.69408	7.87764	8.0553	8.78928	8.95268	9.08109	9.04437	8.50093	8.44972	7.9914	9.31985	8.9074	9.31264	9.44616	7.68343	8.02236	7.89519	6.78891	1.27313	6.78891	8.76783	2.30864
GALNT14	-0.487676	3.07002e-07	1.73416	2.2181	2.03912	2.05379	1.86575	2.31023	2.47384	1.79206	2.27638	2.24971	1.43838	1.69977	1.72466	2.01562	1.36896	2.18719	2.24295	2.49411	2.48661	2.17903	2.16487	2.20815	2.09653	1.40578	2.69568	2.46695	1.91454	2.04105	1.39562	1.78056	2.10191	1.46475	2.09345	2.73145	1.83378	2.03384	1.58471	2.07541	2.83295	2.10235	1.61513	1.83827	1.87048	0.675439	1.87048	2.47468	1.27965
PIGS	-0.37132	3.07002e-07	5.61618	4.83142	4.67037	4.63097	5.50796	5.14091	4.97579	4.68402	4.79656	5.08644	4.86318	4.88638	4.76434	4.8114	4.80209	5.19156	4.56827	4.65353	5.12558	5.31853	5.26378	4.6847	4.84416	2.31877	5.24016	5.00976	4.59363	4.76602	5.14535	5.10121	5.10831	5.18639	4.75255	4.95245	4.4187	5.14287	4.90219	5.25296	5.1863	4.69716	4.82752	4.68694	4.35204	3.71965	4.35204	5.16833	4.01066
ADAM15	0.338143	3.15464e-07	3.99655	3.57318	3.66074	3.32032	3.94609	4.24592	3.899	3.55823	3.30783	3.6366	4.03436	3.82072	3.57466	3.84198	4.13955	3.65413	3.85587	3.65056	4.21195	4.07272	4.15332	4.28295	4.40758	2.9859	4.24428	4.0458	3.62832	3.78524	4.00628	3.99925	4.20055	3.79488	3.98428	4.07843	3.78031	3.94119	4.24626	4.18583	4.27699	3.77297	3.53899	3.75773	4.43523	4.45574	4.43523	3.87593	4.24381
TNS4	0.677874	3.15464e-07	0.776737	0.370873	0.365795	0.389075	0.451164	0.363913	0.540108	0.611742	0.144845	0.196682	0.21432	0.579841	0.578678	0.267368	0.705456	0.523916	0.66524	1.32329	0.816759	0.566814	0.482199	0.417945	1.41765	2.23674	0.266	0.393535	0.345911	0.553513	0.803039	0.471292	0.764716	0.733635	0.726057	0.822779	0.363741	0.602997	0.694189	0.460745	0.563101	0.757261	0.519929	0.786071	2.43368	0.155715	2.43368	0.581178	1.37501
C5ORF62	0.415919	3.19229e-07	2.96986	2.46961	2.55129	2.30238	2.76946	2.97951	2.62973	2.22819	2.20467	2.28518	2.42713	2.49454	2.47471	2.52969	2.44888	3.02844	2.44772	2.33914	2.57992	2.96974	2.56932	2.57097	3.13913	1.76021	2.55852	2.85506	2.29678	2.86137	2.62841	2.65402	2.78312	2.91104	2.7423	3.06143	2.61574	2.59034	3.16953	2.6905	2.61296	2.65194	2.63244	3.28735	2.95461	3.42411	2.95461	2.61205	3.63187
HGF	0.474335	3.19229e-07	0.402557	0.358265	0.377741	0.506352	0.285637	0.304026	0.49254	0.922257	0.0828658	0.206477	0.156929	0.271443	0.432963	0.0487929	0.331807	0.101748	0.0474145	0.553616	0.2159	0.254229	0.214286	0.104057	0.171191	0	0.0370954	0.135393	0.542305	0.517804	0.293972	0.197323	0.250181	0.346283	0.302425	0.267562	0.621525	0.422179	0.271072	0.193054	0.153278	0.414979	0.432663	0.571897	1.26128	2.42694	1.26128	0.454051	1.48412
TMEM19	-0.360533	3.19229e-07	4.23104	3.88454	3.87482	3.94107	4.41479	3.74625	3.97028	3.81628	3.58643	3.76127	3.73008	3.94191	3.58793	3.57834	3.59526	4.14864	3.24005	4.13169	3.89507	3.91243	3.92196	3.42228	3.2021	5.37515	3.71772	3.89029	3.91369	3.72713	4.13057	3.35998	3.6444	3.99553	4.07954	3.91324	3.7419	4.13021	3.72906	3.63209	3.87446	3.46433	3.83737	4.09852	3.12798	3.07968	3.12798	4.3093	3.38065
AQP1	-0.822301	3.23631e-07	6.4216	5.97241	5.94151	5.60112	7.03751	6.79708	5.97609	5.98756	5.98688	6.46549	6.25204	6.32756	5.93883	6.06294	6.19663	6.31854	5.41106	5.59444	6.42042	6.75392	6.8417	6.38535	5.92125	3.80449	6.57226	6.46403	5.44896	5.97245	6.73078	6.50563	6.22066	6.99018	6.3333	6.47819	4.65994	6.71231	6.14887	6.37799	6.64489	6.26505	5.91595	5.95283	3.85647	6.07288	3.85647	6.63597	5.97251
B3GALT2	-0.482854	3.23631e-07	1.94542	1.09456	1.53095	1.5619	2.47889	1.48053	1.8653	1.33466	1.23235	1.67634	1.12626	2.26069	1.6024	1.23565	1.57302	1.74623	1.01212	1.61717	2.38922	2.1104	1.53553	1.08123	0.512024	1.12393	1.49497	2.20117	1.72343	1.45755	1.71513	1.42293	1.66688	1.85037	2.48866	1.74023	1.5639	1.9439	1.92449	1.75572	2.02755	1.18627	1.52523	1.88269	0.714872	0.267526	0.714872	2.16025	0.513385
ICAM1	0.995954	3.23631e-07	2.40683	4.02552	4.61484	4.585	2.37763	3.00776	4.39119	4.69868	3.45658	4.28248	3.25456	4.18449	4.64459	3.3343	4.6829	2.61253	5.32614	4.14279	3.14973	3.1835	3.18259	3.01426	4.49819	3.49305	2.49522	2.60611	4.37162	4.08258	2.75028	3.85675	3.28135	2.91866	3.14151	3.35199	4.88797	2.2273	3.37601	3.57403	2.62604	4.73056	4.06475	4.75309	6.01686	6.89654	6.01686	2.94369	5.86008
PPP2R5D	-0.404309	3.26151e-07	5.12154	4.9386	4.9077	4.78962	5.21275	5.48318	5.09946	4.7354	4.99852	5.25403	5.1945	5.17131	4.84404	4.88866	5.08724	4.60796	4.80613	4.21914	5.22966	5.39793	5.53125	5.07516	5.31895	3.24621	5.33607	5.26187	4.61724	4.97586	5.28843	5.39642	5.38674	5.39822	5.15798	5.17625	4.75084	5.38011	5.2192	5.40283	5.40233	4.82887	4.89663	4.83207	4.32759	3.8277	4.32759	5.33016	3.77228
VASN	0.697366	3.28807e-07	0.941784	2.11609	2.66991	2.43303	1.2627	1.78158	1.84853	2.21	2.09519	2.10136	2.15273	2.13425	2.67261	1.83581	2.21323	1.46986	2.18594	2.36228	1.5602	2.06532	1.80042	1.64351	1.85449	0.457142	1.24719	1.38758	2.3062	2.15025	1.4776	2.0676	1.70695	1.44984	1.72195	1.59988	2.02036	1.41591	1.61201	1.61475	1.50415	2.6424	1.80245	1.93807	3.31891	4.5008	3.31891	1.65238	4.11411
PLD3	0.372196	3.2901e-07	4.98994	5.10809	5.45631	5.47844	5.39314	5.69109	5.34704	5.33102	5.60396	5.51331	5.53053	5.23273	5.68075	5.78936	5.69513	5.05895	5.31629	5.2857	4.89864	5.2938	5.2011	5.02016	5.4075	4.25673	5.11938	4.9717	5.11978	4.99761	4.87483	5.34217	4.89532	4.9099	4.80956	5.03372	4.63329	4.69394	5.08473	5.29665	5.18315	5.85792	4.9689	5.09125	5.77036	5.80633	5.77036	5.03285	5.9112
CIB2	-0.765569	3.29333e-07	4.38344	3.52334	3.21567	3.41212	4.64347	4.67763	4.13727	2.7491	4.43124	3.99296	4.66067	3.82454	3.73512	4.55083	3.51036	4.96609	4.00259	4.3936	4.07049	4.437	4.00711	4.95585	3.80806	6.03531	4.81283	4.00111	3.28789	3.58514	4.11261	3.76299	3.8656	3.76892	3.20318	3.64244	3.563	3.78598	4.01383	4.22858	4.11255	3.2111	3.56013	3.52014	2.52772	1.2433	2.52772	3.50471	2.14286
CLCA4	1.88871	3.31109e-07	3.28132	1.0973	1.78683	3.24072	2.66786	3.93508	0.737771	1.95931	1.88455	3.96961	2.10406	2.00105	4.57388	1.60308	3.6831	0.658783	2.51724	3.18426	4.35138	4.81851	4.41825	0.954504	2.68543	0.816314	1.64137	2.11707	1.94367	5.20687	5.83805	2.49793	3.84764	3.87748	2.38961	3.43087	5.69663	1.43661	3.63959	2.57151	0.736259	1.00057	7.14504	4.92566	7.04195	2.65046	7.04195	1.50725	2.51776
ACBD4	-0.573464	3.34569e-07	3.10478	3.43353	3.45143	3.16131	3.16402	4.36489	3.88279	3.38945	4.02978	3.70694	4.22342	3.85511	3.39129	3.99562	3.72308	3.31441	3.79684	4.016	4.02507	3.99217	4.1138	3.88661	3.50123	5.42516	4.51521	4.33415	3.95246	4.07182	3.77025	3.95967	4.42605	4.24314	4.14568	4.01917	3.55876	4.14924	3.944	4.03218	4.40475	3.5305	3.83085	3.51221	2.34078	1.53989	2.34078	2.95445	1.56049
KHK	-1.60439	3.375e-07	7.27928	6.36986	5.97123	5.26052	7.3281	7.95937	6.77478	5.72747	7.25567	6.66367	8.13763	6.61952	5.79371	7.56485	6.49118	8.01139	7.04313	7.1549	7.49668	7.60686	7.62598	8.15125	7.60664	9.0439	8.67062	7.70292	6.00219	6.39616	7.43641	7.2009	7.11325	7.53668	7.01541	7.05078	5.97892	7.46651	7.04808	7.25935	7.60523	6.02554	6.5934	6.11969	4.28639	1.76139	4.28639	7.07444	1.76776
GRIA4	-0.366707	3.41014e-07	0.682613	1.02221	1.42939	1.30928	1.05783	0.792867	1.26289	0.88614	0.835167	0.982256	0.701258	1.32354	0.758472	1.04579	1.13907	0.724197	0.882852	1.18948	1.24044	1.33652	0.78168	0.947802	1.04326	0.230633	0.8396	1.63751	1.12693	1.37311	1.47926	1.33693	1.42061	1.6827	1.27917	1.31279	1.61113	1.2986	1.08922	1.47783	1.67816	0.96287	1.21812	1.4854	0.46492	0.0722243	0.46492	1.74511	0.357754
LINC00330	-0.535421	3.48361e-07	1.46949	1.28765	1.28494	0.551671	1.05437	1.29211	1.248	1.23143	1.79609	1.52341	1.88295	1.47373	0.813315	1.09875	0.812018	1.99135	1.06736	1.5605	1.46784	1.38626	1.75001	1.53623	0.623225	4.35821	1.71911	1.9542	0.886612	1.66878	1.20585	1.08955	0.994519	2.04326	1.75312	1.80861	0.395971	1.83816	1.14878	1.81456	1.69933	0.894312	0.717496	1.52077	0.259201	0.27692	0.259201	1.59749	0.540352
STK38	-0.293478	3.53447e-07	4.91099	4.96807	4.99033	4.86604	4.91642	4.96604	5.17265	5.15176	4.87973	5.0509	4.92336	5.0281	4.87299	4.81847	5.06772	4.12176	5.13144	4.91343	5.10028	5.0816	5.13557	4.77111	4.66897	5.19293	5.41594	5.24518	4.9682	5.10622	5.18823	5.10441	5.35655	5.10581	5.25544	5.25632	5.18533	5.31114	5.25046	4.95951	5.2808	4.70122	4.85933	5.04226	4.49503	3.78549	4.49503	4.90123	4.03182
ZNF3	-0.3075	3.53863e-07	3.45899	3.36245	3.44598	3.50031	3.59522	3.54407	3.55	3.51439	3.1716	3.5631	3.21281	3.64426	3.48435	3.42785	3.49275	3.21906	3.0973	3.24533	3.78594	3.75354	3.7031	3.40941	3.41161	3.41922	3.37868	3.83263	3.42601	3.72498	3.86345	3.80988	3.74119	3.75642	3.80503	3.74085	3.53964	3.8763	3.61019	3.7331	3.85871	3.43456	3.51344	3.30776	2.77747	2.39927	2.77747	3.50638	2.59196
ZNF697	0.271656	3.56226e-07	0.857881	0.794355	0.917503	0.890888	1.13206	0.66598	1.14183	1.04483	0.636379	0.903868	0.404129	0.947377	0.794614	0.558891	0.82864	0.613479	0.701911	0.712851	0.906643	0.98771	1.04934	0.75344	0.879847	0.753979	0.635664	0.909795	0.888024	0.815445	0.992122	0.794033	0.74058	1.05253	1.06198	1.15802	0.82567	1.16662	1.02421	1.04119	1.03098	0.694131	0.85244	0.924283	1.19787	2.38634	1.19787	1.39396	1.69687
BUD13	-0.187197	3.5696e-07	3.12108	3.38501	3.42929	3.48105	3.10611	3.28692	3.47825	3.52665	3.62136	3.56632	3.48218	3.57208	3.2903	3.24815	3.65055	2.94686	3.68339	3.18624	3.3524	3.38153	3.48431	3.65873	3.59526	3.934	3.37414	3.33102	3.37356	3.59092	3.17968	3.68889	3.44178	3.30805	3.20314	3.44924	3.30767	3.45507	3.31224	3.43679	3.1451	3.50292	3.49513	3.28709	2.8364	2.78433	2.8364	3.10647	3.01967
RHOU	-0.744599	3.58119e-07	5.41862	3.89277	3.42995	4.03463	4.88817	4.16018	4.01433	4.01071	3.77275	4.23986	3.66279	3.91214	3.35133	3.62583	3.74555	4.25722	2.78299	3.44324	4.83336	4.57108	4.44694	3.44978	3.89632	3.57199	4.37351	4.51258	3.51134	3.90238	4.72058	3.90138	4.22403	4.50982	4.31512	4.46586	4.08459	4.72337	4.75014	4.4133	4.49867	3.40931	4.43808	4.50837	3.09455	2.22534	3.09455	4.60444	1.95887
SLC7A5	0.797657	3.61259e-07	1.65743	2.80838	3.16029	2.61048	1.51794	1.3395	2.11788	2.84904	2.30255	2.54384	1.26654	2.51015	2.9964	2.06156	2.91844	0.948411	2.13319	2.42949	1.5759	1.6186	1.62864	1.17305	2.71985	0.343296	0.645674	1.26025	2.80402	2.20276	1.46428	2.06117	1.79776	1.55005	2.08313	2.115	2.4592	1.43818	2.23378	2.29204	1.48778	3.09721	2.59413	2.9166	3.0243	4.71461	3.0243	1.2546	4.14116
MEPCE	-0.229768	3.61472e-07	3.99981	4.51526	4.46202	4.32165	4.05696	4.2887	4.3412	4.16766	4.35076	4.20347	4.39996	4.30689	4.4427	4.23122	4.19253	3.97905	4.51675	4.21789	3.84942	4.16046	4.15559	4.29502	4.18394	4.36892	4.18546	3.92321	4.08086	4.06266	3.91246	4.35343	4.12855	3.95258	3.89556	3.79328	3.67637	4.03012	3.99538	4.37928	3.9629	4.32041	3.97193	4.03393	3.43135	3.41595	3.43135	4.17994	3.84212
ERO1L	0.739697	3.62455e-07	4.07677	3.8571	3.86783	4.18341	3.87702	2.6596	3.92661	4.30773	2.75448	3.35321	2.75725	3.66877	3.76808	2.47376	3.48014	3.02282	2.58524	2.37135	3.80331	3.47243	3.52495	2.55463	2.68897	1.81902	2.52241	3.58308	3.83342	3.53946	3.61837	3.10165	3.54609	3.48218	3.87491	3.70872	4.45747	3.70714	3.90016	3.39999	3.60452	3.62592	3.92145	4.39299	5.88589	4.55413	5.88589	4.12197	4.43323
HEL-S-66p	0.291795	3.63874e-07	7.16482	6.6959	6.64764	6.63265	6.93132	6.99141	6.78715	6.43857	7.31545	6.74775	7.12166	6.76765	6.4158	7.18887	6.99484	7.60642	6.9684	7.00926	7.13104	6.71266	6.8553	6.71913	7.51565	6.19072	6.99217	7.04902	6.63367	6.63491	6.82305	6.70656	6.60384	6.61766	6.86722	6.6987	7.50142	7.00631	6.91513	6.73864	6.96669	6.73387	6.97205	7.03833	7.83861	6.91882	7.83861	7.0084	7.39161
HTR3E	-0.250227	3.64971e-07	0.210736	0.161281	0.646307	0.543816	0.256471	0.902647	0.634715	0.0868452	0.756289	0.59906	0.482405	0.562871	0.676217	0.68368	1.01432	0.41267	0.901565	0.313031	0.666346	0.881479	0.331624	0.461107	0.435558	0.500433	0.608427	0.717885	0.582854	0.77145	0.217324	0.726325	0.870204	0.339829	0.198394	0.861212	0.421088	0.367801	0.261028	0.576822	0.322913	0.533955	0.170928	0.219494	0	0.00353869	0	0.200374	0
[truncated: 5,913 more rows]
[truncated: 213 more columns]

## Sheet: Supplementary Table 1C
Supplementary Table 1C:Common Differentially Expressed Genes between UC and CD
Symbol
PA2G4P4
TF
HLA-J
PBEF1
RPL13AP3
TNFAIP6
CASP5
GSTM2P1
LDLR
HEL-S-1
APOBEC3A
CSRNP1
SLC37A1
ANXA2
CXCR1
ST13P4
IGKV3D-7
NACA2
RPL23P8
RN7SL5P
CSDAP1
S100A12
CWF19L2
MAFF
STARD7
SCARNA9
[truncated: 47 more rows]

## Sheet: Supplementary Table 1D
Term	P-value	Adjusted P-value	Old P-value	Old Adjusted P-value	Odds Ratio	Combined Score
[truncated: 877 more rows]
