# Supplementary material for: STARD7 maintains intestinal epithelial mitochondria architecture, barrier integrity, and protection from colitis
Source: JCI Insight. 2024 Nov 22;9(22):e172978. doi: 10.1172/jci.insight.172978 (PMC11601949; doi:10.1172/jci.insight.172978)
Supplement: Supplemental table 2 [file jciinsight-9-172978-s022.xlsx]

## Sheet: Sheet1
Supplementary Table 2: STARD7 expression signature in pediatric UC cohort based upon endoscopic Severity
Disease Category	STARD7_Q1	STARD7_Q2	STARD7_Q2	STARD7_Q4	P-value
Controls (Non IBD), N= 17	0 (0%)	1 (5.9%)	0 (0%)	16 (94.1%)	2.18 x 10-10
Ulcerative Colitis, N=206	56 (27.2%)	55 (26.7%)	56 (27.2%)	39 (18.9)
STARD7 quartiles were established based on RPKM values: Q1 (0-25%), 16.78 – 39.31; Q2 (26-50%), 39.37 – 43.81; Q3 (51-75%), 43.90 – 48.55 and Q4 (76-100%), 48.68 – 64.84
value (%) represents the number of patients (% of total of disease category)
