# Supplementary material for: STARD7 maintains intestinal epithelial mitochondria architecture, barrier integrity, and protection from colitis
Source: JCI Insight. 2024 Nov 22;9(22):e172978. doi: 10.1172/jci.insight.172978 (PMC11601949; doi:10.1172/jci.insight.172978)
Supplement: Supplemental table 3 [file jciinsight-9-172978-s023.xlsx]

## Sheet: Sheet1
Supplementary Table 3: Proinflammatory Gene Expression in STARD7low and STARD7high UC Patients
Proinflammatory Genes	STARD7_ Q1 (N=56)	STARD7_ Q4 (N=55)	p-Value
GATA3	1.68 ±0.054	1.21±0.09	0.035
IFNG	1.018±0.12	0.69±0.11	0.15
IFNGR1	72.83±2.81	87.90±2.81	<0.0001
IL13	0.18±0.02	0.07±0.02	0.121
IL17A	1.59±0.16	0.86±0.13	0.001
IL18	50.20±2.06	59.69±2.77	0.018
IL1A	2.43±0.22	1.44±2.69	0.079
IL1B	51.72±5.78	30.04±7.52	0.123
IL23A	3.85±0.37	2.00±0.26	0.003
IL23R	0.35±0.02	0.65±0.21	<0.0001
IL4R	38.89±2.03	46.90±2.19	<0.0001
IL6	5.39±0.76	2.54±0.53	0.133
JUN	25.53±2.47	43.86±3.33	<0.0001
NFKB1	16.18±0.71	24.57±0.60	<0.0001
RELA	25.38±0.85	30.94±0.79	<0.0001
RORA	2.41±0.14	3.00±0.18	<0.0001
RORC	5.50±0.31	10.65±0.48	<0.0001
SMAD2	25.66±0.89	34.70±0.52	<0.0001
SMAD3	11.64±0.65	14.66±0.51	<0.0001
STAT1	66.18±4.50	88.11±7.63	0.009
STAT6	58.85±2.39	83.95±2.71	<0.0001
TLR5	1.46±0.08	2.13±0.10	<0.0001
