# Supplementary material for: STARD7 maintains intestinal epithelial mitochondria architecture, barrier integrity, and protection from colitis
Source: JCI Insight. 2024 Nov 22;9(22):e172978. doi: 10.1172/jci.insight.172978 (PMC11601949; doi:10.1172/jci.insight.172978)
Supplement: Supplemental table 4 [file jciinsight-9-172978-s024.xlsx]

## Sheet: filtered
Row-names	Symbol	logFC	abs_LOGFC	adj-P-Val	FreshCTRL161R	FreshRosenCTRL19	FreshRosenCTRL37	FreshRosenCTRL38	FreshRosenCTRL53	FreshRosenCTRL66	FreshRosenCTRL71	FreshRosenCTRL75	BR197R	BR222R	BR231R	CTRL152R	FreshRosenCTRL11	FreshRosenCTRL32	FreshRosenCTRL81	FreshRosenCTRL9	PR10861	PR10650	PR10864	PR10330	PR11041	PR10328	PR10915	PR10013	PR10869	PR10557	PR10130	PR10037	PR11021	PR10425	PR10181	PR10012	PR10460	PR10086	PR11037	PR10558	PR10307	PR10405	PR10098	PR10184	PR10344	PR10980	PR10172	PR10452	PR10035
RP11-314N14	RP11-314N14	-3.88082	3.88082	4.29877e-40	5.0626	3.9788	5.47338	4.44224	4.03977	3.24592	5.02192	4.29153	2.8508	3.21109	3.42128	3.38515	3.75908	3.7742	4.90504	3.67075	0.0143553	0.0143553	0.415467	0.0143553	0.0143553	0.0143553	0.0143553	0.113632	0.070131	0.0143553	0.0143553	0.0143553	0.0143553	0.447336	0.146929	0.0143553	0.0143553	0.0143553	0.190564	0.0143553	0.0143553	0.0143553	0.0143553	0.0143553	0.135411	0.299268	0.0143553	0.0143553	0.0143553
RP11-396O20	RP11-396O20	-3.18948	3.18948	4.29877e-40	4.39987	3.82581	4.16266	3.76117	3.5085	3.54702	4.41019	3.62211	3.0775	2.52406	3.24233	2.76305	3.95215	3.61127	3.84707	3.39886	0.475002	1.48042	0.497239	0.100398	0.29996	0.249591	0.277128	0.660025	0.584241	0.305048	0.741885	0.142165	0.300955	0.419291	0.949991	0.306017	0.248401	0.255102	0.307114	0.402056	0.410461	0.451541	0.628027	0.458067	0.184788	0.368433	0.844345	0.327572	0.0541441
ENSG00000105784	RUNDC3B	-1.71887	1.71887	4.29877e-40	2.54525	2.50477	2.54416	2.07707	1.97574	2.46897	2.04089	2.44106	2.26709	2.10913	2.28688	2.2787	2.16244	2.69249	1.95877	2.09582	0.685617	1.00346	0.336272	0.377668	0.630583	0.538439	0.653308	0.690936	0.303985	0.532147	0.683993	0.604062	0.755717	0.587048	0.594052	0.820273	0.571745	0.353391	0.520608	0.902027	0.383298	0.739649	0.182718	0.355591	0.532327	0.525718	0.737687	0.448436	0.482652
SLC26A2	SLC26A2	-5.92108	5.92108	5.8139e-40	9.06225	8.60461	8.5135	8.66754	8.31716	8.18021	9.20791	8.70499	8.36881	7.85631	8.40738	8.28858	8.80616	8.50957	8.52726	8.49194	3.23758	4.95462	3.89861	1.88296	2.1945	1.9542	2.17718	3.78527	1.774	1.83212	3.59311	1.61065	2.16787	2.40354	3.52597	2.32869	3.88137	3.15244	2.17951	3.23539	2.53132	2.7043	3.47237	2.03094	1.61136	2.6361	3.03159	2.04096	2.55667
ENSG00000170382	LRRN2	-3.11018	3.11018	5.48089e-39	4.12721	4.34542	4.42739	4.31265	3.44308	3.06836	4.85386	4.39965	3.44477	3.34092	4.24571	3.97587	3.8091	3.51348	4.36688	3.65328	1.11163	1.53725	0.654582	0.747697	1.1529	0.55338	0.841748	1.24416	0.578639	0.56139	1.12856	0.520659	1.08413	1.2278	1.0767	0.466632	0.508175	0.797179	1.15808	0.966364	0.595217	1.12981	0.605959	1.20295	0.662543	0.46447	1.48857	0.917065	0.667801
ENSG00000140274	DUOXA2	6.33961	6.33961	9.40753e-35	1.47259	1.03344	0.116269	1.96029	1.45349	0.919622	1.60094	0.128239	0.148934	2.07423	0.829103	1.03759	0.383939	0.667629	0.479044	2.85581	8.42149	6.61346	6.3762	8.3774	8.59086	8.47825	6.03051	7.40654	7.12999	8.1638	7.16446	8.14471	7.6673	7.84558	7.73436	6.76344	7.00516	8.62606	7.21248	8.28987	6.16652	6.14129	7.536	7.48735	6.92465	7.19647	6.20424	7.03727	8.60738
ENSG00000152785	BMP3	-2.79396	2.79396	9.49195e-35	4.59856	3.40792	3.47787	2.04457	3.62476	2.62609	3.71467	2.4969	2.47768	2.46783	2.81689	2.52634	3.8795	2.88563	2.00859	2.82753	0.351142	0.788084	0.39812	0.194793	0.101478	0.131535	0.0880968	0.198494	0.0517118	0.0404646	0.308338	0.225522	0.0931991	0.116182	0.238946	0.258049	0.697365	0.256624	0.0884266	0.0981055	0.218831	0.0605676	0.2163	0.0631274	0.0232908	0.560969	0.039269	0.138369	0.551708
GLRA2	GLRA2	-2.15739	2.15739	1.4258e-34	2.70104	2.80892	3.14889	2.00389	2.54496	1.95921	3.285	2.33971	1.68176	1.95345	2.51384	2.51309	2.59941	1.90003	2.17322	2.3846	0.218273	0.70162	0.245666	0.0437127	0.182908	0.246153	1.05262	0.122231	0.362318	0.0604417	0.654536	0.0320811	0.179995	0.199148	0.0934479	0.137556	0.187514	0.232587	0.265005	0.37589	0.0374244	0.389721	0.14509	0.366957	0.0143553	0.020005	0.773794	0.25753	0.175582
ENSG00000175497	DPP10	-2.07586	2.07586	1.60672e-34	2.54624	2.51667	2.18501	2.49935	2.41224	2.68131	2.14971	2.63956	2.66412	2.28105	2.21829	1.80364	2.71512	2.3927	2.48512	2.51013	1.017	1.24422	0.419873	0.314534	0.160094	0.537266	0.335255	0.371748	0.0209822	0.335575	0.397409	0.299209	0.292664	0.772663	0.236842	0.757006	0.286822	0.417639	0.018422	0.256745	0.150014	0.0552859	0.360465	0.101932	0.0215579	0.42403	0.178096	0.216784	0.491361
ENSG00000174358	SLC6A19	-3.70793	3.70793	8.08929e-34	4.88033	4.82624	4.22905	3.11924	3.93813	3.91863	3.84693	5.00945	2.13494	3.40783	3.54061	4.32913	3.63557	3.57623	3.49124	4.72305	0.73901	3.10821	0.186906	0.101208	0.102147	0.11579	0.047597	0.523612	0.0227896	0.0421947	0.30541	0.0403552	0.0526301	0.105284	0.190387	0.0537939	0.317246	0.180466	0.0146367	0.0922034	0.119767	0.246627	0.249712	0.0463793	0.0307316	0.291002	0.0312766	0.11109	0.142505
ENSG00000243509	TNFRSF6B	4.86252	4.86252	8.45365e-33	0.904542	0.569151	1.33988	1.86643	0.919958	2.02531	1.25804	1.36401	2.26553	2.1653	1.75719	1.93866	0.0143553	1.853	1.53017	1.42761	7.17975	6.34241	5.77722	6.46307	7.83698	7.16279	6.6026	6.4507	5.49928	5.83662	5.85708	7.61836	5.96164	5.92594	5.70424	5.52299	6.32527	7.14238	5.88589	6.03632	5.55562	5.6997	6.75193	5.75167	6.55375	5.66113	5.4731	6.58966	6.64774
PDE6A	PDE6A	-1.33135	1.33135	1.3377e-32	1.8718	1.54483	1.3729	1.34119	1.24793	1.83867	2.56776	1.75839	0.955298	1.13809	1.54503	1.41614	1.70925	1.62218	1.12988	1.50467	0.229096	0.441813	0.39424	0.196355	0.130153	0.168026	0.277461	0.250392	0.10004	0.198117	0.25124	0.131616	0.224287	0.184978	0.111427	0.236609	0.306612	0.328653	0.124073	0.325271	0.201094	0.14775	0.328882	0.224077	0.179715	0.190678	0.113323	0.161552	0.182629
SLC35G1	SLC35G1	-2.16181	2.16181	5.20247e-32	4.57054	4.05118	4.72054	3.48527	3.63931	3.92681	4.26176	3.61891	3.52998	2.90497	3.52096	3.18156	3.96072	3.66705	3.77914	3.63436	1.87869	2.28321	1.72076	1.62938	1.48713	1.86833	1.82997	1.67469	1.68952	1.46362	1.7304	1.74885	1.76252	1.61297	1.45238	1.14267	1.95984	1.8055	1.37462	1.56847	1.64971	1.7729	0.982656	1.36994	1.23616	1.34908	1.91907	1.85635	1.77804
ENSG00000138669	PRKG2	-1.82194	1.82194	1.24666e-31	2.59906	2.03629	2.68183	2.06261	1.1167	2.95161	3.16042	1.98699	1.93463	1.84306	2.2447	1.31301	2.31037	2.02772	1.89422	1.76804	0.371224	0.392284	0.315647	0.197375	0.229366	0.439995	0.182057	0.45647	0.163215	0.438037	0.299303	0.321016	0.235457	0.199098	0.079118	0.209154	0.375735	0.470511	0.273134	0.30037	0.231236	0.370075	0.139705	0.120875	0.0730593	0.217591	0.327549	0.399193	0.269177
ENSG00000151090	THRB	-2.26773	2.26773	2.20029e-31	3.84084	3.37519	3.86589	3.58206	3.92574	3.12839	3.58488	3.94479	3.4953	2.8192	3.40707	3.455	3.70138	2.95945	4.03439	3.54496	2.11183	1.88499	1.54256	1.13888	1.41927	1.04879	0.908367	1.3278	1.29748	1.48388	1.43456	1.26778	1.09457	0.969963	0.938707	0.777081	1.39704	1.00144	1.5147	1.35963	1.48743	1.08018	0.960823	1.10353	0.91242	1.09255	1.20858	1.29396	1.20333
ENSG00000177989	ODF3B	2.5752	2.5752	6.52342e-31	2.48731	1.56711	1.75134	2.13521	1.70142	2.00475	2.1805	1.65246	2.57092	2.39495	2.37304	2.3822	1.87491	2.03868	1.34477	2.37148	4.2921	4.07073	4.45014	4.3939	5.32964	5.07769	4.90766	4.78917	4.33001	4.23768	4.58271	5.28088	4.8691	4.45702	4.30797	4.11122	3.97157	4.22535	4.49369	5.16912	3.84127	4.345	5.68314	5.01415	4.76642	4.54722	4.58322	5.16401	4.51537
ENSG00000117115	PADI2	-4.0459	4.0459	6.52342e-31	7.25779	6.677	7.30583	6.69706	7.3029	6.89415	7.67135	7.1797	6.87398	6.67354	7.09668	6.39212	7.34019	6.6458	7.56489	6.98322	4.12628	4.96007	3.51783	2.83123	2.63045	3.00324	2.21151	3.6179	2.65979	2.2643	3.42033	2.19494	2.66932	2.59441	4.05474	3.4931	3.05469	3.15589	2.43973	2.67744	2.32386	2.86009	3.33219	2.1431	1.95929	3.41538	3.84199	2.91518	3.61371
HMGA2	HMGA2	-1.26909	1.26909	9.58751e-31	2.02432	2.16707	1.9486	1.72111	1.76252	2.03952	1.71238	2.26547	2.0897	1.7595	1.8524	1.82481	2.28901	2.0798	2.09129	2.30401	1.07615	1.15296	0.913791	0.738915	0.741791	0.759045	0.830799	0.770728	0.788803	0.422265	0.649625	0.715138	0.620493	0.871031	0.619789	0.767087	0.782719	0.987881	0.562582	0.689263	0.478837	0.883402	0.802946	0.495562	0.375835	0.714936	0.687007	0.564349	0.835722
ENSG00000118777	ABCG2	-3.96111	3.96111	1.02516e-30	5.42803	4.84597	5.62444	4.41243	5.39765	5.65	6.08773	5.14323	5.01927	5.00711	5.25262	3.51904	5.23967	4.76639	5.90505	5.21533	1.97713	2.33268	1.60592	0.346463	1.25997	0.917027	1.6133	1.39912	1.65974	0.498241	0.854419	0.521272	0.783742	1.0684	2.2529	0.553223	1.55846	1.30987	1.59134	0.728095	1.37356	1.91031	0.279947	1.08059	0.804814	0.963297	2.87163	0.651086	0.921924
ENSG00000040199	PHLPP2	-2.32737	2.32737	1.55568e-30	4.99215	3.90247	4.479	3.49421	4.01987	3.72557	4.45569	3.76082	3.88973	3.19099	3.96696	3.71165	4.06771	3.76996	4.23961	4.21424	2.36081	2.21294	1.92581	1.69207	1.67116	1.63338	1.47623	1.58371	1.65613	1.53187	1.82636	1.55203	1.67518	1.52742	1.87633	1.0861	2.00662	1.6653	1.89503	1.56657	1.54987	1.84	0.804004	1.69448	1.26135	1.55939	2.21269	1.92284	1.46571
ENSG00000155380	SLC16A1	-2.78165	2.78165	1.72846e-29	6.1606	5.62376	5.63423	4.80982	5.42883	5.26938	5.93591	5.59417	5.80677	4.06368	5.3918	4.86071	5.48385	5.2987	4.81078	5.24692	2.5634	2.82269	2.35352	2.56621	2.65659	2.34312	2.45041	2.4479	2.19613	2.55746	2.49812	2.92973	3.02816	2.33279	2.83412	1.87645	2.25293	2.83655	3.32389	2.66592	2.06164	3.14161	1.80678	2.72345	2.59567	1.82672	3.55743	2.76003	2.42395
ENSG00000119121	TRPM6	-3.48892	3.48892	1.86104e-29	5.23357	4.99633	4.58074	4.60735	4.84312	4.66648	5.44001	4.63992	4.59572	4.53753	4.73919	4.27476	5.21896	4.23499	4.83351	4.42749	2.59965	2.82682	2.01368	0.42163	0.87714	1.50467	0.785417	2.36003	1.37568	0.502921	1.93689	0.434199	0.467561	1.2532	1.70022	1.4297	1.98291	1.71717	0.427928	1.32268	1.43675	0.542258	1.27011	0.357169	0.220652	1.02354	1.19799	0.910633	1.37412
ENSG00000173432	SAA1	6.24021	6.24021	4.03082e-29	0.124933	0.0143553	0.0143553	1.2655	0.0143553	0.0143553	0.715366	0.0143553	0.0143553	0.253203	0.138565	0.327837	0.0143553	0.249737	0.179244	0.201245	6.55393	4.95567	6.86104	7.67531	6.41355	7.80285	7.01904	6.56204	6.03313	8.10213	6.9535	5.45599	7.82472	6.87034	5.44915	6.66863	6.48422	8.41755	6.88815	7.00104	5.2505	6.30506	7.60694	6.26787	7.10442	8.05929	4.26655	5.52879	7.564
ENSG00000138308	PLA2G12B	-2.25983	2.25983	4.0783e-29	3.73291	2.44914	2.93533	2.63078	1.37044	2.28579	3.27495	2.59522	1.96647	1.81057	2.05513	2.57879	3.42037	2.19837	2.64789	2.50939	0.19131	0.863923	0.239202	0.0143553	0.0536174	0.0622544	0.0612688	0.170348	0.347325	0.0341861	0.224114	0.172961	0.0452696	0.0143553	0.54093	0.0901705	0.450623	0.233594	0.217913	0.0680544	0.334145	0.307382	0.158789	0.44759	0.189641	0.857973	0.462178	0.130765	0.0881416
ENSG00000242110	AMACR	-2.65221	2.65221	4.89785e-29	6.69538	6.0923	6.13106	5.95617	5.99976	5.92254	6.90907	5.58579	5.32886	5.11747	5.3737	5.44786	6.36469	5.77134	5.81284	5.5441	3.86061	3.66731	3.69831	2.92666	3.21011	3.3306	3.5271	3.232	3.17656	2.88977	3.78949	3.0964	2.86616	2.95634	3.55175	2.96652	3.49798	3.54782	2.79917	3.16774	2.84667	3.42141	2.65405	2.9445	2.51329	3.40697	3.3754	3.25298	3.67995
ENSG00000118271	TTR	-1.98535	1.98535	4.89785e-29	2.35904	2.28505	3.60974	2.13865	2.94602	2.06557	2.12181	3.33457	2.19194	2.03263	2.07543	2.35778	2.63129	2.54957	2.50668	2.72504	0.681944	0.995694	0.627915	0.597021	0.415975	0.571211	0.522889	0.895116	0.614917	0.231555	0.53827	0.491515	0.478413	0.469459	0.97309	0.64537	0.652647	0.332977	0.0143553	0.429086	0.541396	0.501353	0.715357	0.298905	0.0954289	0.666084	1.2283	0.93745	1.12974
ENSG00000162391	FAM151A	-2.05258	2.05258	6.50025e-29	3.89354	2.38736	3.07473	2.67958	1.87121	2.7027	2.54945	2.42836	2.79373	1.86718	2.9031	1.48795	2.58311	2.49395	3.55243	3.06466	0.725741	1.32418	0.754349	0.397453	1.04271	0.634816	0.385398	0.831893	0.357361	0.391603	1.06025	0.748994	0.551117	0.501424	0.694782	0.657987	0.598203	0.615831	0.710455	0.39742	0.298318	0.455576	0.429418	0.455186	0.471312	0.30243	0.7855	0.52661	0.695237
CDC14A	CDC14A	-1.54858	1.54858	6.57666e-29	3.20414	2.99005	3.05276	2.61469	2.87413	2.72823	3.32639	2.80314	2.58844	2.5367	2.71627	2.85206	3.51826	3.02643	2.79315	3.34525	1.7201	1.65613	1.41878	0.977456	1.47056	1.41224	1.50345	1.60971	1.44435	1.15659	1.66207	1.17932	1.39983	1.51187	1.12042	0.882017	1.26027	1.20571	1.71273	1.68805	1.10769	1.60975	1.08997	1.46999	1.41646	1.20958	1.5828	1.89239	1.18428
ENSG00000242366	UGT1A8	-2.87903	2.87903	9.02936e-29	3.99311	3.81153	3.91579	3.84748	3.93014	4.52848	3.82084	3.67538	3.69117	3.14073	4.12351	2.83084	3.84869	4.01457	3.87073	3.15028	1.52907	1.93738	0.873687	0.455123	0.625663	0.412131	0.895163	1.3531	0.738543	0.303635	1.4352	0.341052	0.442758	0.471677	1.61051	1.21244	0.946656	1.33016	0.484623	1.32516	0.60949	0.735219	1.32112	0.57628	0.0627103	0.237356	1.16382	0.393603	1.24282
ENSG00000235026	DPP10-AS1	-2.96223	2.96223	9.25175e-29	3.94066	3.86916	3.29913	3.21703	3.23605	3.63194	3.09153	3.69392	3.0184	2.97078	3.12974	2.62775	3.72192	3.90681	2.72831	3.92283	1.29519	2.55129	0.154855	0.17705	0.214361	0.873593	0.0143553	0.635569	0.078603	0.0694561	0.4887	0.191323	0.231039	0.763802	0.219103	1.58813	0.362588	0.661166	0.0926418	0.256878	0.406939	0.119895	0.701496	0.0143553	0.0143553	0.971876	0.0814869	0.156888	0.751121
ENSG00000109819	PPARGC1A	-2.29368	2.29368	9.25175e-29	3.68953	3.32379	3.89229	3.41094	3.41037	3.22874	3.0649	3.47471	3.58481	2.73637	3.14344	3.24735	3.40114	3.65551	3.75057	3.52091	2.53376	2.17239	1.59569	0.983254	0.95255	1.23548	0.944619	1.45497	1.13376	0.776946	1.36205	0.730531	0.754691	1.18758	1.16652	1.28924	1.68751	1.61542	0.700191	1.14169	1.30247	1.10715	1.06915	0.766765	0.437206	1.448	0.812975	0.925878	1.536
ENSG00000124102	PI3	4.36777	4.36777	1.01586e-28	5.09177	5.96783	4.57517	7.01457	6.84221	5.94274	5.94131	5.2013	5.0261	6.57509	6.20314	5.79326	6.04577	5.92251	5.39833	5.68	11.3734	9.38043	10.4383	10.6799	11.2708	11.4625	8.88176	10.5748	10.5393	10.0632	10.5443	11.4944	10.3732	10.1749	11.4734	10.4429	10.3626	11.3028	10.3041	9.97681	9.53213	8.6247	10.6219	10.0635	9.9969	10.1339	9.6731	10.5478	11.1757
PAQR5	PAQR5	-2.14175	2.14175	1.48234e-28	4.94782	4.43591	4.57742	4.0608	4.34674	4.33922	4.46202	4.33329	4.13184	3.81107	4.15311	3.92667	4.50534	4.48239	4.4527	4.44166	2.78772	2.97776	1.92494	2.37379	2.017	2.19761	2.26009	2.08777	2.17242	1.95457	2.04722	2.59543	2.27146	2.43904	1.93693	1.89181	2.31267	2.0101	2.05127	1.89398	1.46446	2.27995	1.69336	1.95196	2.44969	1.95881	2.51149	2.0897	2.1311
ENSG00000073711	PPP2R3A	-1.49069	1.49069	1.63857e-28	3.16413	2.69675	2.5815	2.49403	2.62625	2.55577	2.65842	2.38745	2.10792	2.35454	2.24996	2.15458	2.81344	2.52927	2.33525	2.55388	1.43012	1.3372	1.154	1.01035	0.926318	1.16607	0.835787	1.06757	0.898015	0.945405	0.988012	0.82024	1.26526	1.2207	0.564788	0.563158	1.20351	1.149	0.947763	1.24416	0.659048	1.28333	0.869974	0.827291	0.589639	1.10178	1.30912	1.1626	1.03217
ENSG00000148842	CNNM2	-1.85886	1.85886	2.44217e-28	3.4716	3.65256	3.69746	3.56416	3.71617	3.36935	4.07167	3.64532	3.31858	3.44852	3.39508	3.3856	4.00021	3.23128	3.79503	3.62504	2.51685	2.05273	2.10178	1.64302	1.92657	1.82367	1.42492	2.06485	1.50437	1.37345	1.93723	1.40757	1.85032	1.72185	1.78885	1.62639	1.57459	1.89243	1.74803	1.90061	1.41549	1.71365	1.1626	1.77265	1.14248	1.69082	1.58679	1.82163	1.88288
PRLR	PRLR	-1.92579	1.92579	3.62571e-28	3.00569	2.63768	2.65764	2.41343	2.9721	2.74291	2.6318	3.07704	2.85834	2.37234	2.21023	2.51273	3.5745	2.45633	2.99922	2.55238	1.49011	1.41121	1.05019	0.613928	0.595456	1.00151	0.598175	0.847452	0.452226	0.527621	0.991441	0.346293	0.971104	0.947	0.448372	0.548269	1.16343	1.01471	0.892562	0.95158	0.893191	0.547726	0.795526	0.337996	0.33355	0.61774	0.922693	0.841981	1.12479
RP11-654D12	RP11-654D12	-1.74589	1.74589	4.03904e-28	2.39958	1.70823	2.42248	1.90781	2.03675	2.08154	2.32403	1.89332	1.97578	1.4197	1.63923	0.982437	2.7741	1.59651	2.17457	1.94317	0.0143553	0.41658	0.866101	0.0143553	0.337403	0.814025	0.0143553	0.0143553	0.392295	0.0143553	0.590137	0.519793	0.0143553	0.119189	0.451383	0.0143553	0.718807	0.666575	0.0143553	0.316864	0.279828	0.163112	0.0143553	0.0143553	0.0143553	0.303342	0.577847	0.0143553	0.0143553
CHRNA1	CHRNA1	-1.54993	1.54993	6.31592e-28	1.38006	1.71725	1.39221	2.54018	2.64697	1.75979	2.39067	2.00022	1.34324	1.66585	1.06143	1.98732	2.70766	1.15827	1.37762	1.68925	0.149611	0.442482	0.320866	0.138434	0.274375	0.117896	0.179078	0.431815	0.142152	0.129072	0.53966	0.402209	0.493207	0.115967	0.690927	0.584905	0.218843	0.181942	0.199562	0.20265	0.17054	0.261435	0.325225	0.142936	0.0219956	0.301904	0.266888	0.211984	0.132494
ENSG00000110723	EXPH5	-1.68315	1.68315	8.3058e-28	2.61127	2.71576	2.32337	2.20223	2.688	2.67034	2.50919	2.37011	2.62849	2.29828	2.19311	2.26559	2.88049	2.48599	2.53416	2.19453	1.53072	1.51071	1.18973	0.712754	0.716385	0.847957	0.588373	1.22194	0.831772	0.514148	1.18574	0.358216	0.736484	0.862931	0.661731	0.843389	1.05068	0.96972	0.402231	0.813131	0.712402	0.38353	0.846321	0.422804	0.193229	0.800388	0.625804	0.525488	0.914044
ENTPD5	ENTPD5	-3.1388	3.1388	9.13119e-28	7.2365	6.68893	7.08439	6.68783	6.91586	6.68866	7.10169	6.94635	6.34201	6.11125	6.56292	6.46244	7.04555	6.58351	6.9718	6.50689	4.74451	4.71112	4.12204	3.66752	3.60052	3.81615	3.16493	3.77872	3.36568	3.36456	4.0337	2.94621	2.86174	3.884	3.85754	3.34893	3.64759	3.8253	3.47901	3.6463	3.294	3.37375	2.81287	3.07905	2.22974	3.61247	3.87666	3.64609	4.08576
ENSG00000116574	RHOU	-2.30683	2.30683	1.07464e-27	5.26284	4.73554	5.00646	4.30515	4.21176	4.01133	5.29957	4.28173	3.82988	3.70379	4.26021	3.73999	4.4921	4.46901	4.2986	4.59008	2.47171	2.92695	2.5778	1.50208	1.83253	2.13063	2.00522	2.44927	2.48929	1.66726	2.37284	1.82155	1.72809	1.95054	2.64853	1.71172	2.28724	1.9867	1.8375	2.06105	1.80587	2.16021	1.68531	1.74795	1.73236	2.02464	2.71249	2.31208	2.19175
ENSG00000123643	SLC36A1	-2.33069	2.33069	1.33694e-27	5.5587	4.75951	4.49366	4.52272	4.27717	4.30387	4.9604	4.66636	4.67168	3.39888	4.09156	4.41063	4.50719	4.81691	3.64806	4.512	2.29561	2.2571	2.5945	1.89029	2.27017	2.25662	2.34039	2.17428	2.07001	2.26975	2.18888	2.22651	2.60248	2.12767	2.13852	1.3184	1.88897	2.07998	2.14385	2.1503	1.60625	2.2959	1.26093	2.39114	2.35101	1.44647	2.64203	2.46108	1.96199
ENSG00000072133	RPS6KA6	-1.56	1.56	1.40792e-27	2.68762	2.31973	2.47571	2.16421	2.58193	2.51964	1.87558	2.8089	2.19912	2.10273	2.00223	2.02857	2.56577	2.83334	2.73483	2.54863	1.3571	1.15114	0.873301	0.769755	0.718921	0.904943	0.686272	0.811742	0.637258	0.722833	0.770059	0.807512	0.83225	1.15653	0.622096	0.668065	1.02432	0.920926	0.710243	0.98156	0.463654	0.772164	0.732269	0.74015	0.290283	1.0941	0.716578	0.757885	1.05311
ENSG00000165548	TMEM63C	-1.74719	1.74719	1.73082e-27	2.71352	2.02627	2.65246	2.00339	2.88372	2.93327	2.32967	2.59436	2.42064	1.45623	1.39193	1.50416	2.61374	2.18047	2.30009	1.85376	0.764125	1.19988	0.258422	0.393768	0.504163	0.59746	0.424868	0.504081	0.155296	0.221221	0.30513	0.380896	0.365827	0.903948	0.550398	0.410547	0.41833	0.301037	0.607806	0.639343	0.200981	0.703606	0.833522	0.417218	0.371035	0.332118	0.495562	0.559179	0.977185
ENSG00000123472	ATPAF1	-1.44295	1.44295	2.48437e-27	5.69373	5.60893	5.8655	5.47343	5.70869	5.55777	5.34097	5.90726	5.60015	5.02283	5.21149	5.42821	5.66521	5.57956	5.46593	5.73027	4.27101	4.8141	4.54407	3.71503	4.0878	4.08316	4.31504	4.26552	4.127	3.63467	4.2487	3.91591	4.14823	4.27645	4.03397	4.33221	4.01379	4.25899	4.16971	4.38747	3.37234	4.15318	3.78195	4.05443	3.62476	4.52182	3.89133	4.1778	4.53461
ENSG00000197375	SLC22A5	-2.21764	2.21764	2.48437e-27	5.1977	4.37786	5.31724	4.69531	4.57137	4.45113	5.09511	4.93259	4.52079	3.85605	4.47663	4.28797	4.96019	4.8439	4.69946	4.53426	2.94137	2.95567	3.08712	2.20583	2.7077	2.70188	2.46503	2.70303	2.19216	2.32803	2.76704	2.04044	2.44649	2.87641	2.74099	2.79192	2.77049	3.03009	2.4444	2.34613	2.08801	2.11956	1.92048	1.92979	1.93452	2.22922	2.62777	2.0895	2.79689
ENSG00000124256	ZBP1	2.84453	2.84453	4.08443e-27	1.50838	1.63877	1.24269	2.36592	1.97662	2.41668	2.22608	1.54903	2.08417	1.76587	2.04604	2.5478	1.64367	2.05182	0.793937	2.06233	4.10258	3.51927	4.94046	5.32187	5.4059	5.0308	4.91327	4.98457	4.60845	4.73487	4.4926	4.90886	4.99283	4.92599	4.33765	3.97316	3.97996	4.79764	4.65789	5.22498	4.12528	4.49006	3.31661	4.72747	4.57986	4.45503	4.62957	4.94199	4.56047
ENSG00000175329	ISX	-3.19471	3.19471	4.22715e-27	5.50958	5.23785	6.37506	4.95926	5.09258	5.27885	5.10653	5.36093	5.05722	4.86478	5.4732	4.81318	5.31603	5.211	5.8995	4.83777	3.00477	3.21493	3.12606	1.98976	1.95084	2.10524	2.33494	2.25978	1.98841	1.57139	2.8936	1.3041	0.998044	1.74407	2.43622	2.90693	3.00791	2.74698	2.22558	1.6487	1.75864	2.26652	2.13254	1.42019	0.388388	1.9133	2.52421	1.903	2.52765
ENSG00000139874	SSTR1	-1.6429	1.6429	4.58097e-27	2.60376	2.57771	2.4079	2.35896	2.30711	2.16752	2.24422	2.74726	2.32271	2.15157	2.041	2.03907	2.61233	2.47171	2.46712	2.53122	1.35676	1.24464	0.861336	0.59986	0.986891	0.982232	0.430681	0.967862	0.52649	0.590444	1.03161	0.310957	0.849583	1.02878	0.571046	0.845301	1.05984	0.916958	0.704235	0.665902	0.421662	0.427445	0.304371	0.21176	0.0549013	0.735444	0.719998	0.904673	1.10729
ENSG00000179314	WSCD1	-1.87919	1.87919	4.84223e-27	3.45741	2.89964	3.91917	3.22959	3.05448	2.79444	3.43753	3.28268	2.93731	2.98681	3.04175	2.88643	2.57274	2.89782	3.46091	3.57866	1.5787	1.86869	1.22645	1.40212	1.7267	1.64238	0.829728	1.31649	0.955268	1.013	1.27608	1.36888	0.858681	1.6693	1.24062	1.2112	1.50447	1.66535	0.817353	1.26273	0.747258	1.21754	1.16922	1.01871	0.531379	1.46577	1.43542	1.24987	1.22885
ENSG00000095209	TMEM38B	-1.71355	1.71355	9.61546e-27	3.74159	3.85594	4.04981	3.76629	4.1807	4.02558	3.12348	4.1041	3.90566	2.98488	3.54231	3.69075	3.92536	3.70903	4.29672	3.58938	2.23453	2.26808	2.17002	2.27566	2.48651	2.06743	2.01339	1.69069	2.08644	2.13616	1.92926	2.53901	2.09224	2.20583	1.69104	1.46994	2.19324	1.85742	2.16752	2.26042	1.38786	2.54947	1.65883	2.35792	1.91196	2.21841	1.98692	2.12988	2.23008
OAF	OAF	-1.96778	1.96778	1.08731e-26	6.42472	6.28221	6.70405	6.45118	6.22186	6.0253	6.57275	6.42749	5.64502	5.60123	5.96417	5.71046	6.42043	6.13166	6.13342	6.21941	4.41082	4.8341	4.50908	4.17692	4.19301	4.04254	4.32949	4.2607	3.83307	3.80542	4.1966	4.35353	4.30991	4.2081	4.99422	3.94049	4.10554	4.27859	3.69852	4.08455	3.39984	4.68235	3.84805	3.8488	3.69724	4.70779	4.45866	4.06601	4.50983
ENSG00000176641	RNF152	-1.96435	1.96435	1.18528e-26	3.91268	3.04123	3.4241	3.48051	3.18215	3.1241	3.92984	3.4266	2.83248	2.69837	2.5853	2.75416	4.14443	3.07166	3.81753	3.07089	1.94062	1.82542	1.67861	1.14965	1.49718	1.60725	0.852087	1.56983	1.42315	1.17798	1.67473	1.02616	1.56032	1.27238	1.37957	1.17856	1.45402	1.09983	1.45738	1.59369	1.07847	1.10326	1.13402	1.00274	0.569647	1.3883	1.04838	1.34062	1.2461
ENSG00000177459	ERICH5	-1.3993	1.3993	1.53058e-26	2.1101	2.26096	2.27956	1.87751	2.05735	1.64057	1.49155	1.99635	2.15682	1.74321	1.73743	1.70929	2.14081	1.55326	2.08338	1.65517	0.933701	1.08712	0.603825	0.46047	0.535247	0.787775	0.319999	0.704093	0.615576	0.452785	0.680468	0.562641	0.300335	0.533384	0.258603	0.805449	0.598222	0.54821	0.377035	0.453312	0.368791	0.241816	0.437515	0.246384	0.205167	0.614107	0.274924	0.378933	1.02864
ENSG00000128242	GAL3ST1	-1.9959	1.9959	1.6056e-26	3.72468	3.58256	3.36271	4.00233	3.2395	2.99386	3.53209	3.60918	2.95918	2.78383	3.23462	3.31535	3.52997	3.38841	3.16609	3.51419	2.09518	1.90754	1.66984	0.823472	1.40539	0.784655	1.17396	1.57952	1.71813	1.0844	1.60838	1.37083	1.13822	1.4938	1.95992	1.00382	1.82692	1.42083	1.124	0.959199	0.949707	1.40321	1.45312	1.2643	0.989342	1.80513	1.78806	1.38935	1.88108
ENSG00000163739	CXCL1	4.29957	4.29957	2.37986e-26	2.1586	2.45283	5.33835	3.89236	3.44778	2.93408	3.44815	5.41745	5.25919	2.73754	2.81961	3.16118	3.8104	3.7339	4.66237	4.80233	8.07246	7.59423	7.44807	8.03685	9.16544	9.5123	8.08862	8.11074	7.60935	8.78492	7.80067	9.0313	8.47817	8.30348	6.83796	7.29714	7.86581	8.19459	8.0106	8.39873	6.78666	8.08188	7.50938	6.78995	8.18939	8.41998	7.10766	8.68718	8.85333
ENSG00000102096	PIM2	3.27455	3.27455	2.37986e-26	2.99326	3.03868	3.19739	3.57836	3.13731	3.37858	3.81923	2.939	4.28814	3.87432	3.98038	4.63798	2.94135	4.23442	3.48981	3.46138	5.75996	5.23429	6.7723	6.98681	7.23196	6.2724	7.19941	6.87044	6.66775	6.90705	6.5914	7.09046	7.60447	7.20645	6.88773	6.04948	5.36907	6.23787	7.40893	7.64901	5.77497	6.68389	5.8276	7.19114	6.93295	6.43584	7.27337	6.96019	6.90395
ENSG00000196660	SLC30A10	-2.8256	2.8256	2.56018e-26	3.87889	4.06622	5.29129	3.67466	2.7414	3.38056	4.34322	3.14436	3.48311	4.01858	4.24322	3.05403	4.13606	2.75256	4.6031	4.41683	1.91131	2.46746	1.04005	0.7571	1.13803	1.42653	0.935701	0.975718	1.36743	0.753399	0.955357	0.983758	0.639825	0.226509	1.50386	0.53666	1.37968	1.40985	0.90229	0.991506	0.893316	0.601801	0.339594	0.352612	1.10909	0.681692	0.934373	1.05499	0.725741
CNGA1	CNGA1	-1.70667	1.70667	2.79463e-26	2.84866	2.30547	2.43523	2.57173	2.21496	2.35707	2.49889	2.62674	1.82851	1.85563	2.35823	2.24702	3.30479	2.06636	2.20786	2.39136	0.838282	0.99345	1.11417	0.410721	0.646817	0.290613	0.304219	0.926371	0.641139	0.357316	0.720944	0.430992	0.507871	0.494129	1.60692	0.686505	0.91873	0.750452	0.534978	0.752123	0.451298	0.661011	1.28783	0.365737	0.274697	0.988601	0.436215	0.511589	0.426598
ENSG00000134339	SAA2	5.24014	5.24014	2.79463e-26	0.0752533	0.180772	0.069166	0.499762	0.072302	0.303775	0.303787	0.0695193	0.0143553	0.189312	0.144908	0.108783	1.48604	0.259375	0.450802	2.8427	5.6684	3.88332	5.32169	6.75572	6.77005	6.86709	5.80172	4.77009	4.94019	6.76106	6.48462	6.36758	7.45684	6.29911	5.07926	5.23588	5.73503	6.27793	5.7081	6.1089	5.1169	4.87119	5.65325	5.79115	6.49956	6.67115	3.92856	6.36391	6.12321
ENSG00000170476	MZB1	3.38456	3.38456	3.16087e-26	3.73334	4.18345	3.82196	4.56034	4.40834	4.283	4.5249	4.58729	5.7757	5.1434	4.87208	6.05333	3.97297	5.21501	3.84686	4.37911	6.27438	6.35525	8.30618	8.49417	8.02912	6.5403	8.53129	8.11805	7.67034	7.39639	8.23422	8.05061	8.41836	8.1732	8.45019	7.47683	6.53334	7.83422	8.54964	8.83668	7.52709	8.04833	8.57586	8.65584	7.75617	7.96019	8.12194	8.00213	7.54602
ENSG00000177181	RIMKLA	-1.60135	1.60135	3.83828e-26	2.89761	2.74758	3.28431	3.14794	2.98021	2.81094	2.89815	2.89906	2.85194	2.34511	2.56221	2.70237	2.55552	2.53635	3.18927	2.31235	1.71831	1.46388	1.71352	1.40539	1.1529	1.31504	0.692079	1.19981	1.3158	1.09079	1.43125	1.43248	1.20664	0.87911	1.17217	1.40316	1.27977	1.47389	0.926113	1.2364	0.803789	0.886464	0.614719	0.945405	1.00727	1.41294	1.18707	1.18574	2.00249
ENSG00000085563	ABCB1	-3.03756	3.03756	5.15112e-26	6.2417	5.32535	5.90166	4.58158	4.6008	4.69722	5.64611	4.72846	4.19048	5.53511	5.6045	4.90769	5.37503	4.29872	6.20535	5.67933	2.18824	4.18025	1.58101	1.67351	2.34588	1.84422	1.87653	2.57981	1.66503	1.87023	2.95621	2.24987	2.36894	2.60952	2.36129	2.02152	1.38361	2.09694	2.01364	1.97845	1.47332	2.85158	2.0135	2.23291	1.96285	1.47571	3.08677	2.49203	1.72857
PPARG	PPARG	-1.98688	1.98688	5.33736e-26	5.75029	5.79588	5.22939	5.73781	5.58012	5.78634	5.95188	5.69604	5.5123	5.02797	5.35827	5.08194	5.79509	5.69744	6.03493	5.44299	4.01695	3.86324	3.76237	3.39778	3.16583	3.29653	3.57143	3.8417	4.37801	3.38504	3.92237	3.57364	3.25843	3.31905	4.10929	3.65005	4.08043	3.85442	3.05951	3.31371	3.15521	3.70209	3.17249	3.32667	2.96262	3.84621	4.28301	3.24317	3.71122
ENSG00000112964	GHR	-1.93738	1.93738	5.40819e-26	3.57023	2.91275	3.39191	2.27325	2.80043	2.37879	2.90743	3.41939	3.5191	3.6291	2.10024	2.89712	3.47258	3.18642	2.92915	2.69492	2.03531	1.68549	1.29772	1.07711	1.5361	1.30801	1.02538	0.915444	0.720261	0.917691	1.26087	0.855854	1.08984	1.28167	0.318866	0.6755	0.925202	1.00705	0.879063	1.2646	1.14052	1.3388	0.656469	1.02247	1.14529	0.913171	0.887736	1.23248	0.781947
ENSG00000197181	PIWIL2	-1.42304	1.42304	6.00619e-26	3.04883	2.10926	1.82526	1.40931	1.7643	1.48145	2.43435	1.6972	1.21915	1.83297	1.50396	1.6653	2.63698	1.64916	1.70492	1.95241	0.788828	0.39548	0.585164	0.331717	0.322332	0.670097	0.408505	0.376146	0.675554	0.26956	0.766739	0.471645	0.408071	0.663372	0.412803	0.456848	0.263395	0.559619	0.381992	0.677892	0.285769	0.492776	0.255356	0.357169	0.159138	0.386734	0.622331	0.337951	0.582643
ENSG00000163683	SMIM14	-1.83423	1.83423	6.72729e-26	7.34803	6.81225	7.08937	6.71134	6.95132	7.02127	6.71063	6.88681	6.5224	6.09845	6.65589	6.585	6.98131	7.08675	7.21775	6.77518	5.65011	5.06156	4.92728	4.69218	4.99333	4.88734	5.17643	5.11504	5.1006	4.61128	5.35418	5.02257	4.96383	5.17779	4.61022	5.14586	4.9041	5.14283	4.91098	5.22914	4.17391	4.86086	4.86533	5.02396	3.99789	4.85101	5.02612	4.44672	5.22739
RP11-245G13	RP11-245G13	-1.34876	1.34876	7.16379e-26	1.61513	1.77146	1.65782	1.65375	1.82297	2.30282	1.94253	0.962897	1.6318	0.621543	1.27989	1.03654	1.38228	1.4488	1.98532	1.13468	0.0143553	0.351651	0.192106	0.0143553	0.0852356	0.0143553	0.0143553	0.17154	0.119322	0.0143553	0.104465	0.0928664	0.140674	0.134038	0.270947	0.256999	0.520498	0.0143553	0.0143553	0.199776	0.242913	0.184483	0.0143553	0.165108	0.237527	0.325812	0.126891	0.442068	0.252852
C8ORF33	C8ORF33	-1.88548	1.88548	7.4333e-26	5.24746	5.46536	5.18352	5.69107	5.73428	4.26784	5.69463	5.63483	5.86115	5.26503	5.56467	4.92403	5.06132	5.24629	4.63828	5.62419	4.27107	3.99514	3.3303	2.89227	3.46588	3.80916	3.48795	3.63187	3.42838	3.05589	3.38344	3.2901	3.25101	3.47481	3.88466	3.39229	3.31633	3.60562	3.29227	3.47143	2.56611	3.46032	3.31785	3.39027	2.81377	3.29688	3.62798	3.44442	3.81121
ENSG00000104112	SCG3	-1.05276	1.05276	1.00675e-25	0.985639	1.25623	1.96022	1.52572	1.84896	1.13448	1.36726	2.04625	1.75587	1.25755	1.06205	1.40523	1.72461	1.0536	1.54379	1.49395	0.448764	0.679072	0.498516	0.423922	0.562865	0.343044	0.403573	0.458277	0.372205	0.473818	0.3353	0.314511	0.731652	0.359937	0.44869	0.22106	0.412023	0.459946	0.376124	0.446426	0.182781	0.293394	0.345794	0.347813	0.242755	0.368824	0.233422	0.746751	0.428185
ENSG00000276734	KIF5C	-1.73258	1.73258	1.04785e-25	1.37685	2.20586	2.62373	2.29207	3.04095	1.50818	1.99574	2.70832	3.34711	1.97541	2.19941	2.36424	3.24218	1.09592	2.34127	2.26054	0.725034	0.997292	0.590262	0.388906	0.774528	0.536063	0.514764	0.686917	0.378611	0.498302	0.910456	0.438303	0.794137	0.863574	0.298001	0.419345	0.340699	0.472415	0.645296	0.65471	0.333584	0.53661	0.635095	0.573578	0.206993	0.199374	0.560265	0.944746	0.599403
S100A9	S100A9	5.3856	5.3856	1.14204e-25	1.73587	2.23472	1.67933	3.56723	2.17805	3.59995	3.26625	2.5643	3.28348	3.83527	2.07772	2.42204	2.20524	1.89185	2.53762	2.36008	8.24261	6.87625	7.73593	8.74095	8.7593	9.75693	8.43157	7.175	7.28536	8.29753	6.05454	9.88348	8.56563	9.06368	7.11211	7.12088	7.02872	7.07397	7.43109	8.52132	6.78457	7.63744	7.45632	6.84897	9.25051	7.22401	7.00686	8.82935	8.95711
ENSG00000156284	CLDN8	-5.59653	5.59653	1.18428e-25	7.13574	7.26792	7.07104	7.39693	6.80153	6.45133	6.99339	7.27367	6.34907	6.06382	5.96007	6.85591	7.50296	6.10133	7.13267	6.54694	3.98328	4.76519	2.49293	0.0832256	0.188958	1.23456	0.183925	3.359	0.504539	0.572346	2.23156	0.103355	0.169912	2.28989	3.27489	3.48342	0.748453	1.2486	0.0143553	0.988296	2.43624	0.544238	1.49861	0.494651	0.0228677	0.595456	0.0232568	0.178224	2.64968
ENSG00000155816	FMN2	-1.46771	1.46771	1.26377e-25	2.195	1.92383	2.55645	1.80079	0.833578	1.11557	1.74962	1.7643	2.43992	1.3983	1.72378	1.42889	2.02974	1.42948	2.04897	1.09896	0.264801	0.381826	0.193128	0.127882	0.669825	0.188502	0.393943	0.336752	0.120953	0.426114	0.524485	0.294841	0.280006	0.472768	0.186247	0.256817	0.214809	0.17691	0.521955	0.148309	0.167538	0.157173	0.14616	0.160391	0.18835	0.118699	0.470813	0.430157	0.194137
ENSG00000113249	HAVCR1	-2.66886	2.66886	1.28502e-25	3.23842	2.89714	2.25129	3.50138	3.79956	3.7797	4.7069	3.61999	3.79391	4.0824	2.48628	1.91177	3.83834	3.46255	2.05631	2.51609	0.616188	0.464762	1.60398	0.413854	0.187388	0.804599	0.25084	0.876825	1.05304	0.42375	0.407342	0.473995	0.200291	0.460826	0.188755	0.173972	0.686371	0.259013	0.186437	0.308326	0.256322	0.805392	0.479096	0.642609	0.306262	0.132754	1.1145	0.810188	1.12783
VSIG10	VSIG10	-1.92206	1.92206	1.71207e-25	5.97674	5.47022	5.49309	5.31701	5.32946	5.128	5.36104	5.26776	5.1719	4.84547	4.97379	4.8913	5.79646	5.38722	5.23681	5.57503	4.15977	4.02982	3.61074	3.48447	3.63865	3.33935	3.35123	3.5648	3.47783	3.45066	3.67466	3.16916	3.46921	3.48001	3.38627	3.25069	3.46011	3.70802	3.14631	3.47696	2.87986	3.16052	3.35146	3.21372	2.65508	3.28972	3.28194	3.35952	3.77458
ENSG00000165078	CPA6	-1.72496	1.72496	1.75222e-25	2.31051	2.7801	2.58585	2.33777	3.15283	1.93387	2.03242	2.86033	3.05188	1.96259	2.22429	2.18888	2.55917	2.33631	1.79996	2.37393	0.76342	1.59469	1.32325	0.455439	0.708134	0.881281	0.924191	1.09417	0.706376	0.359116	0.679018	0.161578	0.676773	0.853956	0.647784	1.2489	0.901031	0.566309	0.33104	0.938617	0.380364	0.63157	0.60465	0.435895	0.281158	0.589811	0.120478	0.963556	0.747585
NEUROD1	NEUROD1	-1.83513	1.83513	1.75222e-25	1.80978	2.58034	3.11859	2.59436	2.79098	2.00945	2.81685	3.13981	2.85022	1.9891	2.18336	2.20276	3.20387	1.78191	2.396	2.25078	0.761013	1.35823	0.957305	0.760451	0.629147	0.731288	0.682519	0.994051	0.678424	0.683472	0.934924	0.22896	0.865507	0.861757	0.618943	0.563139	0.598918	0.783624	0.28746	0.671067	0.410091	0.192762	0.584193	0.330558	0.145482	0.372941	0.13905	1.08712	0.733033
ENSG00000198894	CIPC	-1.65278	1.65278	1.82771e-25	4.70338	4.22702	4.43025	3.91846	4.29586	3.94251	4.36299	4.02381	4.02231	3.73932	3.93673	3.76294	4.62206	4.10014	3.65676	4.21968	2.78566	2.64483	2.82348	2.37044	2.50513	2.61414	2.51604	2.39199	2.4448	2.36126	2.80878	2.40103	2.54154	2.5099	2.43111	2.10769	2.49065	2.4742	2.64358	2.70388	1.89247	2.30947	1.74041	2.63325	2.06499	2.07605	2.83277	2.49511	2.6757
ENSG00000149218	ENDOD1	-2.35693	2.35693	3.47814e-25	6.04703	5.68493	6.08365	6.14079	5.70938	5.58371	6.30658	5.9955	5.5043	5.3772	5.3776	5.425	6.04381	5.53338	6.21394	5.67891	4.67111	4.22436	3.63177	2.97095	3.67544	3.63066	3.15015	3.94456	3.33362	3.27681	3.64949	3.88263	3.06117	3.46127	3.69109	3.29324	3.28417	3.62615	3.31654	3.37306	2.97869	3.40007	2.78764	3.19178	2.53928	3.04817	3.70938	3.51919	3.93899
ENSG00000178301	AQP11	-1.21198	1.21198	3.65921e-25	2.52572	2.1161	2.33797	2.24972	2.1108	1.87279	2.58325	2.12131	1.33216	2.04236	2.02393	1.88838	2.79558	1.82672	2.32579	2.29889	1.06564	1.14045	1.19491	0.810032	0.863978	0.865689	1.02482	0.84363	1.21531	0.814304	0.928056	0.646706	0.812975	0.747525	1.23609	0.966054	0.909435	1.09633	0.681908	0.763658	0.609736	0.973435	0.432361	0.870511	0.790555	1.0719	1.13836	1.10313	1.03801
PDK2	PDK2	-1.87866	1.87866	4.15172e-25	5.85892	5.19438	5.22479	4.90873	5.47024	5.074	5.10653	5.48523	4.65543	4.307	4.88578	4.82834	5.55118	5.32119	4.54076	5.19342	3.45819	3.5232	3.98684	2.98714	3.553	2.98656	3.47108	3.28641	3.04059	2.60383	3.67874	2.51786	3.02551	3.07358	3.31178	3.13553	3.07943	3.50111	3.21202	3.30727	2.45562	3.22953	3.01778	3.5383	2.81562	3.73464	3.23894	3.47249	3.47579
ENSG00000116761	CTH	-1.34274	1.34274	5.43568e-25	3.54455	3.21	3.40411	3.16027	3.28713	3.48588	2.97275	3.45128	3.14403	3.0625	3.15577	3.42159	3.19221	3.01687	3.05384	3.27237	2.59118	2.24117	1.98156	1.54156	1.88706	1.81701	2.01246	2.01464	1.66894	1.59841	2.08634	2.11547	1.89863	1.94684	1.95457	1.72233	1.88213	1.85008	2.14975	2.31365	1.49692	1.88628	1.76358	1.95539	1.5946	1.3799	2.06243	1.87401	2.22515
ENSG00000057704	TMCC3	-2.30966	2.30966	5.65834e-25	5.69539	4.9286	5.21677	5.12936	4.92991	4.53423	6.39192	4.6882	4.41311	4.3295	4.5558	4.80074	5.72317	5.07176	5.25971	5.25073	3.58684	2.6854	2.86192	2.54	2.82422	3.2497	2.31774	2.81281	2.95793	2.36048	3.04401	3.19259	2.94933	3.06304	2.75112	2.38369	2.65352	2.52967	2.43445	2.75704	2.69294	2.52524	2.4466	2.51336	2.31733	2.21054	3.06654	2.66753	2.84238
ENSG00000124253	PCK1	-5.12858	5.12858	6.37877e-25	7.35668	7.25607	6.72637	6.28308	6.48803	6.12987	8.05129	7.27546	6.51074	5.83571	6.22476	6.24288	7.37315	7.85251	7.69443	7.66205	3.21635	4.33184	2.34156	0.326422	1.36261	1.03956	0.708037	3.69077	2.03724	0.47549	3.61491	0.5144	2.00536	1.81381	2.94733	3.31091	2.48298	1.06833	1.07217	0.76331	2.21639	2.56694	3.17026	0.888336	0.344056	1.87259	2.21372	0.560705	2.00148
ENSG00000242515	UGT1A10	-3.06345	3.06345	6.82713e-25	5.76202	5.46169	5.59907	5.14523	5.83995	5.59962	5.81484	5.49778	5.22512	4.42944	5.65291	4.72972	5.37292	5.63151	5.45543	4.88964	3.1209	2.92014	2.16803	2.06119	1.91709	1.77686	2.58313	2.53194	1.89805	1.55184	2.91734	1.64856	2.04597	1.76596	3.28805	2.75459	2.4095	3.16244	1.95665	2.43922	1.87019	2.2011	2.00213	1.82412	0.777645	2.22943	2.90502	1.54631	2.61407
ENSG00000143183	TMCO1	-1.49982	1.49982	6.85322e-25	7.59938	7.38807	7.87351	7.60302	7.34959	7.3144	7.56861	7.38567	7.16829	7.13633	7.24304	7.04085	7.56224	7.18196	7.61992	7.20043	6.32891	6.49803	6.06841	5.69894	5.95636	6.17428	5.86358	6.13581	6.12376	5.34897	5.84216	6.04976	5.71159	5.91012	6.04019	6.02948	5.82496	6.09129	5.76566	5.92111	5.27705	5.96521	5.6754	5.60059	5.27827	6.02684	5.68813	5.76828	6.35901
ENSG00000176024	ZNF613	-1.25219	1.25219	7.38176e-25	2.9757	2.99492	3.0479	3.04907	2.71896	2.71031	2.64143	3.37973	2.98143	2.48127	2.48666	2.42707	2.64199	2.38333	2.70142	3.05949	1.80368	2.01532	1.85487	1.34153	1.75634	1.58357	1.55139	1.5865	1.51652	1.36843	1.57207	1.34386	1.51657	1.8587	1.51106	2.00493	1.31557	1.58453	1.37407	1.80401	0.836344	1.28185	1.06371	1.6256	1.12631	1.57841	1.84551	1.77184	1.57584
RP11-363E7	RP11-363E7	-1.74597	1.74597	8.00861e-25	3.60611	3.56937	2.58477	3.02668	3.58158	2.0474	3.21482	2.59791	2.20749	3.1143	2.46629	3.14687	3.58762	2.31304	2.65972	3.36368	1.41094	1.3961	1.13205	1.14522	1.16999	0.890828	1.19131	1.56457	1.15666	1.04131	1.16813	0.912864	1.25659	0.871016	1.74244	0.812112	0.958071	1.43093	1.07574	1.19749	0.659203	1.33245	1.20339	0.976752	0.808105	0.92757	2.24671	1.24458	1.21101
TSPAN7	TSPAN7	-2.37993	2.37993	9.73165e-25	6.88309	6.33584	6.33053	6.35311	6.43841	6.21696	6.3634	6.29968	6.03014	5.45449	6.11609	5.85493	6.17275	6.31382	5.97431	6.25115	4.56239	5.26061	4.38265	2.77393	4.11571	3.95304	3.98262	4.72716	3.2923	3.11132	4.57794	3.02029	3.64471	3.80164	3.89632	4.35021	4.05263	4.3331	3.64628	3.57858	3.09444	4.2996	3.90898	3.65442	3.26324	4.00077	4.14531	3.99405	4.3329
RGCC	RGCC	1.81557	1.81557	1.5306e-24	2.17693	2.29657	1.87751	2.30781	2.64062	2.42916	2.73965	2.60117	2.98765	2.99275	2.87171	3.48595	1.65228	3.04282	2.30314	3.01462	3.87654	3.8362	4.26332	4.57087	4.61666	4.28876	4.55263	4.61869	4.2339	4.49058	4.32157	4.61077	4.79923	4.60171	4.19218	3.84918	3.9323	4.04927	4.58931	4.60779	3.39219	4.84747	4.01411	4.53738	4.51221	4.29507	4.4253	4.71734	4.51281
RMDN2	RMDN2	-1.73298	1.73298	1.53217e-24	4.7112	4.16788	4.24127	3.99024	3.92945	4.65634	3.79687	3.86542	4.08484	3.21403	3.4185	3.5483	4.40087	4.46616	3.79716	3.9613	2.92676	2.97249	2.73018	1.86295	2.2655	2.19314	2.26496	2.55393	2.48166	1.99628	2.65707	1.92193	1.9665	2.54999	1.97754	2.61103	2.73513	2.84461	1.90115	2.61308	1.84	2.06357	1.97798	2.19115	1.83637	2.49201	2.12806	2.15004	2.56888
ENSG00000137561	TTPA	-1.71076	1.71076	1.53372e-24	2.74859	2.61242	2.62042	2.67448	2.49054	3.02199	2.07279	2.62225	2.39525	2.10956	1.99697	2.18821	2.89697	2.84862	2.18628	2.81053	1.2784	1.39676	0.952319	0.78411	0.621599	0.876142	0.699791	0.944349	0.776828	0.649689	1.24483	0.288666	0.815485	1.46978	0.481299	0.867153	1.29325	0.728008	0.410797	0.897504	0.590195	1.09842	0.738145	0.547341	0.314093	0.954286	0.55562	0.702285	1.07478
ENSG00000166869	CHP2	-4.65279	4.65279	1.86949e-24	7.51238	7.57741	7.63124	6.97878	7.32277	7.83468	7.58348	7.12517	7.26748	6.51627	6.79865	6.26953	7.3403	7.13141	6.3132	6.94985	3.70833	3.84586	2.56587	0.838718	1.15756	2.96597	2.1552	4.09594	2.41792	0.47495	3.26239	1.22503	1.62068	2.53541	2.53551	3.99116	4.39141	3.5985	2.11713	2.12131	1.99729	2.0571	3.01723	1.43563	0.664528	3.83672	2.62651	1.74274	3.63362
C7ORF31	C7ORF31	-1.29871	1.29871	2.04479e-24	3.29772	2.97289	2.56708	2.68652	2.7231	3.44575	2.9877	2.81194	2.49231	2.43515	2.58926	2.55528	3.11158	3.31976	2.54419	2.81838	1.68796	1.67618	1.97214	1.15238	1.43685	1.40458	1.71945	1.84868	1.50355	1.06219	1.87774	1.1698	1.5841	1.56823	1.39572	1.86952	1.43194	1.66576	1.6241	1.774	1.23026	1.57681	1.41884	1.54893	1.16401	1.37857	1.43413	1.48016	1.80108
ALPI	ALPI	-2.51962	2.51962	2.34345e-24	3.82915	3.39166	4.31028	4.1661	3.51458	2.91751	4.58558	4.19511	2.94626	3.4726	3.28731	3.11615	4.19297	3.01532	3.16657	3.22534	2.23048	1.85989	1.74015	0.363743	1.28836	1.03724	0.419399	2.03534	1.20502	0.583673	1.29819	1.01235	0.743627	0.829525	1.80785	0.701762	1.25858	1.91521	0.502229	1.05401	0.987052	0.616245	0.806184	0.836312	0.325582	1.40714	0.46802	1.10474	1.78446
ENSG00000103375	AQP8	-7.47141	7.47141	2.40379e-24	10.0922	9.24923	9.39166	8.20432	8.61896	8.85065	10.0044	7.80629	8.32949	7.26167	9.91133	7.92555	9.13407	8.20957	8.92768	9.06898	1.12228	5.7295	2.10084	0.129196	0.0143553	0.370477	0.907775	2.57328	0.794012	0.0143553	3.36808	0.244875	0.0143553	0.294347	5.66528	1.06537	1.7187	0.595055	0.0741492	1.02382	1.4939	1.39671	4.52177	0.0639171	0.0632378	0.684092	4.7413	0.135809	0.105238
C19ORF66	C19ORF66	1.26291	1.26291	2.67602e-24	3.17071	2.75253	2.8618	3.04488	2.90922	2.92943	3.03645	2.64074	2.78144	2.50419	3.18206	3.10378	2.87442	2.94774	2.40215	3.23154	4.15235	4.06496	4.43155	3.86202	4.44144	4.62811	4.52496	4.12051	4.1467	3.92809	4.19005	4.19948	4.07338	4.05099	4.11934	3.79677	3.53743	4.08043	4.2164	4.26819	3.22246	4.02845	3.90638	4.33011	4.23041	4.10166	4.24498	4.74524	4.14752
S100A8	S100A8	6.00784	6.00784	2.67602e-24	0.629259	0.404772	0.424062	0.829322	0.162236	0.454376	0.547588	0.298306	0.288996	1.66603	0.493401	0.608024	0.570521	0.934486	0.870771	0.638417	7.06794	5.39484	5.73563	7.78417	7.26729	8.65963	7.27619	5.84354	5.8919	7.13584	4.14075	8.8377	7.75973	7.78882	5.20353	4.98386	5.65371	5.26265	6.30802	6.20352	4.70076	6.47026	5.42324	5.25106	8.24018	5.72674	5.75055	7.98277	7.63144
ENSG00000133048	CHI3L1	5.50345	5.50345	3.60121e-24	0.0885365	0.223954	0.309607	1.78337	0.51921	0.772004	0.645582	0.211635	0.314024	1.35219	0.734829	0.663563	0.101221	0.537445	0.845036	0.121149	6.2447	3.59444	5.34431	5.9568	4.22503	7.53947	6.9854	6.04712	6.16366	7.15209	4.56608	7.05166	5.46683	6.65089	4.63057	4.94402	4.4997	5.31728	7.2148	6.40335	4.99257	7.13341	4.65754	7.25424	7.8397	3.55078	7.02336	6.63458	3.77029
NHEJ1	NHEJ1	-1.98739	1.98739	3.9601e-24	5.11651	5.17036	5.12087	5.54339	5.12361	4.64188	5.06914	5.36629	4.94287	4.15172	4.46299	4.73887	5.50214	5.44981	5.00891	4.95543	3.58564	3.83551	3.637	2.44353	2.72247	3.13521	3.11493	3.57507	3.05374	2.56211	3.35188	2.66382	2.66853	3.05606	3.21419	3.43832	3.42511	3.49493	2.70801	2.74921	2.51425	2.66839	3.05499	2.79689	2.2479	4.04853	2.77469	2.98577	3.24182
ENSG00000047597	XK	-2.04084	2.04084	4.5468e-24	4.51846	4.12351	4.40941	4.23197	4.31705	4.20604	4.3555	4.3309	4.31237	3.69836	3.62152	3.68649	4.40046	4.34373	4.30016	4.26813	3.25546	2.73459	2.48019	1.93146	2.17556	2.26685	1.84667	2.37459	2.3315	2.04918	2.34537	2.22141	2.072	2.40411	1.97104	1.88846	2.44053	2.51798	1.92235	2.24996	1.60824	1.99758	1.70057	1.60379	1.22497	1.9299	2.06574	1.89212	2.55149
LCN2	LCN2	3.58776	3.58776	4.75067e-24	6.61976	6.80063	7.12967	7.53031	8.23813	7.45871	8.466	7.393	6.80816	7.14197	5.81703	6.35902	7.08913	6.80904	6.35188	7.6776	11.8906	10.749	10.9389	11.3147	11.5558	11.7227	9.73753	11.1257	10.2381	11.0833	11.241	11.0876	10.7814	11.4087	11.2148	11.0447	10.8688	11.7159	10.2411	11.2703	9.83928	9.55587	11.26	10.5302	9.90818	11.3957	9.85385	10.618	11.5694
RXFP4	RXFP4	-1.51037	1.51037	4.75067e-24	1.99364	2.077	2.93161	2.21971	2.58239	2.18028	2.0528	2.69884	2.62223	1.82061	2.07878	1.87472	2.61372	2.32628	2.53864	2.08865	1.18669	1.23928	0.89403	0.932356	0.470178	0.714399	0.800645	1.07444	0.781721	0.293712	1.18276	0.593574	0.815641	0.519723	0.899601	0.986833	0.819202	1.01092	0.534928	0.431409	0.563617	0.727311	1.21126	0.360713	0.305317	0.588622	0.195675	0.98251	1.07779
ENSG00000169860	P2RY1	-1.67117	1.67117	4.75067e-24	3.50617	3.37135	2.58195	2.55572	2.72944	3.01947	3.51104	2.6666	2.47425	2.11453	2.20057	2.63329	2.9631	3.20505	2.67631	2.75129	1.51999	1.35321	1.02411	1.40419	1.37401	1.47985	0.911929	1.06619	1.11597	1.28363	0.884035	1.24568	1.17575	1.02567	0.948302	0.712622	1.29731	1.2896	1.15763	1.36211	0.833036	1.36614	0.535635	0.836126	0.703313	1.10199	1.38466	1.00562	1.35519
ENSG00000133818	RRAS2	-1.2516	1.2516	4.78201e-24	4.87988	4.58927	5.10935	4.36738	4.69429	4.73324	4.5904	4.71005	4.62421	4.43759	4.64725	4.56153	4.3527	4.92499	4.67198	4.66494	3.79314	3.8782	3.62923	3.04684	3.62955	3.31056	3.59657	3.5177	3.47398	3.15465	3.5938	3.51223	3.35385	3.55096	2.94639	3.65819	3.34021	3.48798	3.39745	3.5035	2.3705	3.60941	3.04778	3.31525	2.79791	3.42727	3.5835	3.2863	3.65597
RP11-2I17	RP11-2I17	-1.15125	1.15125	5.74704e-24	2.39547	1.46179	1.23511	1.27166	1.57555	1.54972	1.68347	0.795717	1.02744	0.69022	1.2667	0.990831	1.34699	1.23487	1.04831	1.75557	0.523321	0.164529	0.353707	0.0940942	0.119237	0.347802	0.336649	0.21009	0.295476	0.0143553	0.131609	0.0143553	0.0143553	0.324995	0.0143553	0.0143553	0.173831	0.210975	0.0143553	0.470802	0.0143553	0.33442	0.0143553	0.206031	0.0143553	0.123113	0.556228	0.0143553	0.308897
ENSG00000214357	NEURL1B	-2.17181	2.17181	7.11394e-24	4.95488	4.73272	4.39445	5.18619	4.45125	4.57858	4.90611	4.51509	4.38343	3.91778	4.37487	4.00682	5.06207	4.22274	4.19409	4.35178	2.70315	2.55587	2.30401	2.33651	2.90157	2.38391	2.1516	2.47412	1.7936	2.18625	2.66528	1.52497	2.78578	2.26784	2.47048	1.59651	2.2996	2.60857	2.56523	2.57041	2.0562	2.73188	1.77951	2.15733	1.41673	2.03784	2.669	2.86918	2.61136
ENSG00000137960	GIPC2	-2.007	2.007	7.51688e-24	4.65045	4.45418	4.59119	4.38533	4.22118	4.40934	4.17701	4.44425	4.17899	3.99865	3.80389	3.8779	4.44815	4.53157	4.40504	4.41712	3.06055	2.84266	2.49626	1.86219	2.34244	2.57935	2.19969	2.62494	2.09332	2.16208	2.33345	2.15059	2.18253	2.67172	2.36832	2.34741	2.71785	2.99259	1.82636	2.64734	1.75715	2.03844	2.48045	1.52982	1.2163	2.20621	1.85949	2.28517	2.99901
ENSG00000172156	CCL11	3.48887	3.48887	9.17055e-24	0.811397	0.459998	0.6088	0.19999	0.871647	0.83242	1.9724	0.358779	2.10561	1.49917	0.81078	1.68311	0.200956	1.70399	0.377035	0.296921	3.85713	2.3722	3.55623	4.05761	4.06089	3.39145	5.45226	4.73178	4.77569	4.15074	4.51139	3.60855	5.1882	4.0224	3.71411	4.53864	4.33852	5.86838	5.02086	4.18861	2.99814	5.32465	4.69452	4.32367	3.5476	5.08809	5.47211	5.09596	4.36692
ENSG00000123843	C4BPB	3.53515	3.53515	9.30743e-24	0.892733	0.643237	0.937246	2.28256	1.44143	2.42097	1.09085	1.12763	1.1177	1.31493	0.777216	0.626953	1.6741	1.1273	1.79398	1.28966	5.62525	3.65639	3.46091	5.5358	5.89163	6.19859	3.69831	4.82659	4.91296	5.06414	4.36663	6.28523	4.85785	5.18389	4.74183	4.35011	4.62281	5.54928	4.2924	4.9219	3.75755	4.36864	3.6772	4.28551	5.37765	4.28007	4.97745	4.41763	5.56099
MPP7	MPP7	-1.58434	1.58434	9.34999e-24	3.74949	3.36776	3.40387	3.3622	3.61045	3.5606	3.51998	3.4954	3.46963	3.18889	2.61593	3.02979	3.55375	3.45951	3.12623	3.62423	2.3518	1.74623	1.87774	1.57865	1.79169	1.92212	2.02329	2.03837	1.7606	1.71629	2.01874	1.85499	2.01325	2.04715	1.41635	1.33623	2.03397	1.90331	1.51612	1.97346	1.2806	1.91667	1.33234	1.60857	1.13586	1.60947	2.14952	1.94043	2.15299
DEPDC7	DEPDC7	-1.37744	1.37744	1.26369e-23	2.93823	3.62929	3.09307	2.66205	2.46996	2.97473	3.15342	2.28694	2.32118	1.81639	2.3342	2.01028	2.76994	2.65278	2.21207	2.50772	1.56886	1.66762	1.0504	1.23094	1.19188	1.10252	1.64625	1.1109	1.28368	1.03238	1.06991	1.18326	1.18758	1.0411	1.15082	1.22534	1.14535	1.31284	1.64339	1.24428	0.571657	1.42911	1.14183	1.48615	1.24397	1.05395	1.82244	1.19118	1.18403
ENSG00000161533	ACOX1	-1.86807	1.86807	1.49407e-23	6.06056	5.31798	5.81289	5.12072	5.47272	5.64694	6.27944	5.21886	4.92431	5.03948	5.29685	4.73266	5.6081	5.38774	5.29415	5.36401	4.23832	3.61321	3.60981	3.55589	3.77782	3.74922	3.48499	3.91482	3.25583	3.52265	3.6603	3.46694	3.58704	3.66959	3.71878	2.89255	3.40346	3.88256	3.48333	3.5866	2.9147	3.30604	3.65599	3.41449	2.86584	3.27727	3.66424	3.74106	3.88363
PDPN	PDPN	3.19873	3.19873	1.49407e-23	0.551403	0.414839	0.792839	0.482766	0.935203	0.789387	0.688055	0.808731	1.652	1.91667	1.22287	1.54691	0.4968	1.65819	0.946925	1.16665	4.14603	2.78203	3.16753	4.88557	4.85321	5.03541	4.56001	3.7241	4.05099	4.41508	3.09007	5.03348	4.74488	4.44041	4.13541	3.24571	2.86738	3.58266	4.88651	4.36771	2.86342	4.76169	2.51402	4.43265	4.77329	3.82938	5.34052	3.7836	4.01777
ENSG00000070759	TESK2	-1.29221	1.29221	1.78306e-23	3.32014	3.30151	2.86584	3.40324	3.12176	3.18214	3.57065	3.31933	2.88807	2.29352	3.02219	2.69817	3.54241	3.0049	3.12861	3.06469	2.17437	1.99349	2.32178	1.70686	1.71747	1.76473	1.80913	2.02191	1.89196	1.54057	2.35783	1.63891	1.86711	1.96761	1.71488	1.65031	1.7827	1.68365	1.95449	1.8612	1.38173	1.82399	1.22225	1.78727	1.28978	1.92919	1.78802	1.75967	1.81451
ENSG00000177076	ACER2	-1.8356	1.8356	1.84157e-23	3.32302	3.14853	2.4414	2.63752	3.2152	1.79834	2.93555	2.35086	1.96077	2.77476	2.58138	2.89352	3.33026	1.81229	2.54434	2.86122	1.22793	0.698805	0.771379	1.13921	1.00447	0.528691	0.984881	0.542357	0.741031	0.824255	0.550733	0.842995	0.941264	0.947898	0.623932	0.10953	0.561399	0.416764	1.12055	0.899477	0.502575	1.06343	0.098243	1.03274	0.660682	0.674189	2.03636	0.9753	0.574663
RP11-292E2	RP11-292E2	-2.59145	2.59145	1.95088e-23	3.90503	2.69748	3.24688	3.09392	3.12242	2.50067	3.80614	2.69528	2.37945	3.10261	3.87707	2.70075	3.89809	2.73014	3.47299	3.41495	2.23692	1.64316	1.49999	0.201044	0.187198	0.548328	0.0143553	1.00159	0.998571	0.0143553	1.25102	0.284976	0.0143553	0.571745	1.15821	0.127123	1.48743	0.978049	0.455092	1.0999	0.841852	0.0143553	0.333767	0.0143553	0.269344	0.318913	0.28098	0.201734	0.83191
ENSG00000162461	SLC25A34	-1.52109	1.52109	2.06795e-23	3.27078	2.31586	2.98621	2.74601	1.96684	2.33511	3.19672	2.83748	2.41031	1.53331	2.62838	1.76469	3.06635	2.74818	2.68522	2.59431	0.8135	1.70204	1.53988	0.708743	0.847259	0.944304	0.868387	0.86773	1.15776	0.497761	1.10071	1.12479	0.850959	0.840226	1.3972	0.727223	1.34409	1.1358	1.17319	0.986557	0.933527	0.891209	1.22447	0.952013	1.28167	0.82725	1.03224	1.48362	1.10131
ENSG00000019505	SYT13	-2.12312	2.12312	2.07618e-23	4.20033	4.16844	3.91716	4.27554	4.68679	3.65134	4.01891	4.89097	3.98801	3.79805	3.54884	3.57568	4.26538	4.04418	4.09978	4.04182	2.42801	2.17188	1.93096	1.92205	2.14349	2.23766	1.68113	2.27914	1.59808	1.46221	2.47822	1.78086	2.40654	2.09092	1.94931	2.18995	1.79793	1.78672	1.95958	1.80851	1.4055	1.60853	1.94613	1.00985	0.956332	1.51379	2.15312	1.53267	2.10742
ENSG00000167600	CYP2S1	-2.38576	2.38576	2.12134e-23	6.1731	5.31511	5.56229	5.81885	5.55893	4.49923	5.56539	5.15224	5.07457	5.32167	5.80981	5.4848	5.37099	4.68937	5.40613	5.68533	3.23232	3.76459	3.41437	2.49713	2.74956	3.00676	2.89889	2.92716	2.80234	2.67744	3.43825	2.43494	2.68426	2.99275	3.99203	2.99041	2.73732	3.42712	3.28234	2.27977	2.50599	2.76224	3.0996	2.88225	2.22302	2.54107	4.58273	3.08337	3.57173
FKBP11	FKBP11	2.13127	2.13127	2.20463e-23	4.09602	4.52136	4.06652	5.19247	4.63708	5.03584	4.45508	4.76716	5.31239	5.00826	4.46479	5.35965	4.29022	4.72716	4.95488	4.39419	5.44613	5.54704	6.85742	7.29568	7.05991	6.20733	7.33462	7.06267	6.58761	6.55311	7.06423	6.74385	7.42354	6.88056	7.28571	6.5238	5.71497	6.78113	7.34644	7.48187	5.98606	6.85213	6.37917	7.24825	6.33274	6.97991	6.83957	6.64285	7.04217
ENSG00000102265	TIMP1	2.73641	2.73641	2.77932e-23	4.91757	4.79917	5.2899	6.14225	5.44459	5.23379	5.36866	5.24343	6.04632	6.05976	5.7551	6.26458	5.02688	5.4421	5.98788	5.50684	7.74488	6.83991	7.41036	8.29263	8.33811	8.83265	8.06864	7.80257	8.19573	8.2319	7.58134	8.8117	8.35259	8.28019	8.72872	8.22384	6.80409	8.02676	8.45067	7.97875	6.82595	8.62296	9.06372	8.34852	9.20961	7.87627	9.13711	7.91569	8.464
RP11-290F5	RP11-290F5	2.4965	2.4965	3.0148e-23	2.29152	1.436	1.3949	1.51435	1.59636	2.09839	1.43253	1.42503	2.18266	2.06791	2.43251	2.40389	1.87283	1.73825	1.26249	1.74382	3.56081	2.82491	4.87805	4.69151	4.05271	3.66487	4.5178	4.25641	4.65165	3.82371	4.55813	4.36959	5.0866	4.56678	4.90182	3.62809	3.10365	4.48466	4.77984	5.01142	4.14246	4.26244	3.66045	4.75865	3.95599	3.70131	4.25095	4.22442	4.26589
ENSG00000258366	RTEL1	1.92029	1.92029	3.07943e-23	1.84639	1.81295	1.7745	2.44861	1.52787	2.43534	1.94343	1.58381	2.0082	1.75206	1.94497	1.76188	2.41765	1.70066	1.72282	1.95114	4.61509	2.6454	3.76094	3.96431	4.5341	4.94425	3.83603	4.07358	4.1564	3.64634	3.55534	4.20056	3.87819	3.72162	3.98059	3.47887	3.41179	4.67286	3.66128	3.94659	3.64971	3.28914	3.87962	3.66432	3.55648	3.78079	3.77508	4.06278	4.53574
ENSG00000144677	CTDSPL	-1.63587	1.63587	3.42842e-23	5.15314	5.00064	4.83329	4.93657	5.31921	4.74365	4.47022	4.96052	4.87954	4.60355	4.56261	4.78469	5.09286	5.1026	4.77352	4.89325	3.85708	3.46045	3.60623	3.1508	3.34439	3.45439	3.14349	3.45266	3.1394	3.21031	3.52101	3.075	3.38498	3.52327	3.31438	3.09072	3.24822	3.45304	3.05036	3.30129	2.63946	3.35284	3.25285	2.88329	2.28762	3.36093	3.38102	3.3735	3.6824
ENSG00000185215	TNFAIP2	2.41845	2.41845	3.46793e-23	3.2536	2.7956	2.95524	3.12606	3.08161	3.29149	2.73448	2.96094	4.04438	3.94075	4.10171	4.56627	2.57044	3.68269	3.24196	3.63629	5.16536	5.41695	5.88954	5.49193	6.29862	6.60613	6.42134	5.64943	5.31978	5.70782	5.67531	5.99023	6.19392	5.32926	5.32218	5.23215	4.84734	5.49767	5.55173	5.81565	5.00636	6.02568	5.52272	6.04239	6.40643	5.25181	6.06353	7.03357	6.17512
ENSG00000133067	LGR6	-1.23443	1.23443	3.47399e-23	1.99099	2.01378	1.53117	1.59922	1.74494	1.55876	2.14604	1.75151	1.55758	1.92452	1.82648	1.98728	1.98101	1.85906	0.886964	2.08015	0.534868	0.817672	0.775759	0.29671	0.880795	0.296546	0.400199	0.949796	0.339753	0.323635	0.879886	0.163602	0.579132	0.660253	0.651454	0.70604	0.468781	0.748916	0.393976	0.666548	0.217591	0.350905	0.770888	0.442694	0.0680874	0.256479	0.849311	0.36586	0.505047
ENSG00000101098	RIMS4	-1.34624	1.34624	3.66962e-23	1.17632	1.55807	1.14626	0.90955	2.47358	1.10239	0.53068	2.65455	2.1129	1.00691	0.624232	1.10507	1.95397	0.840346	1.21785	1.5771	0.0143553	0.104137	0.0330346	0.0425393	0.0277585	0.0143553	0.0143553	0.0327342	0.0159057	0.0352833	0.0268794	0.0303982	0.0270677	0.0234882	0.0143553	0.0467313	0.0224474	0.0143553	0.0514055	0.0143553	0.0143553	0.0338663	0.0143553	0.0313288	0.0143553	0.0143553	0.0423838	0.0273678	0.017118
ENSG00000222375	RN7SKP127	-2.05319	2.05319	3.66962e-23	2.64478	3.17388	1.29883	2.03457	3.15432	1.97918	2.21496	2.2784	2.54841	1.90246	2.27673	2.23665	3.31046	1.79131	1.69381	3.28608	0.441005	1.37401	1.23818	0.0143553	0.0143553	0.0143553	0.281538	0.566367	0.35356	0.0143553	0.436535	0.0143553	0.222124	0.20858	1.71774	0.533822	0.675789	0.376746	0.0143553	0.0143553	0.471697	0.14586	0.830385	0.362083	0.0143553	0.387837	0.0143553	0.0143553	0.0143553
ENSG00000075239	ACAT1	-1.68574	1.68574	3.76956e-23	6.4831	6.57749	6.62988	6.55458	6.61385	6.71809	6.59768	6.69485	6.19582	5.90311	5.82434	5.89523	6.68556	6.34946	6.35608	6.24926	5.29293	5.63724	5.16076	4.31401	4.70852	4.78256	4.83085	5.33017	4.79564	4.18933	4.96394	4.36829	4.40447	4.84068	4.74251	5.18869	4.91633	5.25618	4.26394	4.80548	4.2105	4.39045	5.14232	4.43463	4.21104	4.82358	4.30841	4.6047	5.15295
DERL3	DERL3	3.05391	3.05391	3.76956e-23	3.0681	3.63727	3.21226	4.0498	3.443	3.74842	3.87702	4.13794	4.80209	4.03623	4.09309	5.2075	3.63997	4.32198	3.08653	3.51632	5.28343	4.58274	7.39015	7.56953	7.23281	6.1149	7.50352	7.12294	6.75513	6.72827	7.16026	6.7705	7.40749	7.30811	7.52128	6.41797	5.46977	7.05971	7.37563	7.82825	6.38276	7.2021	6.70782	7.39327	6.38261	6.69796	7.13834	6.69733	6.80393
ENSG00000115616	SLC9A2	-2.56542	2.56542	3.76956e-23	5.11615	4.88473	4.89256	4.772	5.05896	4.78799	4.5955	5.01157	4.7638	4.35368	4.46479	4.67843	4.98534	5.16395	5.09876	5.09928	3.60438	3.20188	2.68937	2.10652	2.38703	2.53374	2.01871	2.7255	2.06681	2.07779	2.85931	1.80958	1.97045	2.90381	1.81848	2.09808	2.81075	2.80628	1.61155	2.35273	2.114	2.05873	1.99037	1.59574	0.604413	2.39819	2.21586	2.15082	2.82723
ENSG00000135220	UGT2A3	-4.22685	4.22685	3.79487e-23	6.37442	6.15893	6.07785	5.65593	5.74592	6.0227	5.37483	6.24837	5.44911	5.18102	5.23124	5.44318	6.08101	5.94567	5.77408	5.85978	3.55154	3.46471	2.83323	0.989233	0.758295	2.13803	0.58166	2.68625	0.904141	0.641722	2.80476	0.599565	0.607285	2.00992	1.9052	2.9936	2.7447	2.15053	0.237711	1.73821	2.33683	1.64962	2.29537	0.778806	0.0566418	1.11177	0.214747	0.686478	2.88636
ENSG00000141542	RAB40B	-1.7293	1.7293	4.19417e-23	4.38362	4.51911	4.03501	4.26588	4.63331	4.11928	4.19182	4.62481	4.16778	4.00939	4.09581	4.20915	4.93308	4.37205	3.90142	4.60465	3.24688	2.8781	3.15992	2.28759	2.51147	2.36036	2.93476	3.27441	2.66421	2.11447	3.41614	1.92444	2.65499	2.93909	2.61089	2.77591	2.88429	2.74797	2.55949	2.75758	2.16479	2.19818	2.40316	2.39747	1.69211	2.98065	2.77981	2.43502	2.95231
ENSG00000165269	AQP7	-1.6784	1.6784	4.28493e-23	3.46944	2.65086	3.01865	2.80072	2.51596	1.96606	2.63691	2.45252	1.81048	1.88858	2.29019	2.07355	3.39519	2.24318	1.90527	2.81879	1.22163	1.6783	0.916851	0.591957	0.740962	0.809892	0.827892	0.9705	0.767655	0.483622	0.91663	0.638185	0.716297	1.29566	1.24726	0.518978	0.794312	0.811693	0.562562	0.685806	0.578639	0.779319	0.400614	0.930139	0.544208	1.02857	1.31823	1.20783	0.600498
ENSG00000223573	TINCR	-1.07891	1.07891	4.34401e-23	2.12608	1.72818	1.64847	1.66998	1.83309	1.6451	1.27489	1.96658	1.34852	0.806877	0.90039	0.881187	1.79402	1.83508	1.47155	1.14893	0.620098	0.39201	0.594214	0.396981	0.310445	0.477615	0.554736	0.459495	0.631477	0.260965	0.462314	0.293818	0.313896	0.25964	0.69265	0.215753	0.547104	0.380486	0.535306	0.146955	0.43359	0.626383	0.667583	0.268267	0.300991	0.723655	0.306752	0.31934	0.443819
ENSG00000101470	TNNC2	-1.77028	1.77028	4.42487e-23	3.03664	2.77724	3.09165	2.7718	2.63787	2.34517	2.17239	1.9978	2.22024	1.30958	2.47555	2.25105	2.32539	2.31606	2.63341	2.28199	0.430735	1.40392	0.905436	0.310224	0.518082	0.52096	0.644678	0.80653	0.396401	0.20863	0.703154	0.167101	0.389567	0.322551	1.04278	1.07025	1.09092	0.746253	0.27683	0.35951	0.211012	0.390767	2.08658	0.34881	0.296134	1.23063	0.78287	0.634203	0.78627
ENSG00000166821	PEX11A	-1.58869	1.58869	4.64485e-23	4.55023	3.91012	3.97527	3.98623	3.50173	4.01514	3.7269	3.83364	3.51672	3.13386	3.37991	3.37805	4.20344	4.09622	3.67494	4.01409	2.53037	2.65109	2.41697	2.28718	2.39147	2.24923	2.20452	2.14496	2.40735	2.10836	2.11975	1.79481	1.92573	2.08056	2.1984	2.35468	2.0963	2.64817	2.09926	2.10199	1.56184	2.18568	1.64423	2.08011	1.70699	2.1155	2.39857	2.30009	2.74132
ENSG00000135045	C9orf40	-1.26511	1.26511	5.27069e-23	3.7257	3.91114	3.45215	3.83029	3.64922	3.85408	3.81701	3.29875	3.30886	3.10262	3.26779	3.19989	3.86339	3.36655	3.87367	3.56075	2.68044	2.32544	2.75202	2.0333	2.29069	2.59837	2.33745	2.7035	2.38482	1.98068	2.55454	1.92269	1.9996	2.43544	2.43856	2.74371	2.3867	2.69031	2.19017	2.39322	1.74416	2.24263	2.33905	2.11393	1.69484	2.63879	2.10682	2.37404	2.78042
RP6-159A1	RP6-159A1	2.03776	2.03776	6.22968e-23	0.604328	0.293547	0.19391	0.0422969	0.383608	0.873175	0.207393	0.291085	1.13337	0.195159	0.805037	1.14705	0.345578	0.698974	0.402951	0.638343	2.35634	1.91058	2.82825	2.70646	2.91395	3.38613	3.15468	2.45691	2.47908	2.40474	2.57961	2.92437	2.6137	3.33598	2.44151	1.96007	1.98965	2.94336	2.36524	2.68538	1.48543	2.98716	2.73051	2.52236	3.09815	1.35659	2.68068	3.09572	2.55942
ENSG00000149968	MMP3	5.57515	5.57515	6.58004e-23	0.259459	0.355535	0.0143553	1.23548	0.121648	0.881696	0.189742	0.262361	1.4898	1.97041	0.318751	0.555365	0.315578	0.320115	1.13842	0.0918515	6.57821	3.304	4.01037	7.48999	6.15145	7.19224	6.81604	6.42073	6.41064	7.04286	6.22807	6.63618	5.32117	6.47734	5.18779	5.84033	5.07332	4.86517	6.66215	7.17111	3.81	6.3621	4.87676	6.26866	6.53609	3.00067	7.57123	4.42241	6.96009
TMEM98	TMEM98	-2.19281	2.19281	7.20442e-23	7.13774	7.11003	7.30692	7.07217	6.93389	6.87078	6.89071	7.21722	6.85014	6.64245	6.66577	6.93576	7.19199	6.88273	6.80646	6.89296	5.64044	5.97903	5.61239	4.18269	4.39562	4.86065	4.89093	5.50848	4.78952	4.16217	5.02108	4.2558	4.5695	4.93479	5.01028	5.45755	5.26734	5.21114	4.48944	4.80809	4.19743	4.85312	4.92995	4.06683	3.31399	5.54262	4.69045	4.54774	5.2685
ENSG00000080493	SLC4A4	-3.10981	3.10981	7.4391e-23	5.95783	5.38329	5.50748	5.98956	5.98121	5.22266	6.12724	5.88132	5.70388	5.53367	5.60455	5.6495	6.02879	5.33393	5.93316	5.45916	4.46134	3.87222	3.25721	2.03005	2.53461	2.79745	2.19758	3.62142	2.26117	2.09238	3.27495	1.60834	2.38344	3.01548	2.92412	2.44247	2.98233	3.20533	2.22253	2.91611	2.6368	1.84004	1.76005	1.51248	1.0087	2.47384	2.2298	2.62742	3.33324
ENSG00000171234	UGT2B7	-1.58291	1.58291	7.62419e-23	3.52173	3.13185	2.82835	2.37554	2.42946	2.97363	2.498	2.18139	2.4654	2.20721	2.44106	2.38076	2.71337	2.74153	2.01888	2.53032	1.24604	0.829768	0.991231	0.743213	0.957662	1.69082	1.21288	1.1721	1.09822	0.6687	1.21692	0.722772	0.816501	0.976891	0.84555	1.30894	1.13317	1.42487	1.05318	0.747602	0.87074	0.871591	0.957305	0.61535	0.550723	1.50767	1.46858	1.08168	1.42256
ENSG00000102109	PCSK1N	-2.82222	2.82222	8.17897e-23	4.6426	5.17467	5.80182	5.50004	5.50564	4.40227	5.5379	5.82018	5.34607	4.51535	4.36433	4.88426	5.46611	4.51006	5.08725	4.91797	2.68984	3.87299	2.78783	2.16063	2.20317	2.71068	2.47035	2.94645	2.46778	1.6241	2.63157	1.63705	2.31211	2.71108	2.53316	2.71743	2.47129	2.29228	1.49308	2.07676	1.77539	1.60725	3.49362	1.38659	0.744419	2.1818	1.51364	2.97323	2.95319
ENSG00000117592	PRDX6	-1.97862	1.97862	8.56021e-23	8.76442	8.55974	8.76602	8.8063	8.7376	8.69744	8.93246	8.3326	8.08391	7.88031	8.54682	8.01754	8.62869	8.15509	8.70963	8.32653	6.93533	7.59373	6.87399	5.69175	6.12482	6.70852	6.59265	7.04499	6.9799	5.84103	6.8321	6.58645	5.84413	6.14673	7.23515	6.93846	6.31355	6.84459	6.13589	6.0043	5.81978	6.43582	6.53805	6.10867	6.08417	7.05262	6.7206	6.5263	6.82995
ENSG00000101049	SGK2	-2.45572	2.45572	8.56329e-23	5.68376	5.44745	6.22401	5.66765	5.27338	5.81314	5.86895	5.37726	5.41336	4.37637	5.36012	4.76649	5.51138	5.11296	5.70145	5.42147	3.89861	4.18849	3.28457	2.91186	2.10645	2.75375	2.63888	3.5849	3.03189	2.55667	2.88223	3.13573	2.10956	2.59113	3.8886	2.4619	3.56875	3.51988	2.55107	2.57102	2.93444	2.9847	2.2412	2.62251	2.18133	2.95114	3.44972	2.90232	3.53046
ENSG00000171503	ETFDH	-1.43698	1.43698	9.69151e-23	5.62564	5.0368	5.34186	5.29684	4.97701	5.17225	5.09584	5.33919	5.02617	4.57894	4.70193	4.35354	5.3756	5.02545	5.22828	5.26965	4.12324	4.40654	3.91209	3.12135	3.5307	4.01477	3.51264	3.79847	3.8218	3.30156	3.75456	3.90794	3.30423	3.60133	3.55932	3.72342	3.59429	3.97643	3.58786	3.59709	3.20713	3.55762	3.56247	3.33031	3.4064	3.69633	3.48967	3.74505	4.1863
ENSG00000176472	ZNF575	-1.27332	1.27332	1.28007e-22	3.04294	2.57388	2.16665	2.96309	2.44798	3.31777	3.17895	2.31985	2.48496	2.07114	2.66607	2.33837	2.57478	2.85152	2.66159	2.88382	1.55694	1.78371	1.74481	1.12234	1.20351	1.82538	1.26376	1.75309	1.59541	1.10722	1.79776	0.815633	1.18148	1.14744	1.37607	1.32447	1.44297	1.77041	1.09983	1.36961	1.43157	1.37957	1.52922	1.48615	0.913424	1.38405	1.56472	1.48944	1.60293
ENSG00000129518	EAPP	-1.35816	1.35816	1.30938e-22	6.16977	6.06284	5.80599	5.93406	6.03453	6.09392	5.90573	5.83312	5.67029	5.31963	5.45436	5.58444	6.11943	5.99966	5.74866	5.93117	4.96578	5.22783	4.95841	3.85201	4.39875	4.43533	4.53889	4.76369	4.67206	4.01706	4.63728	4.40007	4.33743	4.39571	4.56887	4.95071	4.47547	4.84966	4.18055	4.44016	3.8157	4.39984	4.56224	4.29795	4.0688	4.77484	4.38191	4.22531	4.98829
ENSG00000088340	FER1L4	3.17032	3.17032	1.35311e-22	0.636311	0.521483	0.337494	0.561135	0.871284	0.238836	0.270828	0.569666	1.04852	0.557836	0.76017	0.897194	1.09011	0.680333	0.1357	1.10474	2.48398	1.5149	4.46708	3.86178	4.22362	3.1263	4.31115	3.79798	3.42967	4.0852	3.69553	3.56711	4.18649	4.18262	4.21112	2.219	2.60573	3.08707	4.77434	4.52193	2.91238	4.58118	3.61404	4.26955	3.70423	3.21782	4.46588	3.82353	2.93559
ENSG00000134240	HMGCS2	-5.41628	5.41628	1.54733e-22	9.64584	8.1159	8.76298	6.29521	8.51285	8.09185	7.77993	8.70832	6.60268	5.65556	7.39288	4.76416	7.87373	7.94661	7.30281	8.69297	1.71589	3.91799	2.47301	2.83794	0.731904	0.670387	3.15046	1.57971	1.61292	0.377301	2.9576	0.950424	0.551491	0.227359	1.30381	3.50612	3.96003	2.38361	1.7162	0.814788	2.54238	3.27395	5.11558	2.34922	0.601411	2.64522	4.3604	2.64074	2.62466
ENSG00000079689	SCGN	-2.32517	2.32517	1.583e-22	3.43272	3.86483	4.84341	4.17258	4.55547	3.17295	4.0837	4.57628	4.46095	3.22393	3.51306	3.92284	4.59974	3.17584	3.88387	3.80536	1.76736	2.83675	2.03844	1.40577	1.72408	1.64998	1.84463	2.08641	1.54052	1.46676	1.73643	1.06185	2.10618	1.79627	2.11153	1.68226	1.70881	1.6867	1.17447	1.61805	1.00187	0.553125	1.72356	1.22089	0.702977	1.48985	1.29054	2.59808	1.88538
ENSG00000239975	IGKV1D-33	3.85303	3.85303	2.03588e-22	0.370823	1.54137	2.5099	1.69385	0.767316	1.37089	1.66685	1.6291	1.71031	1.24592	1.83301	1.29408	1.65476	1.5006	1.18479	0.594463	3.39233	3.37728	6.24827	5.89694	6.04765	5.44262	6.00201	5.54456	5.90217	4.59819	5.57069	5.28521	5.54503	4.62807	4.63237	5.41676	4.31335	4.61788	5.9124	5.71187	3.53964	6.66239	2.64932	5.00594	3.68906	4.19972	5.42757	4.59959	6.57598
ENSG00000151150	ANK3	-2.29803	2.29803	2.20254e-22	5.23325	4.87651	4.78082	4.54269	4.51635	4.39408	5.77743	4.69278	4.15235	4.46926	4.14488	4.40957	5.40954	4.66352	4.64714	4.55214	3.40238	2.93316	2.74756	2.32048	2.69535	2.32737	2.34449	2.68771	2.2364	2.05669	2.672	2.14753	2.63993	2.88719	2.52639	2.04254	2.32792	2.71837	2.2621	2.79564	1.77273	2.6889	1.91008	2.28259	2.14362	1.99048	3.1835	2.42736	2.66081
ENSG00000104154	SLC30A4	-1.03055	1.03055	2.69751e-22	3.00639	2.75307	2.68093	2.48003	2.38222	2.73403	2.59558	2.80149	2.73446	2.35185	2.33285	2.51735	2.77859	2.52238	2.55415	2.65988	1.71431	2.01325	1.86971	1.52777	1.52361	1.49252	1.56623	1.60654	1.59565	1.42686	1.67075	1.25357	1.77235	1.77951	1.36732	1.43141	1.5865	1.49452	1.66925	1.6602	1.09478	1.69064	1.48047	1.48733	1.31875	1.44906	1.57299	1.69524	1.55655
ENSG00000133135	RNF128	-2.24861	2.24861	2.87563e-22	5.59521	5.28151	5.22287	5.12922	5.65947	5.31188	4.93298	5.18946	5.24211	4.73182	4.48041	4.56155	5.48482	5.12263	5.08312	5.03408	3.83331	3.04221	2.65152	2.72977	2.97142	2.78649	2.4631	3.03023	2.7062	3.01212	3.17166	2.72376	3.27873	3.08425	3.3355	2.54858	2.57512	3.11096	3.02653	2.90729	1.98134	3.0668	2.14163	2.56891	2.00892	2.33548	3.52578	2.83048	3.57137
ENSG00000204359	CFB	2.6568	2.6568	2.89347e-22	3.63027	3.41464	3.13609	3.97544	3.38651	3.83962	4.55453	3.38195	3.35551	3.71921	3.37171	3.47555	3.37369	3.41208	2.82544	4.09724	6.8751	5.06681	5.47298	6.1099	7.19701	6.93622	6.21222	6.45142	5.47716	6.74789	6.36136	6.48596	6.40728	6.74647	6.49462	5.63608	5.87421	7.04026	6.37192	6.86773	5.42279	5.75559	7.04547	5.93559	5.85118	5.82323	5.85557	6.82068	6.85325
RP5-1148A21	RP5-1148A21	-1.3413	1.3413	4.1376e-22	2.85206	2.1307	1.93689	2.17082	2.4983	2.5272	2.35657	2.2415	2.13586	2.1335	1.72478	1.96805	2.64069	2.16092	2.05977	2.55572	1.51081	1.36966	1.02084	0.957387	0.771488	1.08434	0.563432	1.02205	0.999221	0.861685	1.22497	0.414049	1.07142	0.957276	0.947905	0.988652	1.03689	1.02609	0.531688	1.08311	0.790247	0.710605	0.585472	0.693284	0.297837	1.00223	0.948317	0.393295	1.34891
ENSG00000100918	REC8	1.86506	1.86506	4.1376e-22	1.39347	1.35789	1.12015	1.22534	1.42889	1.71484	0.989837	0.744342	1.49436	1.06743	1.86013	1.55895	2.05099	1.41023	1.03316	2.34463	3.18672	3.10779	3.60675	3.16116	3.87796	3.91078	3.61717	3.80976	2.86501	3.16643	3.72458	3.12856	3.37934	3.19536	2.97862	3.09065	2.65867	3.0685	2.91031	3.50066	2.24972	2.86626	3.01305	3.20955	3.37035	3.04142	3.32412	4.05654	2.86802
SGK223	SGK223	-1.63021	1.63021	4.467e-22	3.65594	3.32435	3.85227	3.15761	3.19544	3.02524	3.58227	3.38155	3.33815	2.84758	3.46669	2.92644	3.36808	3.19492	3.21403	3.03455	1.82338	1.57643	1.81873	1.3686	2.02977	1.47825	1.65471	1.61913	1.61937	1.3409	2.26336	1.45444	1.81697	1.48151	2.09963	1.7212	1.20408	1.17466	2.27715	1.45954	0.942601	2.10816	1.20508	2.06926	1.36832	1.12022	2.55464	1.61608	1.77303
ENSG00000183044	ABAT	-1.43061	1.43061	4.85696e-22	3.22594	2.68325	3.15098	3.18461	3.4662	2.82952	3.075	3.0897	3.03747	2.17377	2.78985	3.12978	3.45883	3.18777	2.86043	3.50711	1.42621	2.07132	1.9678	1.37657	1.59593	1.6693	1.40768	1.74923	1.40909	1.18745	2.04757	1.39851	1.7433	1.87873	1.47913	1.19805	1.25363	1.63245	2.07406	1.86437	1.05797	1.54597	1.05221	1.70137	1.61932	1.57633	1.73114	1.99686	1.87062
ENSG00000148730	EIF4EBP2	-1.68008	1.68008	5.1356e-22	6.49104	5.84866	5.94262	5.56723	5.88004	5.55416	6.06622	5.61656	5.47008	5.2277	5.5227	5.59688	6.07672	5.73119	5.50541	5.85697	4.73521	4.36274	4.15631	3.81763	4.448	4.17294	3.82012	4.22381	3.75884	3.98243	4.24037	3.97128	4.23886	4.24362	3.95563	3.57352	3.93328	4.28516	4.20723	4.43904	3.36021	4.02794	3.51879	4.10447	3.45346	3.54939	4.29605	4.13065	4.39281
ENSG00000135540	NHSL1	-2.08345	2.08345	5.98045e-22	4.73947	4.07345	4.63821	4.69504	4.44562	4.3067	4.54584	4.39519	4.21777	4.4233	4.24463	4.06049	4.67173	4.05378	4.71178	4.23153	3.69306	2.85202	2.70306	1.87927	2.46163	2.45938	1.89243	2.75675	2.39912	2.08529	2.63424	2.15342	2.4297	2.3236	2.35845	2.34127	2.53411	2.52679	2.50284	2.10973	2.07875	2.23567	1.73539	2.00173	1.07635	2.06133	2.54114	2.31081	2.77374
ENSG00000140678	ITGAX	2.7196	2.7196	6.9891e-22	1.36076	0.66502	0.894604	1.5066	1.36199	1.58602	0.911063	0.633264	1.75373	1.83265	1.92056	2.36631	1.4587	1.45618	0.825965	1.62789	3.848	3.10976	4.27349	4.07219	4.83694	5.14705	4.487	3.82752	3.83969	4.27513	4.29252	3.93641	4.68489	4.45043	3.32311	3.63536	2.61671	2.71277	4.61593	4.32137	3.06886	4.74992	3.41476	5.02202	4.25232	2.77884	4.87686	4.78064	3.94889
ENSG00000256612	CYP2B7P	-1.27752	1.27752	7.47669e-22	2.66966	0.736527	1.72905	1.33027	2.10615	1.27519	1.97416	0.880576	0.605513	1.39983	1.87951	0.987532	2.16504	1.1575	1.25876	1.85264	0.149298	0.34301	0.0944631	0.14775	0.249421	0.186513	0.126329	0.0644359	0.269452	0.131047	0.536182	0.0603698	0.255501	0.365401	0.490765	0.15707	0.178887	0.103746	0.223151	0.0956423	0.139129	0.0973559	0.26265	0.136501	0.0894873	0.201383	0.0811719	0.312979	0.466079
ENSG00000118507	AKAP7	-1.98302	1.98302	7.82724e-22	3.81817	4.47549	3.78303	5.62493	4.6892	4.57745	4.98327	4.86214	4.32101	4.44272	4.14499	4.53953	5.04057	4.30973	5.35615	4.97919	3.12459	3.16332	3.18183	1.87373	2.33614	2.52757	2.56225	3.25945	3.16758	2.51132	3.48913	2.24805	2.22126	2.54156	2.66944	2.94229	2.53561	2.44961	2.14303	2.50642	1.64034	2.43499	2.6562	2.52812	2.25792	2.34383	2.65003	2.60132	3.22147
EGFL7	EGFL7	1.8272	1.8272	9.81813e-22	2.39632	1.60663	1.56135	1.35772	2.3409	1.22379	1.61363	1.74063	2.41649	2.10682	2.26285	2.13376	2.28428	1.91514	1.19169	2.61174	3.41801	2.93297	3.65319	3.64016	4.44012	4.10539	4.5297	3.60424	3.46671	3.66361	3.42944	3.98962	3.85291	2.95408	3.95602	3.33145	3.59215	3.80232	3.44247	3.85032	2.43416	3.98409	3.88102	3.78982	3.81139	3.83217	3.87633	4.38225	3.91052
ENSG00000143387	CTSK	2.11007	2.11007	1.04593e-21	3.20931	3.43555	3.32694	4.20149	3.90005	3.11427	3.2504	3.10192	4.69681	4.11775	4.08411	4.82807	3.14349	3.8572	2.80257	3.63857	5.15126	4.6986	5.69888	5.61006	6.05357	5.77286	6.3007	5.5527	5.76521	5.69119	5.68018	6.25504	6.18929	5.87056	4.96354	5.34112	4.91525	5.73297	6.20998	6.15464	4.97033	6.22852	5.29036	5.95141	5.7908	5.63494	6.35651	5.93972	5.94425
ENSG00000147883	CDKN2B	-2.67872	2.67872	1.18738e-21	6.37122	5.689	6.11362	5.67804	5.46517	5.38414	6.3107	5.37725	4.88129	4.87193	5.08512	5.29677	6.09555	5.32614	5.63513	5.56762	4.19747	3.69284	3.52705	2.40977	2.64074	3.20732	2.16392	3.57826	2.97642	2.50276	3.09908	3.2056	2.93704	2.4637	3.93003	2.74964	3.69529	3.59122	3.01359	2.44792	3.0452	2.60417	1.91934	2.51964	2.15147	2.9457	3.46887	2.66371	2.98163
ENSG00000150593	PDCD4	-2.43733	2.43733	1.18738e-21	9.40652	9.11195	8.93622	9.35486	9.09263	8.92425	9.32021	9.19555	8.7435	8.84917	8.82087	8.8633	9.62203	8.93894	9.25574	9.28155	7.66582	7.61307	7.63346	5.87878	6.37888	6.46338	6.31533	7.53139	6.61866	6.1524	7.57047	5.37822	6.54365	7.14778	7.07988	6.99494	7.0704	7.15203	6.41677	6.84016	6.2977	6.33798	6.60968	6.29487	5.63303	6.84578	6.29638	6.63138	7.28865
ENSG00000125648	SLC25A23	-1.70076	1.70076	1.22206e-21	6.44829	6.054	6.50451	6.35568	6.04264	5.7868	6.51521	6.03151	5.68128	5.69535	6.17244	5.7646	6.12056	5.87513	6.00039	6.06055	5.02067	5.26972	4.62216	4.0564	4.25652	4.49306	4.00987	4.77131	4.08355	3.85025	4.64782	4.39972	4.19549	4.50779	5.07205	4.18507	4.46776	5.08431	3.99922	4.34322	4.17594	4.17664	4.00277	4.16847	3.58441	4.46207	4.30371	4.39975	4.59758
ENSG00000197406	DIO3	-1.32836	1.32836	1.35419e-21	2.67859	1.45349	1.71141	1.12459	1.76184	0.53045	2.53094	1.42481	0.678333	0.972957	1.24671	1.65846	1.98145	0.730349	2.13284	1.70017	0.158466	0.407733	0.29644	0.0385991	0.177242	0.126403	0.33546	0.234587	0.12218	0.0791985	0.152093	0.17227	0.160249	0.190754	0.201797	0.11549	0.165018	0.0212509	0.314534	0.0163722	0.0714552	0.372038	0.229834	0.2208	0.301529	0.113547	0.508662	0.210576	0.042126
ENSG00000168575	SLC20A2	-1.58583	1.58583	1.39405e-21	5.52961	5.14403	5.64802	5.52721	5.05302	5.09624	5.73054	5.20387	5.06035	5.03765	5.32873	4.83931	5.43762	4.97302	6.02745	5.25784	4.32365	4.20637	3.84139	3.5416	3.87061	3.97378	3.67562	3.81174	3.6878	3.58352	3.80262	4.05209	3.87342	4.01506	3.68112	3.08093	3.60185	3.58386	3.64856	3.5279	3.44241	3.92632	2.77009	3.7054	3.45109	3.2557	4.20665	4.01478	3.8236
ENSG00000176845	METRNL	-1.17743	1.17743	1.47248e-21	1.67116	1.75813	2.31211	1.90589	2.43965	1.33777	2.10856	2.06226	1.55533	1.15179	1.9974	1.7294	1.76621	1.83689	1.4489	1.51672	0.433739	0.693275	0.570356	0.601991	0.376024	0.671574	0.423234	0.801258	0.342464	0.502595	0.635411	0.399915	0.820567	0.669217	0.907291	0.599927	0.437782	0.679163	0.609093	0.723864	0.290755	0.456039	0.957907	0.197551	0.348482	0.208555	0.743808	0.779075	0.668981
ENSG00000007216	SLC13A2	-3.3207	3.3207	1.50019e-21	5.40502	4.80114	5.48958	5.27415	4.63082	4.02103	4.73693	4.67358	4.05061	3.68966	4.60325	4.42614	5.21724	4.38816	4.42886	4.23379	2.8767	3.11846	2.08253	0.414341	2.31432	1.95166	0.313385	2.17342	0.842963	0.890244	1.96506	0.220045	0.947442	1.98925	1.38012	1.50197	1.66635	1.5866	0.119461	1.77665	1.76596	0.296146	1.49927	0.450971	0.0323336	1.95542	0.216548	1.26454	2.67823
ENSG00000179918	SEPHS2	-1.54491	1.54491	1.6605e-21	6.57409	6.36782	6.42614	6.16786	5.91216	6.11267	6.27984	6.00286	5.4279	5.5478	5.57008	5.69239	6.22754	5.91772	5.88738	5.64214	4.95865	4.79192	4.79615	4.26724	4.64309	4.77535	4.4506	4.57475	4.36038	4.09333	4.6229	4.4441	4.26361	4.44684	4.57636	4.39275	4.59947	4.77746	4.341	4.42631	3.85961	4.25813	3.21638	4.47131	4.00952	4.67574	4.48295	4.58622	4.89044
ENSG00000104059	FAM189A1	-1.36711	1.36711	1.66799e-21	2.04583	2.19686	1.72657	2.19853	2.2655	1.8036	1.82579	2.11447	2.00385	1.88612	1.77522	1.78647	2.33723	1.86497	1.73859	1.82285	1.09802	1.11656	0.725104	0.46635	0.633273	0.994066	0.295511	1.04628	0.43297	0.538965	0.975139	0.306974	0.28117	1.03323	0.522056	0.720813	0.47387	0.481454	0.188907	0.630517	0.486261	0.351074	0.61536	0.308221	0.0160798	0.517759	0.546304	0.273874	1.07553
ENSG00000140279	DUOX2	4.71113	4.71113	1.68548e-21	3.6168	2.4089	1.8948	3.30315	3.54735	1.92463	3.08132	0.519582	0.731453	4.3714	2.52624	2.6984	1.2646	1.91678	2.52188	4.7128	8.98281	6.67332	6.25229	8.02502	8.90908	8.32335	5.50952	7.52859	6.4136	8.29616	7.68624	8.1982	8.18921	8.01244	7.30616	5.68502	6.7353	8.14327	7.39324	8.12772	6.3217	5.98737	5.84025	7.03506	6.46046	6.18264	7.22198	7.71357	8.09973
ENSG00000145103	ILDR1	-1.97132	1.97132	1.72181e-21	3.90258	4.13191	4.09538	4.06686	4.06206	4.00106	4.03928	4.18688	3.78269	3.83355	3.76733	3.83044	3.97194	4.20436	4.34908	4.21527	3.2582	2.90843	2.08185	1.71506	1.95006	1.94351	1.65997	2.49344	1.8478	1.68607	2.69635	1.68594	2.18078	2.07245	2.60391	2.39558	1.95412	2.70823	1.84992	1.95713	1.45165	1.58251	1.70421	1.82326	0.894558	2.05495	2.4271	1.87645	2.55653
ENSG00000172183	ISG20	1.78753	1.78753	1.75169e-21	4.33573	3.78161	4.1241	4.88513	4.39475	4.89887	5.15766	3.84998	4.11755	4.45307	4.60632	4.83515	3.99714	4.94933	5.19504	4.6913	5.98336	5.78961	6.00138	6.28111	6.63153	6.55697	6.6302	6.49198	6.69999	5.63319	6.05061	7.26549	6.20315	5.91067	5.96389	6.30101	5.5174	6.44146	6.43829	6.29458	5.16455	5.91093	6.70968	6.80395	6.32685	6.29706	5.96709	6.19767	6.11494
RP11-680F8	RP11-680F8	-1.3404	1.3404	1.75169e-21	2.51425	2.01771	1.63733	2.29769	1.82993	1.51005	2.72098	2.00029	1.73357	1.42412	1.29772	1.19724	2.39575	1.84547	1.52797	1.52165	0.48196	0.778276	0.820608	0.37089	0.330065	0.245447	0.596305	0.371068	0.886464	0.359566	0.784889	0.426662	0.288134	0.576077	0.568129	0.470948	0.67286	0.3562	0.462555	0.191487	0.417596	0.298928	0.483798	0.188287	0.309141	0.601582	0.301939	0.442683	0.502157
CTD-2227E11	CTD-2227E11	2.00988	2.00988	1.78211e-21	0.622527	0.591095	0.340756	0.380231	0.934886	0.753228	0.193305	0.192661	1.26688	1.12201	1.29084	1.36003	1.40512	0.0801446	0.089749	0.816903	2.63599	2.69218	3.42502	3.08707	2.27816	2.37443	3.52101	3.08066	3.27807	2.00472	2.8268	2.17255	1.8906	2.15183	3.10754	2.85846	1.50223	3.13994	2.55633	3.44166	2.0424	1.97049	2.54984	2.77408	2.5717	2.95938	2.59036	2.96464	3.06822
ENSG00000061656	SPAG4	2.62174	2.62174	1.806e-21	0.789203	0.875945	0.603169	1.59455	1.37785	1.11143	1.22398	1.57289	1.63589	1.6947	1.39501	1.477	1.46001	1.47514	0.903817	0.892306	2.56321	2.30909	4.40544	3.92858	3.68372	2.71914	4.53924	3.72202	3.4157	3.57079	4.16748	3.75966	4.50049	4.28755	4.48915	2.97264	2.55692	3.43997	4.34504	4.33031	2.48664	4.84227	3.83205	4.38743	3.49393	3.38322	4.1926	4.0106	3.15771
ENSG00000172932	ANKRD13D	1.4897	1.4897	1.91258e-21	2.66862	2.3648	2.68269	2.64307	2.5709	2.66648	2.13629	2.09265	2.84085	2.12876	3.21054	3.08413	2.97882	2.73077	1.89836	3.14377	3.62507	3.78058	4.05213	3.93153	4.4429	4.30666	4.36053	4.29444	3.83612	3.96429	4.25981	4.05791	4.08833	4.08446	4.18301	3.94542	3.41851	4.04599	4.2962	4.29364	3.18691	4.12605	4.0383	4.60388	4.10152	3.67217	4.42172	4.67093	4.13691
ENSG00000163734	CXCL3	3.5453	3.5453	1.93949e-21	1.6526	1.82574	4.40872	2.06409	1.87978	2.83153	2.73663	4.1035	4.47351	1.83794	1.71119	1.97339	1.86116	3.84445	4.4281	3.36379	6.47035	6.66275	6.26991	6.4057	7.45002	7.82967	6.3601	6.16885	6.07947	7.25313	5.74075	7.3702	6.81118	6.39855	5.81679	6.07162	7.01438	6.33945	6.1845	6.60078	5.37695	6.02084	5.41955	5.25771	6.14027	7.59885	5.12743	7.19925	7.23484
ENSG00000004961	HCCS	-1.13136	1.13136	2.01165e-21	4.81158	4.62266	5.11602	4.89816	4.62687	5.00127	4.8957	4.88216	4.68882	4.38694	4.17841	4.52511	4.75595	4.92123	4.88247	4.84097	4.17793	4.25846	3.88712	3.38453	3.69149	3.91002	3.59501	3.74782	3.49807	3.32543	3.69427	3.85186	3.56561	3.66692	3.63073	3.67878	3.5362	3.92561	3.47401	3.4662	2.8835	3.73699	3.24791	3.45917	3.24597	3.70061	3.56989	3.67382	3.92157
ENSG00000175348	TMEM9B	-1.41825	1.41825	2.0321e-21	6.54548	6.70722	6.83433	6.70224	6.49225	6.46382	6.37826	6.64777	6.27364	6.38104	6.27996	6.49773	6.63176	6.50872	6.71554	6.50754	5.69839	5.81374	5.31547	4.72027	5.10544	5.17437	4.99418	5.58007	5.16331	4.85114	5.31384	5.26648	4.93915	5.22205	5.27599	5.46003	5.15855	5.70898	4.72722	5.24582	4.27193	4.9572	4.67267	4.86959	4.49348	5.32581	4.98985	4.90301	5.63801
ENSG00000135083	CCNJL	-1.42233	1.42233	2.14651e-21	3.25822	3.01327	2.77642	3.01234	3.0969	3.21101	3.07156	3.31927	2.93285	2.36734	2.70164	2.80853	3.30056	3.29944	2.87729	2.6597	2.13261	1.66198	1.9419	1.66412	1.78132	1.64298	1.74214	1.85256	1.37462	1.56818	1.82721	1.2673	1.46142	1.36558	1.85742	1.68791	1.83677	1.96606	1.20094	1.50701	1.15717	1.4061	1.59512	1.03907	0.922	1.73057	1.82823	1.37696	2.1036
CSRP2BP	CSRP2BP	-1.02826	1.02826	2.18233e-21	3.09899	3.17886	2.92378	2.86513	3.06977	3.32129	2.858	3.22396	2.95103	2.96373	2.95736	2.98968	3.17207	3.36025	3.09798	2.99213	2.37083	2.12214	2.22194	1.86219	2.28709	1.8005	2.16813	2.22225	2.05141	1.78676	2.11217	1.86469	2.2098	2.22487	1.93678	2.17114	1.92718	1.94912	2.39843	2.3113	1.46477	2.28969	1.52391	2.20602	1.70942	1.94358	2.44943	2.06516	2.18986
ENSG00000137714	FDX1	-1.08912	1.08912	2.2051e-21	4.10476	4.02377	4.07042	4.16948	3.95253	4.09089	3.96686	4.02327	3.85727	3.60593	3.37503	3.54269	3.90575	3.90696	4.31887	3.86636	3.32626	3.25069	2.9719	2.53117	2.7389	2.88076	2.9978	3.07504	2.8868	2.53384	2.76392	3.26233	2.62445	2.80074	2.89451	3.10717	2.87434	3.11368	2.42516	2.88176	2.26796	2.76481	2.37671	2.54676	2.50795	2.83378	2.6939	3.08537	3.13809
ENSG00000148158	SNX30	-1.52806	1.52806	2.2051e-21	3.76281	3.44626	3.62444	3.49757	3.84308	3.30706	3.8479	3.40516	3.58723	2.7967	3.35358	3.25651	3.57021	3.4532	3.84266	3.37415	2.56679	1.79627	2.16295	1.89728	1.9627	1.91965	1.95472	1.9696	1.68437	2.02127	2.2322	1.88756	2.24196	2.17332	1.95442	1.29278	1.92843	1.9883	2.08644	2.20902	1.41878	2.28709	1.23536	2.05228	1.77341	1.62546	2.37423	2.10017	2.04404
CTD-2020K17	CTD-2020K17	2.22174	2.22174	2.36747e-21	0.904157	0.172103	0.133652	0.44869	0.613786	0.495337	0.170053	0.145299	0.874026	0.729992	1.4642	1.56257	1.21946	1.09815	0.337391	1.5036	1.95739	2.1274	3.16596	2.46819	3.28882	2.94424	3.67132	2.82277	3.23753	2.58799	3.46523	2.7164	2.72415	3.24588	2.77098	2.63517	1.62518	2.17973	3.68949	3.29197	2.04509	3.27383	3.6601	3.92038	3.03164	2.14078	3.60771	3.79774	2.89993
HAPLN3	HAPLN3	2.44402	2.44402	2.38696e-21	0.993682	0.737306	0.61695	0.966268	0.759889	1.13179	1.19705	0.57804	1.22651	1.17989	1.50457	1.60122	0.582055	1.70496	0.714373	1.25653	2.87517	2.75476	2.99046	3.29449	4.52512	4.49589	4.07929	3.28778	3.17813	3.28741	3.28709	3.9334	3.77832	3.60179	2.59352	2.84097	2.46145	2.80797	4.08188	3.29738	2.08021	3.61985	3.44357	4.10409	4.22421	2.81861	3.86849	4.34204	3.42702
PKDCC	PKDCC	-1.9571	1.9571	2.43195e-21	6.13479	6.34756	6.13989	4.98627	5.76064	5.28931	4.91717	5.38817	5.51682	4.92823	5.25726	5.38366	5.87558	5.49497	4.93571	5.80083	3.67981	4.69503	3.79353	3.64887	3.55368	3.54148	3.91215	3.01703	3.62952	3.1015	3.77344	3.02896	3.29037	2.84328	4.11601	4.03147	3.34487	4.05314	4.12102	3.50533	2.62459	4.16455	3.07639	3.73524	2.9222	3.99818	4.56624	3.32586	3.94564
ENSG00000025708	TYMP	2.27328	2.27328	2.54566e-21	4.09733	3.52493	3.88435	4.24713	3.66032	4.13845	4.9799	3.67161	4.30685	4.27316	4.24377	4.41477	3.27605	4.02638	4.30168	4.038	6.01901	5.68755	5.66311	6.29946	7.07577	7.19735	6.11194	6.27195	5.90787	6.29016	5.81417	7.03244	6.5968	6.34804	6.3386	5.95518	5.63154	6.0225	6.09904	6.42136	5.4647	6.18389	7.80295	6.28824	6.98408	5.92759	6.21305	6.88198	6.57562
ENSG00000211593	IGKJ5	3.3452	3.3452	2.68129e-21	6.46957	6.81233	6.85195	7.73777	6.9754	6.99021	7.4878	7.38221	9.04369	7.69051	7.82383	9.18076	6.33561	8.55908	6.97422	6.87024	9.58436	8.71337	11.1965	12.1674	11.4259	10.1159	11.7097	11.0647	10.1383	10.9405	9.57444	10.8734	10.9019	11.1619	10.7827	10.4445	9.54295	11.3379	11.5848	12.5074	9.93517	11.8575	9.89449	11.4149	10.5548	9.78099	10.717	11.2491	10.2538
ATHL1	ATHL1	2.65077	2.65077	2.75416e-21	1.92159	1.10735	0.828924	0.777291	1.33543	1.65645	0.925832	1.13251	2.56086	1.4218	2.0939	2.49144	3.22192	1.70146	0.800943	3.07596	4.10626	3.12078	3.99991	3.69319	5.42185	4.8849	4.48255	4.62978	3.44396	4.29686	4.89658	4.62013	4.20609	4.53064	4.2218	3.5673	3.24805	4.18759	4.79771	4.84425	3.44493	4.5911	4.6563	5.23894	4.05143	3.39354	4.68883	5.02979	4.61914
ENSG00000148053	NTRK2	-2.34147	2.34147	2.75416e-21	2.38962	2.50561	3.73887	3.7227	2.64279	2.45283	4.95325	2.78998	3.43074	3.59085	3.65727	4.24386	2.50266	3.12577	2.30053	3.34615	1.27268	0.944933	0.585693	0.156112	1.23051	0.544406	1.20326	0.581824	1.01785	0.390194	1.71282	0.100631	0.890984	0.745427	0.879486	0.784378	0.214697	0.106926	1.07018	1.22169	0.449577	1.47913	1.35924	1.01271	0.0317664	0.149767	0.770144	1.1149	1.73344
ENSG00000072954	TMEM38A	-1.0551	1.0551	2.817e-21	2.17951	2.44692	2.57538	2.14029	2.74311	1.89348	2.11	2.39616	2.39276	2.04131	2.13376	2.48813	2.08963	2.22873	2.03896	2.70441	1.31063	1.69399	1.84964	1.02814	1.44403	0.943644	1.25369	1.44858	1.00137	0.862297	1.20758	0.801523	1.19617	1.49477	1.26496	1.56682	1.046	1.28007	1.20677	1.30958	0.79442	1.13849	1.57691	1.51758	0.716657	1.51182	1.25894	1.1394	1.2919
GPR39	GPR39	-1.56967	1.56967	3.02398e-21	3.48728	3.15405	3.33066	3.41461	3.4108	3.16734	3.54411	3.35564	3.06543	2.76269	3.00698	2.6741	3.5733	3.23175	3.31386	3.16485	2.37593	1.70717	1.40185	1.40485	1.69372	1.75937	1.19547	1.91012	1.5672	1.34227	1.97453	1.94557	2.02389	1.45828	2.09261	1.59201	1.3413	1.84527	1.4566	1.639	1.13698	1.6006	1.51435	1.22971	1.17473	1.17114	2.02365	1.7344	2.04701
ENSG00000198944	SOWAHA	-2.19738	2.19738	3.13532e-21	4.64728	3.92701	4.29034	4.20391	3.84603	3.78819	4.08095	4.07462	3.61287	3.67994	3.68453	3.75371	4.28498	3.69477	4.13878	4.08666	2.80004	2.50281	2.12261	1.34415	1.96251	2.05022	1.17402	2.20408	1.5615	1.88979	2.50795	1.17018	1.20214	2.07471	2.07567	1.77922	2.43696	2.6628	1.26195	1.97743	1.66539	1.08929	1.82363	1.13198	0.280992	1.64233	1.31806	1.41981	2.61556
ENSG00000183049	CAMK1D	-1.63718	1.63718	3.18496e-21	4.02125	3.91481	3.76037	3.88202	4.61904	3.58187	4.17945	4.27239	3.7618	3.74725	3.74259	4.06098	4.0825	3.93721	3.28842	4.09381	2.90302	2.7029	2.57105	2.06623	2.64853	2.54767	2.43843	2.52602	1.96251	2.04086	2.62394	1.91223	2.49756	2.96255	1.66448	2.22774	2.19755	2.19569	2.25647	2.75781	1.6668	2.33894	1.8908	2.35792	1.93459	1.99074	2.18053	2.56828	2.43066
ENSG00000010295	IFFO1	1.68936	1.68936	3.44551e-21	1.26772	1.01742	1.02701	1.18237	1.45906	1.23487	0.755494	0.902174	1.81881	1.45696	2.15604	2.43339	1.26249	1.44233	0.986549	1.68702	2.33902	2.21179	3.48844	2.87242	3.36779	3.17701	3.47672	3.13095	2.88552	2.84663	3.33878	2.88331	3.17441	2.94873	3.10516	2.77142	2.35089	2.96986	3.44475	3.40192	2.3749	3.42921	2.77176	3.65604	3.27211	2.51952	3.59763	3.68224	3.06767
ENSG00000135093	USP30	-1.28123	1.28123	3.58347e-21	3.77557	3.57126	3.83305	3.35837	3.70337	3.44259	3.34398	3.69787	3.33727	2.99798	3.23377	3.2817	3.93541	3.34366	3.20264	3.687	2.58583	2.51899	2.7579	2.06126	2.26706	2.07444	2.16704	2.15863	2.15124	2.09828	2.56879	1.8303	2.21661	2.57323	2.15662	2.20596	2.21819	2.28744	2.15059	2.36944	1.79319	2.12118	1.65787	2.1135	1.59717	2.13366	2.25984	2.39245	2.41711
ENSG00000253755	IGHGP	4.69056	4.69056	3.68158e-21	0.47334	0.97596	1.04796	2.64913	1.83123	0.6063	1.57357	1.44663	2.50883	2.14271	3.01846	4.40468	0.648677	1.50157	1.27369	1.22188	4.18149	5.68314	6.28056	7.52337	7.1046	5.73555	6.90617	6.88191	6.00057	5.77951	5.66723	6.78406	6.75925	4.98641	6.40179	5.94152	5.33649	6.83714	7.05827	6.63611	3.9685	8.55276	5.48966	7.56598	7.62032	5.74137	7.07738	7.51817	5.45833
GAL3ST4	GAL3ST4	-1.25986	1.25986	4.06121e-21	2.77127	2.63485	2.554	2.87549	2.97772	2.52248	2.6328	2.87393	2.87613	2.0513	2.64586	3.0849	2.81666	2.57231	2.22061	2.62957	1.15568	1.69332	1.66762	1.3759	1.39709	1.23045	1.33543	1.33942	0.972156	1.13619	2.0092	1.10434	1.36687	1.27929	1.58679	1.62989	1.06853	1.6439	1.31255	1.73898	1.16633	2.30941	1.62826	1.46999	1.29666	1.81057	1.58588	1.89177	1.14724
ENSG00000110887	DAO	-1.40004	1.40004	4.16659e-21	1.75988	1.36933	1.44058	2.40504	1.06674	2.16996	2.80486	2.41083	1.70531	0.849495	0.85382	1.69167	1.73127	1.49165	2.06681	0.786948	0.594042	0.762153	0.640695	0.0143553	0.103018	0.0251663	0.322597	0.393614	0.279103	0.129399	0.384934	0.0798771	0.126269	0.0835388	0.433109	0.496984	0.304009	0.937058	0.0143553	0.305013	0.417412	0.255332	0.259773	0.125393	0.0763005	0.30402	0.112894	0.326756	0.462283
ENSG00000143297	FCRL5	2.81767	2.81767	4.40719e-21	1.35298	0.783985	1.35276	1.43669	1.17217	1.86715	1.11763	1.09342	2.36295	2.02684	2.28561	2.63566	1.29066	2.07457	1.12426	1.47851	3.08627	2.77848	4.67843	4.93642	4.80617	3.53382	5.02197	4.18687	4.00775	4.23251	4.57532	3.68428	4.83507	5.41195	4.25844	3.7469	2.68453	3.70363	5.50974	5.36667	3.23873	4.82394	3.75348	5.26875	4.3127	3.45621	4.8587	4.71624	4.07625
ENSG00000163864	NMNAT3	-1.23102	1.23102	4.46571e-21	2.9967	2.86718	2.46986	2.72437	2.9345	2.67399	2.25535	2.96857	2.73526	2.30661	2.3686	2.76626	2.62508	2.82883	2.14264	2.62859	1.61103	1.95315	1.77492	0.975293	1.33451	1.43542	1.56013	1.69693	1.70483	0.912918	1.76273	1.34574	1.15179	1.7632	1.23119	1.79273	1.35789	1.46723	1.56896	1.28078	1.00928	1.62143	1.66366	1.70283	0.896566	1.62709	1.85475	1.54018	1.64469
ENSG00000107537	PHYH	-1.50938	1.50938	4.59433e-21	5.48848	5.37927	5.52873	5.26968	5.19899	5.38312	5.00255	5.21779	5.11931	5.00701	4.98073	4.83697	5.34609	5.40057	5.75305	5.29236	4.40922	4.4485	4.04331	3.23053	3.55467	3.83799	3.81759	3.97599	3.69981	3.30135	4.09978	3.67152	3.76929	3.70136	3.89031	4.06449	4.05646	4.24835	3.28245	4.01874	3.00542	3.54367	3.39421	3.33086	2.97074	4.36107	3.61753	3.61564	4.02184
ENSG00000118804	STBD1	-1.51388	1.51388	4.85852e-21	3.803	3.65221	4.40597	3.06793	3.47006	3.12048	3.11688	3.45017	2.54866	2.54905	3.25369	3.45316	3.24507	3.73983	2.81223	3.65907	2.27289	1.98463	1.79002	2.29622	2.13475	1.9087	1.76854	1.73799	1.66075	1.84085	1.7777	1.6727	1.83503	1.86552	2.29663	1.73197	1.92193	2.3053	1.86426	1.77918	1.39715	1.90908	1.12413	1.77913	1.63227	1.86995	1.72133	1.57759	2.04544
ENSG00000143179	UCK2	-1.35746	1.35746	4.87404e-21	5.4193	5.27939	5.51905	5.37175	5.07537	5.5041	5.4269	5.31555	5.03989	4.76084	4.87559	4.63345	5.41466	5.01342	5.568	5.08436	4.38334	4.35541	4.10583	3.75359	4.15212	4.24983	3.84691	3.98338	3.54234	3.45857	3.97855	3.69924	3.64549	4.02805	3.92586	3.91841	3.7056	3.87788	3.77136	3.88554	3.17095	3.82817	3.46657	3.51364	3.08619	3.88795	3.66158	3.79636	4.33188
ENSG00000183579	ZNRF3	-1.06682	1.06682	4.87926e-21	2.27065	2.11892	1.89592	1.5635	1.99516	1.69862	1.63059	2.27685	2.20908	1.93983	1.75514	1.88327	1.92201	2.16398	2.00558	1.91521	1.21965	1.05658	0.896132	0.824352	1.2661	1.03914	0.940738	0.99316	0.654362	0.737072	0.752346	0.897744	1.24635	1.24215	0.768299	0.659906	0.881954	0.809316	0.842609	1.09288	0.618671	1.13809	0.57255	0.79283	0.427628	0.759019	1.0474	0.990926	0.928374
ENSG00000263155	MYZAP	-1.79159	1.79159	4.89613e-21	4.4402	3.79884	4.45163	3.99319	4.14797	3.56312	4.16606	3.73281	3.63479	3.00272	3.70091	3.12375	3.84212	3.51711	4.33005	4.11627	2.78557	2.20571	1.93059	1.89161	2.63689	2.05856	1.32135	2.55348	2.0309	1.98768	2.35488	2.58924	1.56247	2.50251	2.60039	2.16575	2.0351	2.15114	1.71053	1.93987	1.68086	1.72181	1.5637	2.14297	1.1968	1.86849	2.57708	1.42374	2.35623
PRUNE	PRUNE	-1.08738	1.08738	4.89613e-21	4.30039	3.78553	4.11674	4.02191	4.0358	3.93327	3.79782	4.16255	3.89115	3.61356	3.71507	3.63603	4.00976	3.99595	3.8217	3.65391	3.19022	2.73881	3.03309	2.6785	3.02878	2.92421	2.95017	2.94593	2.91779	2.48785	3.07493	2.55058	2.96649	2.87072	2.8892	2.80789	2.55966	2.90708	3.03386	2.93851	2.07344	2.87171	2.45665	2.86463	2.2773	2.67744	3.04023	2.91489	3.00004
CHRNA7	CHRNA7	-1.28302	1.28302	5.15377e-21	1.95028	1.01006	2.75604	1.88733	1.7788	1.27858	2.75211	1.94856	2.03002	1.29125	1.40441	1.7635	2.10973	1.13527	1.02184	1.65855	0.840185	0.861582	0.887385	0.254473	0.410819	0.363048	0.743463	0.492581	0.848942	0.36831	0.860693	0.203765	0.876582	0.577654	0.444476	0.393295	0.352623	0.0779457	0.414958	0.363451	0.290401	0.677919	0.350033	0.462544	0.174163	0.307883	0.508348	0.426726	0.40342
ENSG00000147853	AK3	-1.33957	1.33957	5.40758e-21	6.03765	5.61007	6.03147	5.80042	6.14164	6.13553	5.81194	5.95262	6.20416	5.49691	5.49051	5.39236	6.11246	5.84166	5.91484	5.93037	4.93469	4.81007	4.90318	4.18756	4.55816	4.74776	4.92037	4.75958	4.78544	4.13198	4.61246	4.40257	3.92643	4.91081	4.28288	4.20845	4.57757	4.66988	4.3485	4.80858	3.8838	4.57772	4.15913	4.39076	4.1566	4.72781	4.61592	4.55541	4.96638
ENSG00000186564	FOXD2	-1.47498	1.47498	5.49632e-21	3.32074	3.34567	3.12256	2.93026	3.1741	2.81764	3.09919	3.31806	2.85726	2.51109	2.94	2.88448	3.25111	2.78555	2.69077	2.88778	2.25208	1.97842	1.8744	1.67753	1.65586	1.84028	1.30498	1.68176	1.33004	1.44536	1.77404	1.34068	1.28842	1.65301	1.76222	1.7548	1.75694	2.1134	1.05318	1.45539	1.15672	1.23964	1.61608	1.14731	0.605883	1.57497	0.891334	1.47597	2.12905
RP4-568C11	RP4-568C11	-1.6286	1.6286	5.65504e-21	3.66235	3.88204	3.56086	3.17501	3.57957	3.61444	3.32595	3.76692	3.26536	3.10362	2.90076	3.08571	3.75309	4.08244	2.75159	3.76837	2.24157	2.3499	2.35417	1.51632	1.5428	1.59903	1.64321	2.08559	2.0798	1.18865	2.09741	1.72273	1.92304	2.00436	1.79685	1.93338	2.1334	2.17021	1.48929	1.71361	1.59727	1.40125	2.16607	1.1956	0.908121	1.89165	2.0489	1.47871	2.44729
NR5A2	NR5A2	-1.89048	1.89048	6.25221e-21	4.86379	4.56681	4.40769	4.66466	4.3926	4.36024	4.43809	4.59913	4.13783	4.09675	3.88003	4.13646	4.94647	4.36307	4.74864	4.18719	3.68324	3.1614	2.85965	2.54856	2.61782	2.89439	2.03189	2.67647	2.47028	2.6856	2.84161	2.37354	2.79516	2.70713	2.44649	2.29631	2.72685	2.69419	2.46483	2.51738	2.16491	2.40787	1.82697	2.07717	1.5672	2.37762	2.24875	2.52158	3.00333
ENSG00000111666	CHPT1	-1.55721	1.55721	6.41866e-21	6.30563	6.46528	6.08918	5.99724	5.69166	6.12146	6.23285	6.43441	5.80572	5.60969	5.97891	5.90265	5.91528	6.06211	6.09009	6.33306	4.58284	5.13136	4.9432	4.01885	4.70351	4.90468	4.70477	5.08286	5.09851	4.07385	4.25829	4.48098	4.09947	4.8445	4.16943	4.45967	4.55938	5.19081	3.902	4.46884	3.75596	4.42689	4.63458	4.20679	3.96586	5.30734	4.19688	4.65552	5.12363
ENSG00000137673	MMP7	4.31744	4.31744	7.0358e-21	0.181713	0.172398	0.122826	0.896931	0.12343	0.110418	0.348765	0.239765	0.527941	0.212893	0.485592	0.799436	0.110653	0.853852	1.41533	0.354305	2.94276	1.5841	5.49435	4.54959	4.80387	4.51282	4.52966	4.01506	5.08011	4.85697	3.8844	6.97391	6.50066	6.59722	6.86052	3.4394	3.2731	4.44263	5.45796	5.03949	4.17294	7.06866	3.62923	5.50884	7.24378	4.23518	5.66486	4.43958	3.74609
ENSG00000134215	VAV3	-2.43393	2.43393	7.09276e-21	6.58665	6.31467	6.21934	6.31456	6.28332	6.22164	5.95062	6.24232	5.75752	5.14683	5.60341	5.91248	6.6372	6.17133	6.1572	5.87036	5.09243	4.23199	4.36494	3.23074	3.61084	3.65713	3.37753	3.88947	3.74729	3.55574	4.21381	3.27867	3.50927	3.89748	3.46007	3.67348	4.25251	3.87632	3.33511	3.88194	3.63593	3.14504	2.73907	3.44022	2.24312	3.86381	3.56696	3.27959	4.44781
ENSG00000185507	IRF7	1.42399	1.42399	7.28523e-21	3.42161	3.06183	2.79541	2.99279	3.19319	3.15674	3.52228	2.58207	3.10444	2.48872	3.07483	3.12272	3.49708	3.11572	2.79867	3.69579	4.13613	4.44823	4.24318	4.70861	4.95592	5.07232	4.87263	4.66047	4.26133	4.22628	4.30881	5.08715	4.5309	4.26517	4.43906	4.44647	3.97436	4.38727	4.59052	4.6778	3.71368	4.22674	4.50499	4.90162	4.64993	4.32093	4.45149	4.90063	4.5823
RP11-150O12	RP11-150O12	-1.33319	1.33319	7.31576e-21	3.04804	2.91161	2.94152	2.25199	2.70699	2.21897	2.47638	2.86548	2.48834	2.2372	2.38322	2.32334	2.85214	2.63336	2.29275	2.99297	1.56423	1.83419	1.58976	1.36222	1.35202	1.69813	1.1783	1.45291	1.27798	0.943929	1.55464	1.12684	1.28416	1.97405	1.21667	1.52952	1.31226	1.20283	0.992993	1.32008	0.866924	1.1529	1.14861	0.899964	0.624775	0.986404	1.17037	1.50294	1.30036
CEBPA-AS1	CEBPA-AS1	-1.18574	1.18574	7.37478e-21	2.14711	2.35185	2.3759	2.16755	2.64473	2.52732	2.11975	2.40169	2.32504	2.06664	1.9699	1.98525	2.46323	2.0663	1.87149	2.07922	1.55129	1.30486	1.51147	0.852934	0.968828	1.17434	0.752466	1.09619	1.16382	0.632678	1.41868	0.661412	0.788176	1.29778	1.21151	1.40942	1.20639	1.30001	0.653583	1.01992	0.795393	0.687652	1.31696	0.656689	0.426136	1.11829	1.11263	0.889255	1.36368
ENSG00000177191	B3GNT8	-1.98852	1.98852	7.58005e-21	4.85317	4.71516	5.3781	4.49422	4.45262	4.40797	5.54718	4.98913	4.03622	4.02733	4.51314	4.21601	4.60385	4.54186	4.67189	4.8463	3.36755	3.77805	3.50365	2.26613	2.69066	2.64824	2.62415	3.1235	2.53411	2.36589	2.96722	2.67683	1.87767	2.13757	3.50854	2.55579	2.6912	3.7384	2.07611	2.23119	2.4665	2.05949	3.08975	2.11793	1.5541	3.35697	2.85535	2.69443	2.82816
ENSG00000171714	ANO5	-1.41323	1.41323	7.60412e-21	2.26102	2.1124	2.49879	2.2898	2.36885	1.78228	2.26096	2.36281	2.37835	2.39155	2	2.39515	2.39542	1.95751	2.19491	2.30419	1.65196	1.48383	0.996526	0.599051	1.12055	1.0207	0.634881	1.11523	0.727197	0.824906	1.18441	0.535904	0.508175	1.12823	0.640436	0.857663	0.577866	0.967914	0.610861	1.21673	0.4389	0.687795	0.527331	0.719622	0.313432	0.730922	0.618163	0.712569	1.56608
GMCL1	GMCL1	-1.28075	1.28075	8.01749e-21	4.31913	4.11279	3.98563	4.09735	4.17549	4.16867	3.92023	3.85542	3.80202	3.60466	3.64973	3.97565	4.33258	4.20218	4.00697	4.15545	3.25517	2.82676	2.96975	2.53998	2.93704	2.88655	2.87458	2.92328	2.64844	2.62784	3.05613	2.58236	2.86481	3.19801	2.47724	2.44702	2.55095	2.65278	2.89426	3.05083	2.19387	2.74556	2.22095	2.78125	2.38673	2.4484	2.63248	2.83831	2.96846
ENSG00000196839	ADA	1.44159	1.44159	8.69487e-21	1.21064	1.22854	1.38006	1.50746	1.49983	2.05273	1.66107	1.33897	1.71769	1.04243	1.70385	2.21571	0.99295	1.89185	1.59722	1.26808	2.22318	2.15277	3.27292	2.87364	3.09469	2.7748	3.4508	2.7041	3.05925	2.70922	3.15426	3.2152	3.15118	2.94482	2.5373	2.85995	2.28865	2.58768	3.36	3.19327	2.35913	3.01986	3.09222	3.50415	3.50716	3.1809	2.95855	3.30669	3.06738
NIPAL1	NIPAL1	-1.98104	1.98104	9.17108e-21	4.91925	4.68933	4.09162	4.40868	4.85424	4.23876	4.64472	4.14185	4.04144	4.06641	3.61615	3.96304	4.55788	4.51352	4.51106	4.29811	3.45262	2.60618	2.96519	2.45652	2.19273	2.66555	2.42309	2.36989	2.37571	2.13927	2.88301	2.1333	2.40215	2.53573	2.21763	2.26117	2.81777	2.72028	2.05401	2.15157	2.21801	2.29778	1.44922	1.86445	1.31197	2.63085	2.45817	2.37521	2.86372
ENSG00000111424	VDR	-1.9671	1.9671	9.53707e-21	5.88952	5.51157	5.84417	6.2154	5.55646	5.59896	6.09694	5.7899	5.35939	5.16213	5.45978	5.13204	5.69902	5.36301	6.19285	5.67813	4.91904	4.19189	3.94353	3.79633	4.01095	4.24031	3.25799	4.15117	3.51281	3.35406	3.91782	3.6683	3.61844	3.87876	3.9193	3.32485	3.7444	3.93988	3.6533	3.79231	3.45728	3.43946	2.66821	3.31758	2.96384	3.29659	3.71941	3.87952	3.93738
EPB41L4B	EPB41L4B	-2.44801	2.44801	1.02938e-20	6.66656	6.44862	6.58066	6.51272	6.5007	6.3418	6.43631	6.31917	6.19652	5.798	6.15678	6.03649	6.61414	6.31386	6.52815	6.48633	5.07261	4.85081	4.54544	3.38319	3.50848	4.11107	3.5593	4.72499	3.94998	3.56345	4.50698	3.5174	3.42051	4.2634	4.15112	4.24917	4.59636	4.72515	3.07396	4.1295	3.46601	3.38714	3.74381	3.05391	2.09603	3.87892	3.98708	3.73733	4.72082
RP11-677M14	RP11-677M14	-1.55871	1.55871	1.02938e-20	3.46689	3.04989	3.08687	2.86772	2.96826	2.5507	1.69497	2.69435	2.88483	1.92463	2.42387	2.54587	2.34611	2.45938	2.41919	2.86946	1.26159	1.69421	1.46916	0.858856	1.36138	0.639417	0.773296	1.14071	1.23628	0.780923	1.31811	1.01228	0.81975	1.10755	1.37507	1.30953	1.6072	1.78052	0.762349	0.887673	0.770136	0.592321	1.321	0.753459	0.55159	1.72207	0.861757	0.993015	1.31208
ENSG00000148483	TMEM236	-2.81141	2.81141	1.03961e-20	5.28588	4.73579	4.4228	4.68825	4.74646	4.51677	5.36118	4.58235	4.11779	4.06635	4.10729	4.13929	5.06352	4.46957	4.48895	4.51811	3.08338	2.79842	2.53411	1.62012	1.05346	2.2532	1.14307	2.67152	1.2278	1.1111	2.63222	1.6698	0.877681	1.67347	1.95267	1.7632	2.59027	3.15733	0.827917	2.25882	2.22339	0.935784	1.48006	0.773541	0.48835	2.69953	1.16305	1.57831	2.35473
ENSG00000142089	IFITM3	1.80308	1.80308	1.07738e-20	6.31284	6.31645	5.92222	6.36594	6.7882	7.01818	7.16655	6.40534	7.12321	6.86033	6.58912	7.16459	6.21607	5.93159	6.37424	6.21772	8.79488	7.90067	8.39622	8.23998	8.67493	9.25962	8.86366	8.48508	8.65926	8.08756	8.09862	9.05208	8.40529	7.96056	8.29415	8.42751	7.71275	8.55317	8.11062	8.0008	7.35279	8.49754	8.78705	7.88387	8.78619	8.29725	8.3594	8.39764	8.29608
ENSG00000173890	GPR160	-1.89081	1.89081	1.08298e-20	7.17138	6.77242	6.96667	6.27163	6.82994	6.60027	6.24291	6.81686	6.53406	6.11701	6.35105	6.58913	6.65218	6.93251	6.37347	6.77959	5.47152	5.60187	5.31819	4.59198	4.35698	4.85263	4.94699	4.90595	5.08553	4.22	5.11448	4.53481	4.50524	5.00345	4.60822	4.99111	5.27203	5.17609	4.38503	4.95641	4.08519	4.36816	4.12316	4.40229	3.74424	5.38592	4.49947	4.53951	5.38847
ENSG00000196684	HSH2D	1.39199	1.39199	1.1068e-20	3.3054	3.01988	3.0644	3.31504	3.3446	3.397	2.90333	2.82894	3.27533	2.74913	3.254	3.20392	3.2884	3.40723	3.30587	3.50451	4.20156	3.97084	5.06732	4.76589	4.67557	4.33975	4.85743	4.85899	4.50153	4.17083	4.91865	4.49092	4.76141	5.0011	4.47527	4.35778	3.5461	4.13373	4.90766	4.76445	3.72805	4.38863	4.73358	5.03561	4.24607	4.37007	4.82021	4.70175	4.37374
ENSG00000122971	ACADS	-2.05464	2.05464	1.11865e-20	6.43096	6.12872	6.47637	6.39594	6.13689	6.22243	6.68918	6.31826	5.60209	5.59921	5.64782	5.38234	6.32093	6.10171	5.8841	6.15742	4.54313	5.03481	4.47138	3.60155	3.70027	4.25944	3.79936	4.54482	3.84298	3.24068	4.15647	3.86805	3.47267	3.63983	4.51774	4.51782	4.6709	4.95112	3.58281	3.65454	3.55368	3.79215	5.20174	3.53108	3.01469	4.77826	4.14478	3.92244	4.40522
ENSG00000184434	LRRC19	-2.65603	2.65603	1.18565e-20	6.81153	6.30461	6.61161	6.60738	6.2561	6.22338	6.56955	6.35598	5.63812	5.53473	5.5605	5.63268	6.67977	6.03454	6.70422	6.18019	4.74037	4.50074	4.10544	3.35163	3.49529	4.0289	3.09046	3.88242	3.82787	3.25316	3.99343	3.55614	2.99501	3.57831	3.50809	3.30419	4.15081	4.31767	3.1274	3.8359	3.22705	3.14525	2.74097	2.58224	1.80339	4.33956	3.25995	3.30257	4.18907
ENSG00000171100	MTM1	-1.7423	1.7423	1.31981e-20	4.87452	4.46767	4.6305	4.80002	4.57148	4.68646	4.66198	4.75788	4.49515	4.34351	4.43012	4.23606	5.17145	4.71797	5.16902	4.53232	3.82459	3.21346	3.19651	2.44607	2.85991	3.10167	2.55851	3.57808	2.74773	2.80467	3.59216	2.77575	2.9365	3.20978	2.88731	2.76973	2.97874	3.35883	2.87904	3.04661	2.66293	2.66312	2.1307	2.70887	2.1232	2.70892	2.814	2.98377	3.35969
ENSG00000152078	TMEM56	-1.98472	1.98472	1.3306e-20	4.70983	3.70893	4.02412	4.19954	4.14415	3.86282	4.44142	3.85182	3.84284	3.22968	3.56349	3.33658	4.12723	3.86929	4.57937	4.05681	2.98076	2.11473	2.02843	2.07885	2.19484	2.23564	1.76154	2.62359	1.88151	2.22355	2.25275	2.01343	1.9542	2.28012	2.19708	1.62073	2.14078	2.21369	1.58554	2.82202	2.1503	1.38377	1.35044	1.78935	0.927229	2.07478	1.84944	1.6173	2.2742
ENSG00000111684	LPCAT3	-1.4848	1.4848	1.3535e-20	5.7582	5.40236	6.10534	5.61624	5.67895	5.75832	5.84794	5.7713	5.80725	5.17628	5.57784	5.31447	5.90912	5.47596	5.72635	5.67007	4.91303	4.67928	4.53895	4.11308	4.35154	4.54731	4.15615	4.47262	4.04105	4.16126	4.51321	3.86358	4.19958	4.48822	4.12616	4.09882	3.65908	4.28304	4.07489	4.24388	3.68038	4.34591	3.28294	4.12217	3.79187	3.95487	4.49442	4.47155	4.62487
PRR15	PRR15	-2.31417	2.31417	1.38627e-20	7.48294	6.90414	7.09158	6.85649	6.55327	6.73896	7.3714	6.55967	6.26184	6.36164	6.45872	6.53332	6.95307	6.64649	6.81739	6.83345	5.0684	5.54672	5.24793	3.98215	4.10037	4.5551	4.18992	4.92896	4.94256	3.98532	4.95536	4.18587	3.97809	4.11534	5.17765	4.96604	5.09153	5.28735	3.57305	4.27174	4.24806	4.20166	4.28485	3.86203	2.90808	4.68803	4.64384	4.1436	5.02524
PVRL3	PVRL3	-1.97834	1.97834	1.41344e-20	5.30928	4.90509	4.83105	4.70942	5.00474	4.80403	4.57647	5.21424	5.09977	4.81268	4.5574	4.57465	4.98394	5.04635	5.08659	4.7538	3.97737	3.17222	3.34348	2.97192	3.06466	3.20225	2.46569	2.99883	2.70505	2.80894	3.09287	2.76655	3.31312	3.23478	2.63733	2.65807	2.99623	2.98488	3.11598	3.17704	2.10518	2.91275	2.0826	2.25698	2.03675	2.69877	3.1852	2.91993	3.30687
ENSG00000163590	PPM1L	-1.41845	1.41845	1.41344e-20	2.87171	2.39221	2.50952	2.61732	3.08689	2.1723	2.48344	2.8696	2.72002	2.62155	2.08042	2.51235	2.75824	2.35674	2.70086	2.42651	2.00763	1.31701	1.38449	1.15555	1.42067	1.24623	1.10528	1.35084	0.82502	1.05859	1.50157	0.956072	1.19276	1.61716	0.864176	0.915529	1.04264	1.02772	1.20445	1.42916	0.958538	0.923986	0.728922	1.07574	0.513006	0.719411	1.3571	1.06729	1.23149
ENSG00000164684	ZNF704	-1.66802	1.66802	1.41344e-20	3.28189	3.15567	2.80323	2.95531	3.38745	2.78948	2.482	3.205	3.09653	2.90306	2.63736	3.03631	3.31072	3.17049	2.31525	2.81903	1.97893	1.46279	1.54384	0.824035	1.54389	1.15737	1.4598	1.36558	0.979908	1.22138	1.63259	0.712288	1.37379	1.75805	0.972362	0.795493	1.5359	1.03584	1.5435	1.61932	1.00274	1.20138	0.893455	1.47607	0.657338	1.12704	1.39336	1.24184	1.34755
ST6GAL2	ST6GAL2	-1.53429	1.53429	1.42045e-20	1.29555	2.16302	1.46425	2.25471	2.28741	0.714733	1.17434	1.88729	1.16967	2.51848	2.10702	3.01092	2.2961	1.76358	2.83508	2.20495	0.264633	1.18276	0.236535	0.314418	0.371659	0.456543	0.307615	0.328905	0.498036	0.130217	0.498363	0.111353	0.265293	0.602381	0.569686	0.462513	0.166793	0.144908	0.244851	0.422179	0.173754	0.288607	0.439421	0.743532	0.0706064	0.0974315	0.130742	0.319572	0.221172
ENSG00000157184	CPT2	-1.59822	1.59822	1.42197e-20	5.29778	4.92334	5.23081	5.00105	4.73028	4.87725	5.07849	5.17106	4.79068	4.48698	4.73404	4.43999	5.08287	4.86814	5.16889	4.84114	4.20805	3.8156	3.60023	3.19675	3.54364	3.5853	3.29788	3.8074	3.11585	2.96136	3.6157	3.08085	3.30533	3.5285	3.49861	3.48055	3.32364	3.69408	3.00626	3.31777	2.79265	3.17763	2.90837	3.0624	2.51634	3.34164	3.22594	3.45184	3.98412
ENSG00000162437	RAVER2	-1.7968	1.7968	1.51606e-20	5.195	4.76059	5.12458	4.68056	5.08622	4.78903	4.86331	4.96261	4.84497	4.04527	4.63299	4.5538	5.12039	4.72403	4.94003	5.15506	3.94797	4.08397	3.559	2.7157	2.84547	3.52411	2.82572	3.40912	2.98977	2.87698	3.43546	2.84471	2.89561	3.10328	3.0199	2.86912	3.38361	3.44509	2.62321	3.16483	2.72934	2.70744	2.47957	2.42675	2.03745	3.3552	2.93776	2.99677	3.39642
ENSG00000120915	EPHX2	-2.21962	2.21962	1.52612e-20	6.62488	6.36396	6.41782	6.28202	6.30497	6.55309	5.65204	6.28743	5.81912	5.0802	5.4014	5.70061	6.72982	6.16416	5.508	6.61292	4.42287	4.76162	4.34003	3.10784	3.33835	3.53962	3.84426	4.46665	4.08267	3.00142	4.68082	3.13121	3.46387	4.07133	4.08036	4.21929	4.03276	4.43492	3.59567	3.69238	3.16335	3.48791	4.35107	3.42833	2.39944	4.71661	3.85807	4.13156	4.57776
ENSG00000170088	TMEM192	-1.65878	1.65878	1.52743e-20	4.25211	4.0515	3.73004	3.53999	3.93833	3.52619	3.63967	4.12109	3.73294	3.63713	3.545	3.81625	4.16378	4.1032	3.46605	4.10883	2.83877	2.64741	2.54067	1.85435	2.50927	2.37131	2.34545	2.13399	1.97948	2.00529	2.50233	2.17233	2.61315	2.65184	1.56013	1.92254	2.08699	2.12257	2.40059	2.40485	1.46509	2.23026	1.12909	2.36022	1.8472	2.30891	2.19248	2.30422	2.20939
PRKACB	PRKACB	-1.77624	1.77624	1.64604e-20	6.56925	6.24871	6.43258	6.42126	6.33247	6.36944	5.8888	6.35002	6.29593	5.90052	5.72266	5.88811	6.61262	6.42925	6.51508	5.96467	5.36782	4.31882	4.68447	4.27322	4.46016	4.37037	4.1133	4.69611	4.41825	4.35413	4.83191	4.59729	4.49251	4.70008	4.43823	4.09916	4.55056	4.69137	4.56636	4.80859	3.71769	4.45128	3.62467	4.35077	3.47061	4.02481	4.56807	4.16422	5.0572
IGHG1	IGHG1	5.1335	5.1335	1.66715e-20	7.59695	6.16873	7.58554	7.65198	7.9518	8.16032	9.34602	7.3595	9.88241	7.6208	9.81883	10.206	6.08088	8.55816	7.85649	8.85796	10.7066	11.428	13.6954	13.066	13.4762	10.9868	14.4565	13.1954	13.0969	13.426	13.9368	12.5377	14.7765	13.9291	14.7489	11.7556	10.7022	12.6696	15.4692	12.6719	12.2146	15.2638	12.7059	14.2466	12.7196	12.0048	14.1745	13.2171	13.1009
ENSG00000242534	IGKV2D-28	3.70973	3.70973	1.85053e-20	2.91915	4.45561	4.92076	5.04194	4.96191	3.65241	5.22435	5.84873	6.78049	5.97612	6.5516	6.66745	4.73093	4.86802	4.79514	3.52256	7.32027	7.35432	8.08546	8.01724	8.85095	7.33432	9.59392	9.18941	7.85603	8.08856	9.35549	9.55203	8.65188	8.44485	9.5952	9.00466	7.00204	10.2063	9.30834	9.41006	8.11656	9.91701	8.06263	9.39646	7.42436	7.63242	9.56059	9.16214	9.23767
ENSG00000141385	AFG3L2	-1.6397	1.6397	1.94825e-20	6.10834	5.76137	5.77939	5.82127	5.95242	5.92986	5.84827	5.75133	5.59216	5.37828	5.2866	5.39318	5.9014	5.63465	5.98268	5.71211	4.75768	4.75556	4.48172	4.00059	4.39037	4.56627	4.13159	4.52082	3.88528	3.8488	4.3031	3.95095	3.98017	4.57655	3.9022	4.26852	3.87347	4.43761	3.88783	4.33693	3.53792	3.93078	3.6518	3.84241	3.30458	4.0352	4.0582	4.0645	4.50733
CRYBA2	CRYBA2	-2.02428	2.02428	1.95166e-20	3.41087	3.29037	4.04543	3.63836	3.41795	3.11917	3.35442	3.80151	3.29116	2.31051	3.11342	2.80085	3.88038	3.25322	2.62891	3.20863	1.41181	2.53314	1.48264	1.46817	1.40327	1.21026	1.2719	1.78094	1.41824	1.1279	1.6277	0.805895	1.36457	1.27965	1.3672	1.50559	1.14039	1.74605	0.306811	1.33623	0.798316	0.398427	1.75078	0.720235	0.300112	1.38824	0.532048	1.9375	1.30854
XXBAC-B476C20	XXBAC-B476C20	-1.50406	1.50406	1.95166e-20	3.4053	3.05012	3.20821	3.03991	2.83082	3.25349	3.77628	2.66448	1.85196	2.53961	2.78121	2.65622	3.57928	2.61341	3.10511	2.73859	2.02878	1.98503	2.3247	0.970147	1.16195	1.69866	1.25918	1.40714	1.66971	1.01493	1.8583	1.26658	1.16182	1.40719	1.95557	1.8048	1.57599	1.83281	1.02091	1.462	1.43898	1.08332	1.48362	1.13862	0.96485	1.34653	1.3115	1.1271	1.83875
ENSG00000072657	TRHDE	-1.03243	1.03243	1.95177e-20	2.25123	1.28066	1.27393	0.690265	1.03569	0.919691	2.34747	0.821245	0.985974	1.43728	1.28351	1.43424	1.33811	1.74463	0.792914	1.42766	0.172091	0.37157	0.212843	0.0551207	0.36307	0.340836	0.373331	0.348436	0.564154	0.243693	0.359465	0.0774208	0.203777	0.293629	0.218967	0.173281	0.33859	0.404434	0.506419	0.227581	0.0642165	0.364953	0.20828	0.311666	0.188122	0.0912923	0.355546	0.141093	0.109739
ENSG00000184828	ZBTB7C	-2.07029	2.07029	2.37503e-20	4.59131	3.97097	4.41678	4.4659	4.13384	4.30263	4.49907	4.44066	3.90346	4.00894	4.09235	3.95985	4.21237	4.1724	4.61021	4.27979	3.49307	2.80261	2.63696	2.31887	2.30358	2.28386	1.99588	2.82515	2.25369	1.82538	2.86491	1.55095	1.90708	1.99953	2.57236	2.53779	2.61558	2.71638	1.82403	1.96521	1.93847	1.80348	1.72892	1.58241	0.680432	2.12128	2.37862	1.80132	3.00703
ENSG00000006740	ARHGAP44	-2.2836	2.2836	2.4358e-20	5.01097	4.82261	4.77728	4.71858	5.25282	5.02157	4.79783	5.1518	5.29534	4.51573	4.38633	4.43439	5.0825	4.88294	4.73486	4.91196	3.79054	3.27803	3.28797	2.11803	2.68134	2.95695	2.31728	3.32641	2.2979	2.40095	3.28568	1.77273	2.40482	3.22075	2.33917	2.77163	2.67423	2.80159	2.04012	2.80573	2.28351	2.08437	2.26637	1.94617	1.21667	2.23876	2.16024	2.63759	3.29069
LRRC75A	LRRC75A	-1.70369	1.70369	2.4358e-20	5.1137	4.5646	5.04066	4.77587	4.65608	4.64012	4.57546	4.74905	4.41288	3.89417	4.35103	4.24056	4.78883	4.57437	4.55563	4.49537	3.8989	3.31539	3.46208	2.75606	2.66794	3.03462	2.60006	3.19185	3.16371	2.71235	3.26046	2.75596	2.56925	2.77305	3.23142	3.09283	3.26282	3.35951	2.54023	2.68271	2.48437	2.47283	2.17973	2.61892	1.62649	3.12153	2.96153	2.89138	3.2906
ENSG00000125246	CLYBL	-1.70676	1.70676	2.484e-20	4.45331	4.50071	4.51831	4.36103	4.53201	4.39125	4.19422	4.41007	3.94445	3.54143	3.77877	3.73137	4.27998	4.2478	4.11913	4.27831	3.36482	3.65552	2.88456	2.05558	2.28998	2.56428	2.53027	3.17761	2.45801	1.92395	2.6843	2.27495	2.19052	2.40452	2.66111	3.52835	2.94909	2.64932	1.83475	2.61702	1.85368	2.03341	2.78833	2.13508	1.84844	3.05532	2.41552	2.33322	3.14191
ZNF768	ZNF768	-1.27023	1.27023	2.64272e-20	5.13428	5.00466	4.98315	4.91194	4.81823	4.94995	4.77577	4.96739	4.69101	4.33342	4.73107	4.52653	5.03343	4.94719	4.7665	4.83318	3.97175	3.89824	3.95482	3.30909	3.7703	3.72223	3.48935	3.80384	3.27301	3.14595	3.83387	3.43138	3.50396	3.66601	3.91156	3.80503	3.6933	4.0935	3.36835	3.72759	3.0719	3.40981	3.62469	3.3584	2.72159	3.67463	3.59578	3.65876	4.09479
AP000439	AP000439	-2.15965	2.15965	2.7026e-20	4.9097	4.52873	4.44796	4.83637	4.03896	4.30293	4.61421	4.13225	3.6867	3.9189	3.94593	3.84259	4.52671	4.27484	3.95343	4.10362	2.86685	2.58186	2.47371	2.2687	2.05252	2.34682	1.63631	2.18415	2.58624	1.98816	2.16069	1.52562	1.60639	2.25975	2.58162	2.51299	2.62218	2.59103	1.24525	2.20145	1.66266	1.34948	1.46754	1.74786	0.504305	2.60497	2.36796	1.68594	2.82077
ENSG00000147852	VLDLR	-1.86707	1.86707	2.85091e-20	2.18568	2.57981	4.38879	3.52509	3.57616	1.86786	3.37697	2.48607	2.68163	2.45389	3.19843	2.48326	2.67448	2.05669	3.31748	3.05735	1.02375	1.38056	0.505718	1.3734	1.49139	1.0314	0.996273	0.63838	1.09545	1.83107	1.22039	0.91844	1.06274	1.25042	0.796191	0.340927	0.560138	0.874663	1.04355	1.94081	0.84322	1.08868	0.626009	1.21835	0.559041	0.673186	1.33491	0.950356	1.41824
NBPF1	NBPF1	-1.98037	1.98037	2.85451e-20	6.81229	5.56852	5.08397	5.09063	6.00516	5.13815	5.48628	5.93236	4.97368	5.24043	5.23138	5.20348	5.74534	5.10141	4.96035	5.24687	4.28229	3.17999	3.75169	3.49456	3.57497	3.32321	3.3843	3.40219	3.21329	3.54305	3.56859	3.24975	3.58118	3.63658	3.62918	3.10041	3.34952	3.6432	3.39035	3.56792	2.94817	3.60091	2.42943	3.48406	2.47706	3.27837	4.27706	3.56986	3.26718
ENSG00000145332	KLHL8	-1.51833	1.51833	2.93691e-20	3.73157	3.48534	3.37889	3.32809	3.36824	3.64971	3.47866	3.45649	3.33107	3.12078	2.89126	3.26146	3.87362	3.61937	3.49578	3.47228	2.61706	1.98907	1.94062	1.84699	2.14055	2.21288	1.76778	2.00328	1.57007	1.97379	2.06288	1.77003	2.05863	2.45946	1.37612	1.37862	1.84201	1.88288	2.00949	2.26231	1.58443	2.05846	1.14104	1.86441	1.51617	1.47457	2.20796	2.11746	2.23456
ENSG00000196782	MAML3	-1.29095	1.29095	2.93996e-20	2.6678	2.3463	2.57792	2.39267	2.82859	2.12925	2.40964	2.4294	2.20442	2.16765	2.29149	2.30705	2.53045	2.46723	2.38192	2.48911	1.83309	1.21232	1.29249	1.18796	1.39671	1.15808	0.943029	1.17159	0.863796	0.965662	1.4479	0.800347	1.30801	1.41061	1.01514	0.795385	0.95677	0.963763	1.14646	1.27828	0.856747	1.13435	0.550507	0.837709	0.467384	0.835706	1.13829	1.02382	1.09727
ENSG00000187961	KLHL17	1.81434	1.81434	2.94474e-20	1.24044	1.33902	1.16163	0.971472	0.94221	0.89882	0.407799	0.640658	1.33228	0.732669	1.44031	1.11796	2.02751	0.800894	0.337825	2.02921	2.62971	2.13678	3.12595	2.71644	3.4768	3.35298	3.25505	3.16726	2.47199	2.92406	3.28088	3.00632	2.74923	3.24338	2.92319	2.37373	2.29343	3.00252	3.53436	3.09016	2.24117	2.88887	2.24233	3.33605	2.68062	2.54728	3.26713	3.54546	2.8891
ENSG00000211897	IGHG3	6.07018	6.07018	3.1028e-20	2.56223	3.99811	3.08918	3.6557	3.41195	4.04102	4.51552	3.6658	5.88344	3.07087	4.70537	5.91672	4.09755	4.21625	3.98179	3.87475	6.80042	6.53363	9.90532	10.5754	11.5508	6.91866	11.2637	9.55556	11.35	10.1122	10.1444	9.80566	11.61	8.83206	9.76156	9.15211	8.02568	8.9584	11.4921	10.4908	8.2699	10.6472	9.46981	11.1713	10.9985	9.59499	13.3492	10.4584	8.98096
ENSG00000214548	MEG3	2.52328	2.52328	3.15146e-20	1.46702	0.90726	0.645453	0.547134	1.23628	1.02048	0.368545	0.644742	2.62842	2.39646	2.74052	2.12446	1.98528	0.529711	0.358981	2.02822	3.46286	2.4836	4.06527	3.9131	4.26259	4.43156	4.14476	4.24817	3.43213	4.02947	4.00017	3.36643	3.52036	4.13884	4.14412	3.11823	3.25775	4.37179	3.82168	4.34495	3.13868	4.64607	4.30221	3.76022	3.44357	3.6651	4.75821	4.45142	3.7423
CES2	CES2	-2.40992	2.40992	3.31188e-20	8.15794	7.77413	8.07653	7.83512	7.5429	7.45382	8.08782	7.64989	7.33392	7.21495	7.53228	7.20386	8.08379	7.26184	7.65256	7.38839	6.93405	6.20389	5.64706	5.07098	5.3125	5.73678	4.36753	6.02197	4.80292	4.89308	5.78417	5.03934	4.72236	4.94383	5.91138	5.19517	5.14093	5.62055	5.07132	5.11536	4.92011	4.68944	4.78337	4.6204	4.15262	4.93176	5.59979	5.41562	6.1075
SNX15	SNX15	-1.05998	1.05998	3.47467e-20	4.601	4.3829	4.23246	4.45584	4.31748	4.4407	4.15871	4.36144	4.15521	3.8257	4.03205	4.03388	4.2971	4.40684	3.84355	4.23396	3.58796	3.28036	3.50067	2.97488	3.41558	3.37324	3.16065	3.43111	3.24758	2.74659	3.39947	3.06015	2.99755	2.93265	3.24089	3.43952	2.98488	3.63315	3.06323	3.09376	2.48743	3.11625	2.84623	3.22702	2.70115	3.44392	3.45784	3.18945	3.56824
ENSG00000122756	CNTFR	-1.39207	1.39207	3.76631e-20	2.25444	2.18938	1.66548	1.00043	0.665147	2.10879	2.8818	2.19295	1.22373	0.877014	1.89995	1.31203	1.90246	2.16601	0.343396	1.14372	0.41874	0.681764	0.555698	0.267176	0.158867	0.182934	0.0642082	0.257481	0.0930463	0.0890872	0.200981	0.105742	0.351527	0.0525689	0.632073	0.245167	0.309397	0.206993	0.0963806	0.408777	0.377268	0.197563	0.0996709	0.0818931	0.31669	0.2945	0.0425995	0.391581	0.40782
ENSG00000004468	CD38	2.16015	2.16015	3.79576e-20	1.38802	1.35913	1.50243	1.46331	1.35185	2.04247	1.89736	2.11163	2.04194	1.34199	1.77509	2.49991	1.44758	2.23805	1.75232	1.54937	2.95345	2.75615	4.36632	4.24106	3.86481	3.1456	4.42449	3.55437	3.47975	3.83222	4.23166	3.88652	4.64587	4.55276	3.65345	3.22484	2.81582	3.55904	4.64051	4.66068	3.67536	4.45629	3.04045	4.25532	4.18647	3.55833	3.8565	4.33009	3.91881
ENSG00000100490	CDKL1	-1.7108	1.7108	3.91723e-20	3.78075	3.78798	3.50102	3.44705	3.43608	3.73749	3.43861	4.14334	3.81024	3.95681	3.47164	3.38582	3.78295	4.08571	4.0822	3.90925	2.61678	2.54065	2.1723	2.23799	2.0718	2.57131	1.42126	2.2087	1.94561	2.01835	1.90308	1.71035	1.94107	2.3907	1.38885	1.46811	2.20973	1.60469	1.57821	2.14127	1.6035	2.36457	3.20082	2.21154	1.16459	1.74024	1.81995	1.85523	1.80822
ENSG00000115590	IL1R2	-2.28256	2.28256	4.12901e-20	5.58103	5.72205	5.78534	6.59232	6.57225	5.93772	6.01285	6.453	5.90866	5.46505	5.84156	5.66775	6.30343	5.83489	6.86843	6.07204	3.18886	4.89086	4.11732	3.6598	3.64995	4.30695	3.76055	4.29017	3.52803	3.13259	4.46365	3.72308	3.60779	4.38314	3.81987	4.76234	3.28205	3.50437	2.92917	2.7502	3.03682	3.41194	4.91046	2.8069	3.68524	3.62463	4.40145	3.3639	4.03189
ENSG00000223547	ZNF844	-1.16866	1.16866	4.16665e-20	2.94911	2.44273	2.74457	2.26135	2.57638	2.00007	2.052	2.62068	2.43213	2.06406	1.96373	2.20805	2.70896	2.28051	2.09109	2.66642	1.6402	1.29054	1.18713	1.0997	1.40953	1.00223	1.05499	0.945495	1.03823	0.907852	1.38786	1.19377	1.29202	1.42283	1.04635	0.810476	1.06254	1.11889	1.56516	1.45017	0.976261	1.40419	0.908144	1.39254	0.937103	1.0697	1.52482	1.24434	1.05019
BZW2	BZW2	-1.21822	1.21822	4.26549e-20	5.81073	5.72399	5.6916	5.62464	5.76148	6.14133	5.61303	5.76121	5.61715	5.53115	5.22386	5.35606	5.71685	5.52346	5.63246	5.71303	4.84672	5.26722	4.89145	4.07234	4.53055	4.83327	4.65391	4.69714	4.50329	4.01484	4.70224	4.36057	4.26868	4.72875	4.24186	4.79361	4.32959	4.54268	4.18675	4.41868	3.59965	4.36295	4.05705	4.1717	4.04533	4.5467	4.47003	4.43369	4.86938
ENSG00000122042	UBL3	-1.52459	1.52459	4.29688e-20	5.28734	5.17656	4.94852	5.12092	5.01335	4.95249	4.98269	5.27619	4.87432	4.78317	4.6082	4.91807	5.44323	5.17872	5.07735	5.10749	4.30484	3.79181	3.75063	3.16356	3.7582	3.46751	3.23334	3.84404	3.26866	3.3531	3.84994	3.3658	3.81038	3.80585	3.2214	3.2075	3.51755	3.80274	3.53316	3.92951	2.90148	3.34676	3.10239	3.37925	2.71721	3.19686	3.62995	3.43752	3.95176
FAM65C	FAM65C	2.41841	2.41841	4.32558e-20	0.666902	0.282914	0.256999	0.307941	0.393603	0.26774	0.234452	0.482301	1.29684	0.569511	1.14267	0.948922	0.602077	0.364897	0.202838	0.896838	3.05897	1.98262	3.01701	3.16042	3.15795	3.63064	3.50415	3.01952	3.06652	3.30945	2.5276	3.50356	2.60883	3.43578	1.65099	1.97207	2.3771	2.70377	3.50452	3.68413	2.33603	3.96223	1.47368	3.08129	3.44555	2.04635	3.39142	3.99692	3.06128
ENSG00000117122	MFAP2	1.80535	1.80535	4.37189e-20	1.89064	1.36636	1.47954	1.35451	1.05638	0.859071	1.27852	1.77129	2.012	1.67134	2.01107	2.12572	0.969484	1.41765	0.990316	1.37083	2.46475	1.96495	3.34535	3.3238	3.77726	3.37192	3.98828	3.0125	3.08328	3.03966	3.10118	2.84356	3.52693	3.48668	3.99231	3.40338	2.22033	3.53053	3.7817	3.44517	2.37837	3.7984	3.55284	3.2408	2.8863	3.7928	3.83563	3.36599	3.32034
RP11-16E12	RP11-16E12	2.00437	2.00437	4.58161e-20	1.55262	0.992645	1.03415	1.32418	1.19862	1.72408	1.06046	1.47249	1.51944	1.26598	1.79181	1.85236	2.07735	1.53446	1.25665	1.70558	2.35859	1.95799	3.83038	3.82186	3.38745	2.74573	3.98109	3.16957	3.17353	3.16811	3.7742	3.46837	3.63328	4.06007	3.65653	2.86707	2.07594	3.51649	3.9034	3.85795	2.95999	3.57433	2.52552	4.07337	3.37748	3.34618	3.70581	3.42215	3.69046
ENSG00000203943	SAMD13	-2.16732	2.16732	4.58161e-20	4.67676	4.61325	4.90665	4.69471	4.90548	4.54644	4.45157	4.8018	4.76549	4.2321	4.32846	4.12973	4.96633	4.80517	4.96125	4.6623	3.41568	3.18862	3.07483	1.77007	1.93421	2.13868	2.47267	3.12545	2.92412	1.85858	3.17827	2.04338	2.25344	2.54607	2.93968	3.111	3.22691	2.93019	1.84904	2.46887	2.1121	1.78526	2.38283	1.62251	1.25369	2.96966	2.16108	1.62891	3.46639
ENSG00000242076	IGKV1-33	3.54821	3.54821	5.11858e-20	8.21158	6.85076	7.53425	7.44562	7.94154	7.88119	8.0986	7.75371	8.64323	8.00621	8.66547	9.12791	6.73153	8.03188	7.1726	7.26258	9.42356	9.39048	11.5276	12.4488	12.1438	10.0509	11.1199	11.421	11.8008	11.3749	12.196	11.558	12.3912	11.3872	12.6231	10.2904	9.68885	11.3132	12.4402	13.2484	11.4076	12.3522	8.88984	12.2455	10.6455	11.4818	12.2424	10.8607	11.3165
ENSG00000211595	IGKJ3	3.36712	3.36712	5.12537e-20	5.59037	6.94247	5.04255	7.08955	6.3355	5.73605	6.64278	6.04759	8.04641	7.03886	7.10284	8.78333	5.64629	6.90438	6.42321	5.41404	9.03003	8.48888	10.2136	10.6665	10.2129	8.73951	10.4672	9.72139	9.46918	9.89173	10.5444	9.07132	10.3374	10.543	9.72663	9.05089	8.50248	10.2216	10.8738	10.4666	8.32493	11.2745	8.27615	10.6937	10.1481	9.27444	10.7467	10.3823	9.70614
ENSG00000167074	TEF	-1.79649	1.79649	5.1371e-20	3.55321	3.48335	3.95986	3.42087	3.95555	2.97402	4.02717	3.96735	3.32514	3.34962	4.00907	4.28311	3.36899	3.40907	3.37532	4.41246	2.5052	2.11962	2.53267	1.14763	1.68005	1.6318	2.27462	2.47386	2.42441	1.79244	2.31962	1.17012	2.14789	1.39484	1.9092	2.36667	2.69886	1.51197	2.17661	1.66607	1.79568	1.78764	1.32141	2.38377	1.25236	1.78643	2.63531	1.71273	1.84699
ENSG00000253549	CA3-AS1	-1.82214	1.82214	5.16987e-20	3.36306	3.55743	3.54586	3.14542	3.44174	3.04933	2.69254	2.84115	2.69024	2.07327	2.52221	2.321	3.31674	2.96684	3.58199	3.2577	1.82513	2.44122	2.16771	1.17306	1.04383	1.3475	1.22188	1.17568	1.19333	1.02041	1.63557	1.21673	0.535864	1.15898	1.45128	1.36877	1.82044	1.74261	0.580252	0.948616	1.02027	0.983663	1.2356	0.799833	0.483488	1.88873	0.569967	1.21605	1.81065
RBP2	RBP2	-1.47176	1.47176	5.17797e-20	1.87664	0.886511	1.64266	2.38557	1.21126	2.63807	2.7196	1.71712	1.92672	2.46289	1.70044	1.19377	2.89557	1.32717	1.83726	1.461	0.619995	0.868149	0.847091	0.218248	0.099609	0.269356	0.215604	0.687159	0.428518	0.0626827	0.434252	0.157005	0.0836314	0.790071	0.135267	0.692222	0.262	0.853133	0.24507	0.0620319	0.476247	0.572143	0.757569	0.144503	0.0143553	0.37381	0.878631	0.785643	0.482931
TMEM59	TMEM59	-1.36377	1.36377	5.31249e-20	9.89698	9.68337	9.79551	9.38886	9.73683	9.03356	9.41414	9.48876	8.93697	9.10308	9.21461	9.37456	9.49351	9.36963	9.44034	9.47645	8.62934	8.6444	8.26412	7.90682	8.15851	8.07596	7.91412	8.46729	7.94864	7.69603	8.35064	7.9871	8.10486	8.11474	8.31849	8.39681	7.88876	8.68259	7.82395	8.23569	7.17491	7.7824	7.66405	7.89797	7.36589	8.3727	7.97799	7.70996	8.57096
XRCC6BP1	XRCC6BP1	-1.3764	1.3764	5.92458e-20	4.25324	4.37531	4.17856	4.05936	4.17723	4.32952	4.2203	4.08723	3.99721	3.25434	3.79755	3.58829	4.29479	4.21077	3.46214	3.74975	3.04994	3.4927	3.05745	2.09495	2.3193	2.62688	2.24263	2.97107	2.75403	2.18998	2.76192	2.24403	2.43896	2.51154	2.93797	3.09211	2.99798	3.05205	2.3883	2.91194	1.86124	2.41854	2.528	2.44993	2.1146	3.51734	2.31519	2.47114	3.07704
ENSG00000105552	BCAT2	-1.54902	1.54902	6.46819e-20	5.3765	5.04206	5.0782	5.41992	5.43179	5.69866	5.12969	5.43911	5.21118	4.77373	4.9382	4.80469	5.16031	5.24456	4.7585	5.13439	4.26597	4.4116	4.08879	3.07087	3.49535	3.61334	3.52629	4.11147	3.65733	2.80746	4.01747	3.18796	3.25278	3.62622	4.03609	4.34601	3.47953	3.90875	3.35045	3.4988	3.09364	3.3624	4.48711	3.58708	2.96188	3.87638	3.7927	3.5789	4.27502
ENSG00000152990	ADGRA3	-1.81081	1.81081	6.68242e-20	5.07482	4.9014	4.92702	4.61052	5.19144	4.61044	4.6022	4.99043	4.5921	4.53858	4.63318	4.45729	4.97372	4.85462	4.72646	4.79456	3.78011	3.66498	3.26036	2.80606	3.11961	3.51008	2.98743	3.40968	2.97168	2.71116	3.27428	2.74323	2.80343	3.67123	2.55525	2.91984	2.94084	3.10205	2.76231	3.2901	2.29924	2.87619	2.08134	2.44819	2.11373	2.94203	2.91716	2.71807	3.47743
ENSG00000101856	PGRMC1	-1.27009	1.27009	6.68242e-20	6.81043	6.72458	6.90208	6.7782	6.67538	6.65899	6.57511	6.69448	6.60276	6.30996	6.20382	6.29129	6.8021	6.59277	6.77169	6.56828	5.88631	5.79206	5.53665	5.1187	5.49462	5.59607	5.24875	5.62148	5.44418	5.13662	5.37942	5.32001	5.30712	5.28284	5.54774	5.3751	5.34803	5.89066	5.04013	5.3772	4.60318	5.44581	4.99414	5.09785	4.6731	5.59563	5.36917	5.28974	5.91971
ENSG00000010278	CD9	-1.66428	1.66428	6.89387e-20	9.34159	9.10027	9.22581	9.35699	9.23111	9.5751	9.22085	9.08629	8.92806	8.72747	8.92745	8.67563	9.23246	9.21555	9.46535	9.04106	8.19197	7.88935	7.6488	7.24593	7.46958	7.5999	7.25968	7.82145	7.61261	7.18691	7.56962	8.16462	7.28394	7.3299	8.02068	7.54779	7.34668	8.18761	6.87377	6.99752	6.80289	7.61712	7.37124	6.93539	6.6172	7.55027	7.92764	7.25108	8.14255
ENSG00000211592	IGKC	3.01174	3.01174	6.89387e-20	11.3369	11.8932	11.6427	12.2704	12.2949	11.88	12.4113	12.82	13.7678	13.2138	13.0223	14.2599	11.4796	13.018	11.1357	11.7719	13.6656	13.7057	15.545	16.0085	15.515	13.8993	15.6331	15.665	15.2113	14.8177	15.7363	15.4335	16.0154	15.6795	16.4528	14.7529	13.5695	15.5922	16.1039	15.9957	14.4824	16.1853	15.0953	15.9021	15.046	14.8697	16.0541	15.423	15.1239
RP11-405A12	RP11-405A12	-2.51007	2.51007	6.89387e-20	4.57387	3.77935	4.75302	3.89049	3.56461	3.12871	4.24415	3.86354	3.20433	3.25737	3.6352	3.39876	4.30813	3.42801	4.13555	3.90537	2.81987	2.13225	2.79323	1.05158	0.917195	1.48738	1.0256	1.97049	1.67405	1.02545	2.25129	0.41084	0.474929	1.52727	1.47379	1.11297	1.71039	1.08549	0.884731	2.12274	1.3715	0.461832	0.543199	1.06309	0.197324	1.77421	1.02609	0.923978	1.35659
SLC19A3	SLC19A3	-1.34629	1.34629	6.89387e-20	3.3195	2.82314	2.29608	1.58424	1.9597	2.08583	2.20449	1.86999	1.97622	1.80252	2.00795	1.95873	2.57396	2.64863	1.63059	2.71695	0.963008	1.26508	0.7765	0.933255	1.20883	1.27489	0.710816	0.947404	0.504885	0.64039	1.03231	0.39651	0.777089	1.28978	0.531868	0.761328	0.91831	1.33067	0.558934	1.19421	0.5835	1.27965	1.03724	0.610804	0.603682	0.908867	0.524294	0.711645	1.08393
ENSG00000198189	HSD17B11	-1.78006	1.78006	6.97784e-20	8.22436	7.7321	7.98495	7.80592	7.57936	7.23949	7.58623	6.91183	7.72727	7.13406	7.50994	7.37635	7.93047	7.77578	7.7769	8.01441	6.66563	7.07344	6.33877	5.29191	5.75994	6.02772	5.43475	6.17104	5.90897	5.44375	6.09277	5.55432	5.72166	5.81409	6.30497	6.23731	5.89981	6.56533	5.37205	5.83738	5.44936	5.48203	5.42482	5.26389	5.14337	6.15191	5.70706	5.52291	6.75982
ENSG00000157110	RBPMS	2.01543	2.01543	7.14583e-20	3.05794	2.59503	2.84645	3.23868	3.98643	2.60599	2.61141	2.91806	4.00758	4.82233	3.83911	4.53532	3.35279	3.41033	2.42594	2.75632	5.80958	4.71298	5.2195	5.12001	5.93191	5.98114	5.2044	5.37932	4.97072	5.47098	5.29337	5.46122	5.38281	5.74421	5.34753	4.80412	4.52978	5.61728	5.39707	5.59497	4.36142	5.73471	5.35095	5.28094	5.44564	4.85659	5.57079	5.39162	5.79919
MMP10	MMP10	3.72939	3.72939	7.52388e-20	0.0355085	0.123419	0.0354367	0.619873	0.0735803	0.0331699	0.0992023	0.138959	0.146812	1.02255	0.0552387	0.0758995	0.110673	0.174317	0.253178	0.0370096	4.0398	1.14893	2.94632	6.32671	5.18946	3.51862	3.72763	3.49499	4.35466	4.65782	5.22146	4.61124	4.65524	5.91007	3.94878	3.48095	2.62218	3.01051	4.16194	4.44126	2.31493	3.72468	3.7946	4.20689	2.92313	2.93906	4.07271	2.24282	4.90666
ENSG00000128609	NDUFA5	-1.34649	1.34649	8.06572e-20	6.81542	6.68088	6.71461	6.83113	6.83608	6.69591	6.28743	6.71761	6.70193	6.27692	6.1226	6.27681	6.85582	6.7595	6.71278	6.76036	5.7801	5.76873	5.63624	4.73212	5.34491	5.53011	5.22654	5.70027	5.32521	4.86154	5.6317	5.38828	5.2334	5.59186	5.0655	5.60719	5.50407	5.6966	5.02402	5.60578	4.41024	5.00121	4.9392	4.99106	4.57146	5.34077	4.95854	5.1194	5.79071
ENSG00000104267	CA2	-3.47219	3.47219	8.4389e-20	9.71989	9.68318	10.2754	10.1282	9.80122	10.263	10.245	9.68769	9.24664	8.95763	9.34557	9.06341	9.96057	9.44333	10.6702	9.90997	7.97707	8.67209	7.1136	6.10531	5.42556	6.89358	6.11793	7.56193	6.68858	5.15189	7.11338	6.13856	4.84363	5.42058	7.08769	7.40329	7.67829	7.41456	5.40545	5.35519	6.31888	6.23719	5.89524	4.6258	4.09437	7.12669	6.81607	5.86669	7.09993
ENSG00000112559	MDFI	2.19496	2.19496	8.4389e-20	0.508317	0.517407	0.38873	0.398635	0.332129	0.810838	0.394876	0.230338	1.07526	0.353075	0.859174	0.689916	0.204291	0.672434	0.504356	0.517568	2.26589	1.34562	2.10067	3.48107	4.04531	3.25066	2.32328	2.51632	2.53792	3.0049	2.1278	4.15176	2.86076	2.80715	2.86424	1.74696	1.81975	2.38181	3.01929	2.79755	1.60824	3.29221	2.03949	2.68831	3.16936	2.2924	3.15476	2.70693	2.83332
ENSG00000167077	MEI1	2.44497	2.44497	8.61511e-20	2.17836	2.0309	2.30571	2.8525	2.16839	2.31394	2.78931	2.95925	3.19769	2.85439	3.32924	4.00048	2.20025	3.24125	1.70562	2.50075	3.73296	3.10335	5.5028	5.12085	5.16783	3.91878	5.97046	5.47085	5.21247	4.59285	5.31063	5.12708	5.75328	5.3213	5.6288	4.48511	3.29369	4.55164	6.00963	5.93772	4.23618	5.34476	5.33502	5.74343	4.9799	4.91844	5.46481	4.70825	4.75826
LINC00152	LINC00152	2.24838	2.24838	9.02458e-20	1.97926	1.91663	2.16893	2.80828	1.41321	2.32912	3.09993	1.99603	1.65278	2.36174	2.21086	3.43365	1.74709	2.72873	1.96203	2.15455	3.41936	3.3817	4.37347	4.58894	5.0029	4.87452	5.19932	4.36466	4.42917	4.44928	4.32346	5.14014	4.45407	4.35161	4.51377	3.91822	3.42732	3.7589	4.46026	4.58328	3.3675	4.44049	6.14196	4.72482	4.94007	4.4478	4.52387	4.33785	4.09113
ENSG00000148090	AUH	-1.21701	1.21701	9.23484e-20	4.78424	4.4475	4.55826	4.58168	4.62932	4.33387	4.299	4.44316	4.02857	3.55991	4.00224	4.18759	4.52705	4.54595	3.93155	4.59016	3.32612	3.61234	3.40765	2.55944	2.8498	2.96149	3.17516	3.46934	3.12496	2.61586	3.47496	2.97052	3.02871	3.41194	3.11178	3.23752	3.20461	3.55129	3.08427	3.23386	2.29308	2.97424	2.98227	3.00049	2.5732	3.32124	2.96521	3.09962	3.43188
SYT17	SYT17	-1.0381	1.0381	9.46451e-20	2.01328	1.92509	2.15562	2.25236	2.26415	1.38388	1.40773	2.30244	2.14548	1.66116	1.69501	2.18078	1.93217	2.47866	1.8396	2.63691	0.952773	1.31354	1.04907	0.735401	1.1038	0.861852	1.08066	1.27071	1.10252	1.04425	1.05471	0.796772	0.5709	0.715305	1.11523	1.06798	0.719227	0.638574	1.12618	0.968452	0.427906	1.04789	1.06846	1.15963	0.524796	1.36541	1.48465	0.97295	0.801697
ENSG00000186827	TNFRSF4	2.04169	2.04169	9.64124e-20	0.714056	0.771995	0.899763	1.20533	0.988623	0.854459	0.974977	0.850983	1.68876	1.18472	1.6769	1.68549	0.670994	1.53556	0.899756	1.25429	2.11043	2.21602	2.74749	2.78545	3.74611	3.51292	3.65492	3.3579	3.08366	2.58138	3.01132	3.63458	2.99206	3.10331	3.13657	3.1917	1.63821	2.31217	3.70215	2.95622	1.92649	3.25155	3.93302	3.77104	3.88743	2.63666	3.67902	3.61473	3.41907
ENSG00000111266	DUSP16	-1.54386	1.54386	9.93343e-20	5.07761	4.60782	4.74463	4.3173	4.59542	4.60322	4.59767	4.54369	4.52564	4.44469	4.27984	4.21189	4.83624	4.61391	4.75566	4.79121	3.58392	3.09173	3.46488	2.84376	3.22202	3.18647	2.90285	3.15458	2.9263	2.60926	3.21776	3.11158	3.36286	3.42346	2.83621	2.37337	2.8843	2.93231	3.28697	3.32099	2.43968	3.05012	2.49111	3.10037	2.82016	2.37117	3.67487	3.59518	2.9837
ENSG00000110719	TCIRG1	1.56686	1.56686	9.93343e-20	4.84937	4.85655	4.68902	5.27401	4.82279	5.02539	5.10074	4.5048	4.89322	4.60792	5.04609	4.84292	5.70644	4.41466	4.51829	5.82956	6.71557	5.96556	6.43835	6.48706	6.96646	6.89518	6.45603	6.82981	6.03936	6.38719	6.4125	6.55637	6.47535	6.6284	6.43192	6.25835	5.68928	6.57414	6.56573	6.78813	5.56142	6.51047	6.86261	6.73327	6.35658	5.87181	6.30921	6.95936	6.48088
ENSG00000161013	MGAT4B	-1.50474	1.50474	9.9538e-20	8.29091	8.03649	8.25123	8.17722	7.8694	7.94788	7.89691	7.8678	7.45786	7.62213	7.70178	7.50963	8.29032	7.77855	8.17939	8.0368	6.9699	7.19248	6.81407	6.09561	6.48222	6.81443	6.16075	6.85562	6.31257	5.83971	6.58453	6.44981	6.22416	6.25926	6.87194	6.69741	6.69519	7.11603	6.09379	6.13856	5.70626	6.33991	6.20062	6.00813	5.50515	6.70721	6.48489	6.50362	6.95718
ENSG00000008323	PLEKHG6	-1.93546	1.93546	1.09269e-19	5.89402	5.54858	5.83418	5.56247	5.63651	5.55367	6.00736	5.39892	5.09841	5.17029	5.33044	4.8147	5.61238	5.20927	5.78711	5.66897	4.60024	4.21327	3.97528	3.26734	3.37217	3.48993	3.00623	4.1709	3.54206	2.98745	3.69834	3.9414	3.36748	3.67514	4.27638	3.51712	3.97936	4.30586	2.84533	3.09587	3.48085	3.48272	3.39608	2.80865	2.48728	4.08083	3.68557	3.20505	3.91299
ENSG00000000938	FGR	2.21569	2.21569	1.09609e-19	1.18922	1.05804	0.952736	1.7618	0.985923	1.64284	0.995094	1.12777	1.86453	1.89391	1.5996	2.16453	0.86055	1.73223	1.0197	1.52832	2.70503	2.83449	3.90834	3.63136	4.30675	4.26952	3.72103	3.17092	3.23438	3.68663	3.55683	4.08181	4.03707	3.97714	2.53169	3.10015	2.54659	2.54839	3.9686	3.52947	2.53289	3.97281	3.2545	4.0687	4.53933	2.46441	4.07127	4.2749	3.83371
ZNF219	ZNF219	-1.25243	1.25243	1.116e-19	4.8943	4.61373	4.81985	4.8748	4.55756	4.67504	4.3208	4.60487	4.36239	4.16185	4.51687	4.23818	4.88305	4.38972	4.45047	4.63835	3.7638	3.50717	3.71522	2.99646	3.57461	3.53978	3.39754	3.55584	3.04551	2.81717	3.35514	2.92008	3.19975	3.54296	3.73167	3.34043	3.29377	3.38594	3.08061	3.37646	2.82959	3.40886	2.95643	3.13294	2.70803	2.98167	3.47842	3.37329	3.52192
ENSG00000112818	MEP1A	-3.24553	3.24553	1.12569e-19	8.202	7.79794	8.16506	7.34503	7.45408	6.64711	8.1479	7.29427	6.66779	7.34677	7.31804	7.20578	7.72159	7.10662	7.45704	7.50713	5.74017	5.4934	4.20403	3.79502	4.159	4.36915	2.95217	5.03241	3.67557	3.79763	4.54991	4.29679	3.47747	3.03798	5.79391	3.53735	4.22954	5.46383	4.80723	3.81604	3.66589	3.30858	3.19344	3.60432	2.35761	4.68426	5.25176	4.06057	4.51811
ACVR2A	ACVR2A	-1.16334	1.16334	1.12569e-19	3.42528	3.08889	2.77695	2.86211	3.16577	2.74011	3.14245	2.94682	2.91674	2.76265	2.80822	2.81848	3.17389	3.07815	3.04637	3.2721	2.16742	2.32746	2.09795	1.57952	2.03316	1.89743	1.98182	2.10953	1.79315	1.82163	2.23808	1.77505	2.07625	1.94924	1.61744	1.40098	1.747	2.06368	1.77556	1.9449	1.31626	1.76435	0.9404	1.77248	1.31069	1.81877	2.28821	1.66617	2.18231
ENSG00000124731	TREM1	2.70038	2.70038	1.12569e-19	0.129441	0.277294	0.0143553	0.326457	0.0143553	0.145012	0.0249352	0.0143553	0.0643559	0.362969	0.0988601	0.123374	0.16021	0.181255	0.123536	0.511023	3.0111	1.81332	3.03252	3.60356	3.46828	3.96681	2.72707	2.65313	3.03654	3.32754	1.96968	3.55364	3.9816	3.61228	1.76286	1.77669	2.17322	2.44626	2.81009	2.23186	1.03132	3.83745	2.14343	2.21086	3.68243	2.45998	2.894	2.73034	2.75997
THEMIS2	THEMIS2	2.00775	2.00775	1.14338e-19	2.66366	1.78128	1.77964	2.14838	2.44557	2.40144	2.60677	2.28653	3.39417	2.77309	2.5099	3.05852	2.05026	2.92149	2.05929	2.86471	3.87455	3.4955	4.28351	4.2453	4.87984	4.50036	4.77573	4.75826	4.449	4.20652	4.63373	4.85133	5.02486	4.54124	4.19222	3.98258	3.33229	3.73542	4.97568	4.78959	3.49074	4.74245	4.71711	4.64753	5.016	3.9734	4.58934	4.63546	4.36134
ENSG00000099875	MKNK2	-1.06517	1.06517	1.20644e-19	6.9583	6.57606	6.80009	6.49467	6.42887	6.37556	6.81857	6.48958	6.07307	6.23976	6.60102	6.4576	6.9859	6.65232	6.31909	6.42638	5.86454	5.47281	5.56519	5.38685	5.90833	5.48904	5.44584	5.46202	5.19717	5.0666	5.55979	5.42658	5.35619	5.4154	5.74913	5.48562	5.35676	5.62661	5.77642	5.42047	4.54344	5.40978	5.31871	5.91493	5.29967	5.35509	5.73357	5.70235	5.80767
FPR1	FPR1	3.06454	3.06454	1.21335e-19	0.706924	0.207206	0.226965	0.22488	0.181993	0.565782	0.738785	0.213341	0.66712	0.836191	0.74883	0.513471	0.434369	0.762783	0.544189	0.263275	3.78405	2.75292	3.51013	3.9873	4.24714	5.08532	3.92311	3.08081	2.99547	4.0066	2.53453	4.50935	4.22976	4.356	1.69906	2.79491	2.8732	2.41343	3.33673	3.03055	1.89414	4.02278	3.13852	2.6559	4.58001	2.51336	3.33904	4.32439	3.30985
ENSG00000160746	ANO10	-1.58623	1.58623	1.2232e-19	5.55528	5.46598	5.49887	5.49604	5.18809	5.47753	5.42121	5.57536	5.19939	5.15657	5.11264	4.79655	5.53018	5.30289	5.79924	5.17995	4.46108	3.92868	3.91763	3.71192	3.92239	4.01242	3.4156	4.03927	3.53154	2.81036	3.96903	3.92176	3.83898	3.70175	3.99559	3.77565	3.64216	4.03216	3.68384	3.81745	3.2832	3.91262	3.08248	3.42087	2.89904	3.92038	4.11262	3.6368	4.19875
NAAA	NAAA	-1.80114	1.80114	1.24587e-19	7.33003	6.58283	7.06651	6.7532	7.16143	5.64905	6.50769	6.61514	5.41093	5.57264	6.27774	6.05952	6.46494	5.96225	6.01602	6.61665	5.29543	5.49305	5.06394	4.16512	4.33453	4.70356	4.71762	4.6868	4.47541	3.55746	4.83944	4.53954	4.21509	4.57211	5.3471	4.46155	4.32596	5.10755	4.62715	4.5971	4.51782	4.44565	4.21015	4.55652	4.55762	4.89592	4.98679	4.84732	4.87085
ENSG00000163545	NUAK2	-1.35425	1.35425	1.25096e-19	4.14007	4.00383	4.01474	3.55819	3.98944	3.96641	4.41354	3.68474	3.14436	3.79718	3.65603	3.97523	3.28703	3.46794	3.44668	3.01014	2.59977	2.89398	2.61466	2.08011	2.78655	2.53538	2.50711	2.19257	2.41311	1.88565	2.56377	1.95136	2.60881	2.29596	2.54671	2.59794	2.53471	2.33219	2.53359	2.45633	1.75997	2.33374	1.9477	2.63861	1.98881	2.13531	2.80812	2.56179	2.63273
ENSG00000128965	CHAC1	2.12524	2.12524	1.26919e-19	1.16311	0.451984	0.972215	0.604859	0.828136	1.584	0.660491	0.582662	0.937706	0.535784	0.655709	0.956637	0.78836	1.14222	0.664365	1.05811	2.92615	1.19472	2.30734	3.48321	3.2055	3.0314	2.61412	2.67168	2.50965	3.24054	3.04019	4.57003	3.37805	3.33897	2.57534	2.13917	2.27763	3.63664	3.60385	3.42883	2.57214	2.20517	2.76258	3.68457	3.05452	3.05768	2.55682	3.1307	4.05903
ENSG00000158109	TPRG1L	-1.34256	1.34256	1.31202e-19	6.05713	5.81553	5.92391	5.85096	5.72636	5.75895	5.09783	5.71963	5.57782	5.45874	5.62376	5.52465	5.9113	5.73636	5.99375	5.83895	4.83449	4.87993	4.57051	3.97929	4.45727	4.43824	4.22082	4.85409	4.34875	4.04011	4.57907	4.28879	4.29104	4.23166	4.72328	4.61124	4.39085	4.89713	4.22067	4.43282	3.41073	4.26508	4.56232	4.27667	3.52187	4.30642	4.64033	4.19714	4.70333
ENSG00000182492	BGN	2.964	2.964	1.33345e-19	1.67717	1.32389	1.43387	1.79111	1.79373	2.02425	2.02354	1.96525	2.85685	3.5357	3.58405	3.45855	1.52952	2.094	1.75625	2.15856	4.87349	2.9807	4.71635	5.07243	6.00093	5.62923	4.93063	4.88869	4.35921	5.49018	5.39952	4.33952	5.57453	5.7004	5.52294	4.79802	3.76191	4.77559	6.10911	5.52474	4.38895	5.88714	5.46998	5.54758	4.48576	4.39072	6.53383	5.24604	5.35323
ENSG00000137825	ITPKA	-2.18208	2.18208	1.43097e-19	4.54955	4.59135	5.04264	4.51521	4.69615	4.44274	4.67966	4.84576	4.10307	3.9616	4.31246	4.0256	4.50453	4.43962	4.73214	4.23404	2.64651	3.21512	2.62903	1.90423	1.89542	2.4332	1.59091	2.61887	2.06716	1.74088	1.80004	3.11398	1.74919	1.99157	3.48637	2.61249	2.59173	2.67206	1.74769	1.44843	1.9138	2.47257	2.21943	1.07622	1.76316	3.09178	1.82142	2.08583	2.62861
ENSG00000167107	ACSF2	-2.02018	2.02018	1.46656e-19	6.32222	6.00269	5.49982	5.49852	5.84557	4.89124	5.57817	5.37141	5.41168	4.50651	5.38909	5.23595	6.22209	5.40228	4.56776	5.97516	3.72864	4.32832	4.03319	2.69127	3.2033	3.12696	3.33072	4.04375	3.28907	2.77028	4.15955	2.45612	3.26671	3.6102	4.0244	3.84704	3.79455	3.96805	2.96756	3.59327	3.03982	3.44685	4.89001	3.57455	2.80134	3.36074	3.32281	3.74416	3.68345
ENSG00000213398	LCAT	1.56695	1.56695	1.6064e-19	1.02084	1.1151	0.610757	0.729296	1.18295	1.66093	0.267032	0.867035	1.65727	1.68858	1.66903	1.77724	1.61923	0.899616	0.531139	1.55016	2.22469	2.37757	2.64996	2.86267	3.16704	2.99453	3.10811	2.71701	2.425	2.80033	2.96486	2.7289	3.06896	2.56064	2.65405	2.40692	1.87098	2.62905	2.68113	2.52687	1.99989	3.02652	2.8947	3.11423	2.65707	2.24938	3.41189	3.26401	2.74829
ENSG00000183615	FAM167B	1.43236	1.43236	1.62518e-19	1.16369	1.16691	0.721906	1.30457	1.19093	1.35592	1.23069	1.57061	1.60217	1.60421	1.71603	1.28629	1.15555	1.43611	1.09667	1.37879	3.29159	2.09737	2.40485	3.07367	3.59898	3.40329	2.71447	2.50622	2.46882	2.56157	2.5895	3.04733	2.67136	2.76664	2.64598	2.50358	2.29948	2.96953	2.7291	2.39394	2.13727	2.67564	3.48894	2.31008	2.96584	2.28862	2.41573	2.73723	3.312
MMP28	MMP28	-2.46811	2.46811	1.63875e-19	5.79815	5.81832	6.14002	6.54583	6.04869	5.51514	6.04512	6.04417	5.51075	5.41698	5.61785	5.43436	6.08201	5.59063	6.19109	5.7897	4.09194	4.29238	3.59679	2.22716	2.51468	2.90649	2.81157	4.19435	3.89299	2.74831	3.63039	3.85078	2.58955	2.88751	4.47894	4.12162	3.3389	3.65941	3.07296	2.78875	2.32323	3.67644	3.53411	2.43437	2.51773	3.66324	4.35179	2.90737	4.01381
ENSG00000268104	SLC6A14	4.07958	4.07958	1.63875e-19	0.183937	0.727032	0.852886	1.104	1.97574	1.71787	1.23903	1.14281	1.43381	2.14153	0.729348	0.957796	1.77934	0.26853	0.889326	1.10742	6.34561	4.45666	3.92383	6.03998	7.04694	6.94655	3.87008	5.78456	4.62992	6.37994	5.1813	6.44782	6.38862	5.81269	4.35594	4.16344	4.55998	5.42713	4.86968	5.73687	4.09885	4.21952	3.3512	4.46818	4.88759	3.85115	4.78316	5.81882	5.92287
RP11-15H20	RP11-15H20	-1.30122	1.30122	1.75999e-19	3.25544	3.20906	3.48885	2.93655	3.69738	3.2374	2.73697	3.11488	2.93085	2.98537	2.94465	3.16118	3.46837	3.31955	2.89468	3.35765	2.37873	2.25535	2.02662	1.42723	1.93312	2.03552	2.1359	2.00605	1.7822	1.57536	2.41676	1.40059	1.84796	2.35282	1.4518	1.98273	1.67712	1.65759	2.06605	1.93761	1.36351	1.88514	1.59541	2.26102	1.1915	1.87389	2.36801	1.47871	1.62686
ENSG00000110660	SLC35F2	-1.21813	1.21813	1.79628e-19	4.4283	4.20685	4.117	4.31056	4.49202	4.69364	3.89558	4.34801	4.39474	3.74937	3.93551	3.92386	4.30252	3.97939	4.28325	4.1882	3.36778	3.12651	3.30797	2.94041	3.07748	3.14635	2.98023	3.19972	2.70558	2.60341	3.0906	2.84368	3.00712	3.28913	2.83172	2.86521	2.55775	3.14016	3.16113	3.02398	2.19837	3.17706	2.66601	2.91745	2.47423	2.78333	2.94761	2.92947	3.53879
ENSG00000131781	FMO5	-2.49551	2.49551	1.80147e-19	6.66696	5.71723	5.26235	5.83362	5.82313	5.11074	5.24982	5.36562	4.99008	5.34563	4.96829	5.3459	6.19212	5.68178	5.46776	6.07978	4.32067	3.91358	3.85107	2.26969	2.9757	2.99597	2.69971	3.6402	3.16778	2.92773	3.75442	2.07895	2.68883	3.32497	3.34706	3.52558	3.48356	3.56765	2.75617	3.11823	2.68421	2.26231	2.8151	2.56672	1.43733	3.22859	2.92425	2.85094	3.82483
ENSG00000112183	RBM24	-1.78646	1.78646	1.81326e-19	2.14705	2.65627	2.64741	2.9758	2.57044	1.8482	2.11882	3.0477	2.79425	2.31211	2.62677	2.88288	3.31131	2.11656	2.89015	3.35219	1.8398	1.89546	1.5674	0.188755	1.11763	1.22719	0.716297	0.976818	0.846257	0.815961	1.69844	0.275412	0.818024	1.69194	0.749817	1.30363	0.668046	0.605807	0.41874	1.1038	0.811241	0.771928	1.23579	0.501485	0.285769	0.45709	0.739736	0.705067	1.40414
ENSG00000156345	CDK20	-1.16076	1.16076	1.91188e-19	2.57027	2.21017	3.2194	1.90577	2.16652	2.15805	2.72384	2.53202	2.08498	1.67396	2.15325	2.12971	3.03845	2.47101	1.49113	2.34415	1.49272	1.35738	1.37267	0.964436	1.05554	1.42024	1.03443	1.34102	1.00166	0.976848	1.43152	0.689147	1.22688	1.168	1.11783	1.39649	1.05554	1.42771	1.14737	1.40098	0.659824	1.13698	1.10575	1.08943	0.74255	1.20132	1.21325	1.23334	1.5362
ENSG00000168216	LMBRD1	-1.19923	1.19923	1.97261e-19	6.02437	5.87944	5.99249	5.78066	5.73357	5.53605	5.57948	5.59976	5.31134	5.30944	5.52509	5.64745	5.90636	5.82051	5.86476	5.82902	4.97116	4.73705	4.5191	4.07852	4.60399	4.35197	4.53374	4.64965	4.46139	4.39591	4.73369	4.74066	4.73567	4.55271	4.63427	4.29217	4.07554	4.70491	4.65172	4.72215	3.4868	4.70175	3.88919	4.59501	4.12834	4.1361	4.59524	4.38114	4.99129
ENSG00000184574	LPAR5	-1.22078	1.22078	1.9968e-19	4.03074	3.77333	3.98518	4.24833	3.79879	3.94245	3.77914	4.02128	3.62352	3.64939	3.70477	3.73051	3.92764	4.0546	3.90901	3.76016	3.20463	2.90614	2.72126	2.6141	3.01662	2.80665	2.3551	2.87702	2.50057	2.18526	2.87967	2.41868	2.15371	2.46704	2.80789	2.75928	2.23769	2.80414	2.82328	2.57698	1.87708	2.65053	2.39778	2.77894	1.84928	2.50472	2.94649	2.60592	3.14499
MYO1D	MYO1D	-2.1573	2.1573	2.03106e-19	7.42519	7.06117	7.04067	7.05999	7.01327	6.99747	7.26929	7.00334	6.90234	6.6722	6.76283	6.63758	7.1964	6.97448	7.07396	6.93724	5.99436	5.46624	4.96075	4.74661	5.13461	5.472	4.3376	5.49595	4.42095	4.46996	5.27366	4.56015	4.83128	5.31864	4.97268	4.6497	4.95523	5.39567	4.53692	4.98038	4.26964	4.40116	4.14901	4.28834	3.09867	4.72667	5.24768	4.59165	5.28198
RP11-542M13	RP11-542M13	-1.51529	1.51529	2.15829e-19	1.95881	1.97519	2.01568	2.56474	2.41313	3.46804	2.19257	2.55405	2.00367	1.51248	2.07481	2.17258	2.1281	1.82591	2.14981	2.02648	0.727598	2.02514	1.18301	0.399368	0.394602	0.646476	0.429139	0.4715	0.640621	0.281645	0.368511	0.54499	0.623689	0.550083	0.678739	0.329893	0.872001	1.43739	0.138356	0.684756	0.812465	0.46754	0.482879	0.398788	0.891178	1.56905	0.25573	1.54626	0.578156
ENSG00000147642	SYBU	-1.60745	1.60745	2.1619e-19	4.10391	4.05703	3.65176	3.95768	3.88555	3.96928	3.36506	4.35992	3.85198	3.60044	3.67249	3.66145	4.28776	3.68111	3.69266	4.19472	2.6311	2.75114	2.94225	2.32792	2.40089	2.43736	2.41787	2.13596	2.43744	1.93384	2.8678	1.84374	2.54075	3.0668	2.36239	2.48491	2.39575	2.3429	2.30466	2.10993	1.88151	2.34925	2.38206	1.89309	1.62382	2.43851	2.6707	2.06471	2.85122
ZNF57	ZNF57	-1.31299	1.31299	2.17841e-19	3.36349	3.52364	3.08736	3.42836	3.28521	3.37256	3.18786	3.08452	3.04893	2.82695	2.95515	2.87141	3.42625	3.21737	3.59164	3.60444	2.48383	2.72212	2.6059	1.59288	1.76469	2.06692	2.13432	2.0857	2.42667	1.61297	2.30498	1.64321	1.52281	1.83891	2.13261	2.1477	2.12568	2.12085	1.55065	1.88319	1.41943	1.74045	1.86817	1.74979	1.37429	2.35002	1.88756	1.81418	2.35719
RP11-615J4	RP11-615J4	-1.05613	1.05613	2.24744e-19	2.02521	1.86691	1.92702	1.78241	1.8538	1.51803	1.54483	1.47524	1.09586	1.52832	0.994203	1.17932	1.42029	1.50543	1.63803	1.52552	1.20689	1.20232	0.873152	0.314174	0.474379	0.62278	0.60612	0.636608	0.830426	0.0143553	0.888398	0.416429	0.482559	0.993203	0.475324	0.318357	0.572764	0.512621	0.47747	0.250319	0.303658	0.605437	0.594252	0.107012	0.422287	0.31669	0.15685	0.200303	0.783339
ENSG00000272414	FAM47E-STBD1	-1.64848	1.64848	2.41712e-19	4.65529	4.12406	4.92198	3.60603	3.79051	3.90896	3.75061	3.90562	3.28041	3.21894	3.93265	4.19402	3.68057	4.40942	3.23249	4.34509	3.19821	2.68988	2.46163	2.39668	2.17798	2.37729	2.01017	2.52612	2.2909	2.44655	2.08366	2.14281	2.24437	2.30062	3.09381	2.13927	2.59455	2.89844	2.04296	2.83714	1.6409	2.37748	1.29625	2.11373	2.15594	1.57226	2.46741	1.90904	3.14447
CCDC115	CCDC115	-1.06264	1.06264	2.44235e-19	5.02884	4.73309	5.22873	4.86919	5.12159	4.64126	4.64678	5.07466	4.78185	4.66162	4.76979	4.76308	4.52641	5.00297	4.40959	4.8694	3.7505	4.18462	4.20537	3.10487	3.64776	3.54782	4.00124	4.05172	3.74443	3.13231	4.03362	3.20657	3.73681	3.76975	3.85328	4.14327	3.61617	3.94519	3.61673	3.81585	2.99295	3.91796	3.82469	3.77238	3.40537	4.16135	4.18113	3.71121	4.18008
ENSG00000085552	IGSF9	-2.23224	2.23224	2.51419e-19	4.53103	4.34416	4.34318	4.2065	3.61464	4.13371	4.53361	4.05082	3.62585	3.67053	4.09891	3.32766	4.42381	3.78463	3.95111	3.37922	3.11157	2.62129	2.24838	1.38482	1.17734	1.93267	1.26352	2.50141	1.94512	1.31371	2.08889	1.82871	1.20627	1.2233	3.00007	1.48538	2.16797	2.23652	1.1762	1.1001	1.80099	1.37139	1.47103	1.15348	1.10306	1.22095	2.53386	1.85499	2.24242
ENSG00000116096	SPR	-1.63967	1.63967	2.53565e-19	5.88062	5.85331	5.8613	5.69616	5.5849	5.73828	5.60411	5.66309	5.28345	5.19329	5.08085	5.26252	5.70542	5.23784	5.41097	5.26207	4.68321	4.81809	4.27528	3.69236	3.87415	4.37187	3.71212	4.25963	3.93746	3.3362	3.9363	3.88355	3.43174	3.9193	4.20486	4.40386	4.09784	4.66543	3.41752	3.66809	2.91353	3.9224	3.96051	3.25971	3.12302	4.4327	3.8245	3.75788	4.52227
ENSG00000153531	ADPRHL1	-1.09023	1.09023	2.54252e-19	2.19793	2.04886	2.32031	1.97765	2.0082	1.78869	1.8694	1.84322	1.63705	1.30422	1.68154	2.34147	1.98674	2.60774	1.30176	1.84535	1.16697	1.17249	1.16903	0.840757	0.758798	0.673213	1.15704	0.788544	0.801241	0.499017	0.943029	0.617242	0.811241	0.56884	1.06219	1.14463	0.864446	0.905836	0.733059	0.948489	0.666911	0.976239	0.92337	0.767867	0.358453	1.21605	0.837305	0.790355	0.989146
ENSG00000172965	MIR4435-2HG	1.88503	1.88503	2.54252e-19	2.95665	2.10121	3.00624	1.93342	3.24744	3.07687	2.83641	2.43552	2.83344	2.83865	2.75739	2.40299	2.63136	2.95202	2.91006	2.75352	3.62828	3.70401	3.72114	5.10804	5.00644	4.81	5.25231	4.21144	4.54953	4.40858	4.08216	5.01366	4.92467	4.37425	5.29288	3.83839	3.7785	4.86545	4.70907	4.51825	3.06504	4.49807	4.58528	4.63643	4.73036	5.28802	4.43812	5.09312	4.35272
FAM134A	FAM134A	-1.10895	1.10895	2.54252e-19	6.25155	5.86753	6.1485	5.8396	6.03562	5.89109	5.78653	5.94796	5.57392	5.3903	5.50989	5.56699	5.97717	5.94122	5.65252	5.89537	5.0812	4.83158	4.90578	4.57351	4.91423	4.90503	4.775	4.91499	4.38644	4.41753	4.89623	4.54354	4.57153	4.78513	4.86288	4.64891	4.53483	4.86997	4.99469	4.9464	3.96209	4.70584	4.68582	4.88956	4.02814	4.62469	5.04612	4.6054	5.03173
ENSG00000152465	NMT2	-1.07746	1.07746	2.54252e-19	3.93078	3.7272	3.74531	3.51575	3.67824	3.48781	3.8552	3.77509	3.42571	3.03835	3.33517	3.43805	3.72984	3.64861	3.7356	3.77735	2.84129	2.76498	2.85232	2.01307	2.51576	2.67333	2.75736	2.68111	2.71392	2.19629	3.14797	2.27742	2.56445	2.71592	2.7536	2.49067	2.19005	2.62513	2.70412	2.59617	1.72395	2.72725	1.94849	2.82776	2.41533	2.5006	3.03277	2.75805	3.01603
ENSG00000112902	SEMA5A	-1.57866	1.57866	2.56816e-19	3.90125	3.3119	3.11663	2.32556	2.83522	3.30353	3.1403	2.67247	3.28766	3.29563	2.99561	3.024	3.44174	3.39509	2.68235	2.87027	1.81188	1.39204	1.23665	1.44382	2.0917	1.20995	1.5864	1.50034	1.37623	1.58535	1.68979	1.27715	2.15377	2.0087	1.07478	0.715103	1.02297	1.21313	1.97368	1.7461	0.894146	1.99585	1.14202	1.67649	1.2578	0.934584	2.09775	1.93893	1.37351
CAPN13	CAPN13	-3.00269	3.00269	2.63713e-19	5.19676	4.85244	5.23743	4.89854	4.6863	4.79856	4.62918	5.029	5.12943	4.36747	4.77739	4.43281	5.7713	5.02134	5.06748	5.31565	3.44549	4.08685	3.39567	1.07176	1.90835	2.64101	1.70916	2.75796	2.00371	1.22342	2.64381	0.931502	1.50432	2.71565	1.80112	2.5987	1.97669	2.08427	0.854985	2.26583	1.87598	1.02751	1.94227	1.22811	0.0957948	2.58002	1.18002	1.98437	2.29848
ENSG00000109182	CWH43	-2.86005	2.86005	2.64466e-19	4.77325	4.7964	4.38866	4.738	4.73894	4.92045	5.04414	4.72303	3.92475	3.877	4.02595	4.14509	4.77943	5.10093	3.89554	4.45778	2.78503	3.35072	2.88614	1.38863	0.998744	2.1117	1.42481	2.65915	1.50792	0.625775	1.95606	0.580049	0.431142	2.01096	1.22614	2.7299	2.67697	3.03372	0.551816	1.90281	1.82061	1.1127	2.51331	1.02489	0.10186	2.62356	1.00942	1.37746	1.97233
ENSG00000187783	TMEM72	-2.43237	2.43237	3.00186e-19	3.42195	3.69565	3.80061	4.25551	3.47088	4.01338	3.72974	3.54289	3.161	2.5757	2.77894	3.0777	3.74451	3.40613	3.34752	3.1503	2.27104	2.02329	2.1172	0.265509	0.736821	1.24403	0.690051	2.07598	1.13855	0.250198	1.9125	0.133245	0.37709	1.47337	1.29919	1.64929	1.96262	1.8277	0.268291	1.53282	1.58775	0.301705	1.01885	0.362038	0.0416131	1.58232	0.364572	0.760817	2.44689
ENSG00000158480	SPATA2	-1.21715	1.21715	3.01842e-19	3.57301	3.52378	3.44094	3.67052	3.64794	3.60366	3.65274	3.71181	3.51929	3.13434	3.24201	3.22423	3.78338	3.6439	3.68343	3.65332	3.12568	2.72288	2.46712	2.01336	2.498	2.60571	1.99103	2.98881	2.04719	2.00195	2.58089	2.42635	2.25665	2.40327	2.39446	2.39621	2.37965	2.52509	2.38612	2.1775	1.80587	2.24498	1.8757	2.16063	1.70337	2.17645	2.42937	2.32841	2.84346
GBAS	GBAS	-1.25416	1.25416	3.05404e-19	5.86597	5.849	5.60933	5.7818	6.07313	5.85388	5.22682	5.70149	5.62049	5.22246	5.10974	5.37816	5.73296	5.93202	5.64503	5.6842	4.82569	4.84286	4.88059	4.13822	4.53492	4.59994	4.79548	4.53303	4.46262	4.05891	4.59195	4.28185	4.54688	4.59931	3.93978	4.37332	4.4954	4.54452	4.20954	4.56676	3.75197	4.38694	4.00864	3.99931	3.83247	4.57587	4.19805	4.25441	4.81787
MGAT4A	MGAT4A	-1.28766	1.28766	3.09372e-19	5.5721	4.93293	5.14372	5.00652	4.81324	4.92097	5.28464	4.748	4.9355	4.46507	4.88996	4.71017	5.36908	4.87602	5.05107	5.06487	4.51185	3.70949	3.87992	3.70575	3.96516	3.89611	3.42239	3.68695	3.55903	3.73472	3.69839	3.91764	3.78123	3.80308	3.60097	3.09332	3.47623	3.78423	4.03791	3.80708	3.11005	3.59614	3.25176	3.70061	3.44232	3.81197	3.49934	3.73983	3.85848
ENSG00000114859	CLCN2	-1.99984	1.99984	3.16397e-19	4.95828	4.4899	4.91905	5.20678	4.64639	4.47134	4.92933	4.61814	3.98835	4.0015	4.53162	4.06698	4.79669	4.18266	4.8567	4.59195	3.59136	3.6205	2.89078	1.91968	2.1697	2.7392	2.32346	3.34056	2.514	1.96299	2.60571	2.52995	2.32608	2.21903	3.64779	2.23521	2.62569	3.29098	2.1134	1.93682	2.50485	2.30574	2.05766	2.00378	1.64971	2.45841	2.869	3.06407	2.90935
ENSG00000275397	DHRS11	-2.83842	2.83842	3.23643e-19	7.37628	6.93952	7.21475	7.14734	6.52382	7.07779	6.90212	6.81363	6.51722	6.07269	6.61084	6.377	6.88168	6.68222	6.59877	6.92915	5.30694	5.79897	5.08777	2.99134	3.22197	4.14712	3.5646	4.94578	3.87762	2.80964	4.25045	3.71296	2.85134	3.66398	4.89486	4.95605	5.11351	5.01369	2.82995	3.25837	3.82945	3.34638	4.50665	2.7478	2.51899	4.84909	3.46991	3.99403	4.89089
ENSG00000106511	MEOX2	-1.24519	1.24519	3.23643e-19	2.95459	1.84627	2.27554	1.99744	1.71282	1.94565	1.63329	1.3794	1.30334	1.03893	1.46409	1.72448	2.15953	1.6054	2.05963	1.99614	1.1379	0.892274	0.492786	0.324407	0.34568	0.704943	0.357597	0.772435	0.708143	0.52299	0.710349	0.446097	0.562494	0.406515	0.74236	0.487497	0.650958	0.733259	0.52684	0.611569	0.463068	0.446711	0.447145	0.517497	0.184699	0.318195	0.413117	0.394569	0.974632
ENSG00000178462	TUBAL3	-2.20389	2.20389	3.24407e-19	4.39379	4.06353	4.22485	4.8832	3.35296	4.7659	4.68632	3.89656	3.27907	3.51393	3.6176	3.51864	4.12871	3.46587	4.13268	3.5515	2.73472	2.69037	1.90789	1.26123	1.36295	2.0005	1.5471	2.27757	2.21543	0.851623	1.57454	2.10283	1.02127	0.699143	2.60912	1.85746	2.10531	2.4948	1.74756	0.949483	1.87661	1.84888	1.37	1.56487	0.799311	2.28673	2.20452	1.75971	1.85718
ENSG00000160883	HK3	2.12048	2.12048	3.31319e-19	0.405905	0.422674	0.241389	0.731027	0.430435	0.653565	0.959407	0.571822	0.258603	0.93946	0.898007	1.09963	0.740435	0.409929	0.484406	0.922472	2.41946	1.97457	2.93011	3.03826	3.11951	3.88362	2.78962	2.43584	2.05221	2.86041	2.12565	3.5066	3.2758	3.03362	2.59295	1.91004	2.06247	2.4431	2.20088	3.23511	2.14006	3.04757	2.5478	2.836	3.09165	2.26595	2.78904	3.67912	2.58892
ENSG00000164237	CMBL	-2.15085	2.15085	3.36799e-19	7.07397	6.77194	6.95343	6.75797	6.80333	6.97026	6.79894	6.67632	6.1279	5.61348	6.04664	6.17312	6.50661	6.9293	6.80599	6.42698	5.478	4.89204	5.26895	4.19639	4.38649	4.7018	4.17358	5.31861	4.7343	4.14951	4.80575	4.4967	4.25348	4.28361	4.69506	4.80042	5.04341	5.28112	3.95481	4.17578	3.71529	3.97796	4.0817	3.63391	3.19876	4.92655	4.41139	4.16401	5.10827
ENSG00000106333	PCOLCE	2.06148	2.06148	3.38941e-19	3.25385	2.6845	2.56896	2.83706	3.02599	3.02499	2.76782	2.99704	4.06001	4.02848	4.33924	4.16001	2.771	3.07707	2.57044	3.35321	4.75134	3.92288	5.35842	4.86088	5.61744	5.50452	5.5759	5.17676	4.85701	5.27441	5.54733	4.44998	5.51067	5.40817	5.41298	5.27835	3.98146	5.55012	5.6784	5.58002	4.50904	6.11661	5.88316	5.50933	5.00933	5.15759	5.98016	5.59859	5.60286
ENSG00000256751	PLBD1-AS1	-1.6091	1.6091	3.38941e-19	3.10244	2.99125	2.85661	2.90041	3.26368	2.86819	2.61039	3.69359	2.87519	2.8118	2.74377	3.20242	3.36975	3.01225	2.66268	3.10996	1.90854	2.13366	2.1705	0.91815	1.32389	1.37329	1.03598	1.23762	0.94028	1.40746	1.56608	1.6741	1.48166	2.15355	0.993406	1.11716	1.17479	1.58265	0.873979	1.46608	1.47654	0.8683	1.00216	1.17332	0.897318	1.24647	1.68235	1.42331	1.21506
PEX26	PEX26	-1.92535	1.92535	3.41513e-19	6.4751	5.72336	5.9605	5.79061	5.4412	5.71228	6.2025	5.34286	4.87692	5.01323	5.33023	5.12648	5.99137	5.08319	5.67278	5.59143	4.58127	4.18154	3.91303	3.4037	3.77477	4.09222	3.28797	4.04435	3.45897	3.45662	3.78075	3.95952	3.47656	3.62216	4.0186	3.24096	3.86788	4.02977	3.72321	3.58218	3.41097	3.53473	2.51228	3.387	2.76384	3.48749	3.79139	3.68678	3.87909
RP11-528A4	RP11-528A4	-1.8806	1.8806	3.54576e-19	3.90753	2.69637	3.39815	3.52309	2.71414	2.77041	4.01476	3.14784	2.55966	2.89809	2.9072	2.39975	3.3952	2.84571	3.83336	3.11447	2.03945	1.25635	1.75223	1.63534	1.15075	1.25978	1.13106	1.59034	1.42256	0.933187	1.21107	1.19106	1.10862	1.17856	1.1961	0.717974	1.32642	0.8475	1.58919	0.958182	1.3104	1.71418	0.337528	0.902413	0.591287	1.40616	1.93108	1.23548	1.46822
ENSG00000197989	SNHG12	1.47291	1.47291	3.54576e-19	2.94884	2.85204	2.19033	2.55802	2.78318	3.09136	1.77876	1.66435	3.16736	2.25994	3.05045	2.73361	3.29062	2.69755	1.69675	3.74383	3.98598	4.51756	4.47416	3.85424	4.31777	4.64942	4.6808	4.2807	4.39928	3.74819	4.1419	3.8275	3.81685	3.96533	3.94763	4.33456	3.54946	4.15389	4.07599	4.26386	3.16248	3.80166	3.95943	4.34736	4.21269	4.27845	3.9956	4.23246	4.31729
ENSG00000166822	TMEM170A	-1.36293	1.36293	3.60525e-19	5.11863	4.68092	4.61231	4.24511	4.32287	4.57145	4.42171	4.50136	4.14274	4.13116	4.13142	3.90444	4.88303	4.79839	4.52314	4.59553	3.50927	3.35062	3.1866	3.14705	3.42352	3.42183	3.25226	3.16213	3.25627	2.99295	3.04806	3.05156	3.18317	3.55241	2.6994	2.59491	2.88139	2.88514	3.33503	3.45112	2.38181	3.20083	2.06626	3.17265	2.73805	3.02993	3.05745	3.32684	3.27316
ZSWIM5	ZSWIM5	-1.24496	1.24496	3.67371e-19	2.74908	2.23472	1.923	2.32014	2.47801	2.37401	2.33765	2.46532	2.38424	2.0005	1.99001	2.09707	2.72017	2.21468	2.22543	2.19953	1.83334	1.20995	1.13389	0.952975	1.25731	1.19402	0.820085	1.31788	0.957565	0.809991	1.46994	0.632268	1.0861	1.3769	0.974786	0.954263	1.03766	1.22379	0.861844	1.09363	0.792422	0.958345	0.741066	0.722641	0.360836	0.741135	1.14215	1.00202	1.27411
RP11-649G15	RP11-649G15	-1.12372	1.12372	3.7872e-19	2.4257	1.74691	1.49917	1.53799	2.23272	1.83099	1.95821	0.982072	1.6746	1.1101	1.54528	1.41143	2.30967	2.03626	1.33107	1.52732	0.644991	0.732564	0.942406	0.362812	0.444519	0.771995	0.687849	0.763658	0.685806	0.29577	0.931849	0.553154	0.264332	0.916224	0.689505	0.425739	0.52692	0.876118	0.139875	0.808212	0.165893	0.34958	0.799295	0.573559	0.123759	0.973699	0.344044	0.44245	0.365121
ENSG00000172340	SUCLG2	-1.82806	1.82806	3.88567e-19	7.92698	7.45882	7.2721	7.29351	7.59896	7.29576	7.16882	7.54097	7.14488	6.88756	6.93071	7.10795	7.54704	7.50692	7.14915	7.33621	6.28541	6.23663	5.94127	5.33501	5.5253	6.02501	4.93973	6.03994	5.56749	5.23919	5.84626	5.19661	5.42879	5.5113	5.11049	5.92236	5.66765	6.1267	5.25018	5.80042	4.54258	4.85489	5.48145	4.76499	4.45023	5.50001	5.43269	5.22446	6.07405
ENSG00000186603	HPDL	-1.34846	1.34846	4.12605e-19	2.97776	3.11826	3.26458	2.88014	3.52098	3.22936	2.53988	3.19199	2.94165	2.44959	2.61664	2.27438	2.64706	2.74086	2.82077	3.00587	2.13911	2.47521	1.94718	1.38659	1.53829	2.16925	1.42546	1.75206	1.45275	1.22052	1.83726	1.51096	1.46462	1.55557	1.66639	2.07084	1.30836	1.61979	1.28588	1.0916	1.02531	1.7657	1.63835	0.998578	1.3691	1.16356	2.08631	1.37929	1.84081
ENSG00000282853	ECH1	-1.44777	1.44777	4.17726e-19	8.11181	7.87914	8.33208	7.98507	8.02435	7.73082	8.03282	8.28038	7.58532	7.151	7.29192	7.15805	8.02823	7.87294	7.90325	8.12236	6.82981	6.98455	6.83866	6.41576	6.58833	6.79312	6.47315	6.57625	6.41082	5.86196	6.68799	5.91736	6.25585	6.25856	6.55122	6.80067	5.57179	6.7383	6.19926	6.17413	5.58132	5.87057	6.55413	6.16817	5.52159	6.81115	6.49243	6.64739	6.91448
ENSG00000183574	RNF5	-1.23838	1.23838	4.28375e-19	5.83395	6.08935	6.39568	6.30514	6.08017	6.07605	6.03119	5.73026	5.6498	5.46236	5.85827	5.98364	5.82851	6.13242	6.11142	6.07056	5.10157	5.5923	5.04601	4.38191	4.79093	4.89949	4.86527	5.22717	4.89732	4.12192	4.67749	4.62012	4.48412	4.64551	4.97107	5.22899	5.01376	5.16028	4.53718	4.65878	3.9628	4.52404	4.67209	4.51804	4.01263	5.30881	4.69391	4.61777	5.29431
ENSG00000185133	INPP5J	-1.46823	1.46823	4.46442e-19	3.20692	2.93221	2.99897	3.11784	2.62375	3.29577	3.38191	2.88067	2.47015	2.48545	2.56956	2.3833	3.40376	2.89338	2.49654	3.14895	1.28256	1.98269	2.14626	0.938993	1.16806	1.19295	1.2228	2.03991	1.51612	0.897116	1.68796	1.06025	1.10205	1.14672	2.08709	1.41083	1.69853	1.90281	0.992681	1.19232	1.23548	1.15394	1.86231	0.959407	0.606139	1.9271	1.61829	1.55768	1.5507
ATP5F1	ATP5F1	-1.27389	1.27389	4.51069e-19	8.66534	8.6594	8.81825	9.02765	8.79296	9.10435	8.52855	8.86506	8.58392	8.30854	8.2062	8.31889	8.61527	8.58241	9.08639	8.48322	7.82132	8.19071	7.85398	7.06031	7.39233	7.83425	7.60109	7.65918	7.65758	6.83417	7.48245	7.48234	7.06654	7.43429	7.31216	7.83845	7.57971	7.71536	7.0127	7.31606	6.59015	7.28116	7.23463	7.00536	6.84752	7.9748	7.09766	7.35728	7.95843
ENSG00000115425	PECR	-1.20735	1.20735	4.58401e-19	3.99874	3.64297	3.99728	4.00284	3.94669	4.31605	4.01551	3.85594	3.83499	3.27785	3.23551	3.43887	3.85853	4.18138	3.95432	3.5501	2.97915	2.75775	2.7797	2.75412	2.78216	2.80465	2.79915	2.50764	2.63183	2.2458	2.61838	2.6837	2.88745	2.85463	2.68993	2.54332	2.65874	2.79277	2.39969	2.75877	2.02453	2.58224	1.94968	2.61542	2.02318	3.18518	2.45859	2.71072	2.98543
ENSG00000277443	MARCKS	-1.47066	1.47066	4.59273e-19	7.18742	7.04597	6.66381	6.89516	6.93972	6.93818	7.15092	7.13372	6.7533	6.73893	6.72554	6.72563	7.15632	6.77938	6.78457	6.80212	6.21039	5.81514	5.57341	5.10155	5.72645	5.73465	5.01851	5.83771	5.03916	5.24173	5.90002	5.05631	5.44508	5.63704	5.4623	5.52096	5.39536	5.92376	5.35256	5.62759	4.77757	5.39119	5.29504	5.24226	4.72999	4.8956	5.38746	5.4657	6.19745
ENSG00000111341	MGP	2.04771	2.04771	4.67623e-19	3.36775	3.26694	3.2621	3.70399	4.28854	2.98308	3.24905	3.20096	4.12635	5.07336	4.66903	4.6067	3.30562	3.76794	3.59484	3.9854	5.00087	4.7085	5.13942	5.4878	6.39652	5.72674	6.50866	5.57816	5.53621	5.6254	5.70811	6.19156	6.2225	5.68272	6.28939	5.55568	5.41926	5.23108	5.83582	5.84259	4.32799	6.47022	5.61367	5.87092	5.94042	5.65134	6.57519	5.68511	5.90668
CYP3A4	CYP3A4	-1.98464	1.98464	4.86315e-19	3.45275	1.49564	4.06429	1.41884	2.44623	0.68801	3.48311	1.09943	0.911891	2.63548	2.15222	1.47928	3.13591	1.41652	2.80331	3.46467	0.317003	1.012	0.292263	0.1222	0.257868	0.204754	0.157057	0.200228	0.0978993	0.396751	0.230732	0.314789	0.431922	0.173307	0.669771	0.160688	0.23255	0.28824	0.212594	0.256189	0.127003	0.123619	0.210676	0.16904	0.346112	0.189894	0.399007	0.11117	0.0702959
IFT57	IFT57	-1.36126	1.36126	4.90509e-19	5.54003	5.4937	5.68313	5.48581	5.49363	5.5142	5.1798	5.56499	5.3455	4.95856	5.04048	5.11313	5.61423	5.32481	5.48761	5.97914	4.64069	4.72823	4.54192	3.40231	4.19529	4.35372	4.44605	4.18318	4.36568	3.92106	4.19125	3.93545	4.20988	4.63916	3.60517	4.07817	3.84988	3.56557	4.10837	4.53153	3.50008	4.07872	3.43287	4.12895	3.74555	4.04612	4.12281	4.17785	4.22809
FCN1	FCN1	2.50764	2.50764	5.14557e-19	0.53105	0.173012	0.383552	0.35924	0.392098	0.293571	1.0268	0.400341	0.554255	1.19818	0.60502	1.12744	0.493791	0.39939	0.653271	0.825077	2.36471	2.16575	3.59103	3.37692	3.5785	4.47837	3.48333	2.76534	2.11467	2.73771	2.2282	4.24674	4.04666	3.42905	2.00669	1.50294	2.62555	2.26207	2.87694	3.01346	2.4117	3.17169	2.39794	3.15218	3.87328	2.99848	2.77174	4.00284	3.9513
ENSG00000133169	BEX1	-1.03791	1.03791	5.16828e-19	1.39287	1.53585	2.21313	1.76069	1.77796	1.14587	1.56638	2.10219	2.01938	1.82786	1.37646	1.22965	2.20998	1.43611	1.20627	1.29878	0.626243	1.09309	0.51787	0.452996	0.305329	0.715111	0.970191	0.702764	0.575922	0.485684	0.135515	0.63901	1.03626	0.469084	0.847139	0.46266	0.490447	0.359825	0.5835	0.338396	0.459358	0.76879	0.865681	0.273707	0.388708	0.470552	0.672986	0.786755	0.930374
ENSG00000133606	MKRN1	-1.38629	1.38629	5.24356e-19	7.00127	6.75616	6.82313	6.66371	6.669	6.71666	6.86636	6.6804	6.33262	6.33363	6.52466	6.52369	7.04993	6.53604	6.53791	6.51031	5.97744	5.59201	5.72759	5.15607	5.58666	5.5235	5.05247	5.47059	5.15466	5.07699	5.59725	4.99287	5.21456	5.28732	5.20156	5.18295	5.25452	5.66976	5.24849	5.49565	4.82039	5.06015	4.83832	5.23146	4.43649	5.00295	5.12557	5.30043	5.79196
ENSG00000230006	ANKRD36BP2	2.50549	2.50549	5.29079e-19	1.96133	1.76077	1.6219	1.71501	1.87609	1.54996	1.66934	1.49103	2.63222	1.88292	2.06874	2.66287	2.17913	1.98903	1.38665	2.23594	3.42476	3.18452	5.03246	5.33814	5.02401	3.52211	5.07601	4.62093	4.35601	4.12669	4.64357	4.14793	5.35732	4.60105	4.15773	3.02482	2.63108	3.94363	5.12225	5.2208	3.74219	4.12447	2.69524	4.82682	4.26062	3.57831	4.81739	4.60453	3.81848
ENSG00000243290	IGKV1-12	2.76117	2.76117	5.41847e-19	7.39443	7.84957	7.63925	7.9584	8.25037	7.8475	8.44186	8.76466	9.34758	9.23951	9.09619	10.303	7.88916	9.37916	7.37444	8.05538	9.75989	9.78918	11.2748	11.841	11.1735	9.49084	12.0788	11.6871	11.5259	10.8992	11.3818	11.0521	11.4085	11.4364	11.7734	10.4046	9.33549	11.2518	11.934	11.945	9.9206	11.8057	10.2013	11.675	11.1055	10.7383	12.1004	11.439	11.0107
DTX3	DTX3	1.33297	1.33297	5.41847e-19	1.55311	1.2117	1.5708	1.13881	2.02127	1.26652	1.29619	1.66375	2.28108	1.67487	2.23937	2.47171	1.70421	1.49113	0.890657	1.80174	2.53779	2.3921	3.14463	2.82851	3.31056	2.84938	3.4944	3.16609	3.02576	2.81816	3.26314	2.74532	3.11028	2.89358	3.08602	2.67331	2.27852	2.80352	3.25298	3.13942	2.27122	3.32102	2.40239	3.40497	3.03314	2.73097	3.48074	3.70085	3.08112
ENSG00000164300	SERINC5	-2.01884	2.01884	5.41847e-19	5.82988	5.39543	5.59488	5.35953	5.68142	5.33881	5.56192	5.59694	5.37787	4.78824	5.00536	5.08467	5.52288	5.18931	5.44306	5.46235	4.72911	3.79676	3.45091	3.43859	3.73966	3.74078	3.15387	3.93735	2.85461	3.37071	3.70592	3.06081	3.62062	3.8034	3.11783	2.82552	3.24426	3.57259	3.42097	3.73617	2.78128	3.19783	2.86348	3.24362	2.41527	2.65867	3.56568	3.46657	3.97578
ENSG00000154822	PLCL2	-1.11564	1.11564	5.55351e-19	3.99199	3.49434	3.50557	3.16583	3.46006	3.3733	3.59059	3.36036	3.28484	2.97383	3.23435	3.26827	3.64678	3.53783	3.42373	3.38931	2.34585	2.21627	2.2909	2.01443	2.43707	2.01931	2.48864	2.1126	2.13166	2.06578	2.76776	2.28511	2.74795	2.3542	2.04131	2.07936	1.7405	2.13021	2.82849	2.64131	1.46733	2.48471	1.91823	2.63826	2.03752	2.13212	2.72218	2.59548	2.28505
ENSG00000179981	TSHZ1	-1.48223	1.48223	5.84186e-19	3.95864	3.75678	3.4478	3.19914	3.76935	3.35101	3.59598	3.6485	3.35986	3.38077	3.3406	3.46302	3.98624	3.56134	3.36656	3.54828	2.7304	2.26144	2.22666	1.76719	2.66239	2.13613	1.87318	2.17986	1.73838	1.81693	2.3812	1.4844	2.29163	2.43914	1.89321	1.62396	1.67938	1.90701	2.3883	2.37301	1.49334	2.27986	1.49825	2.17843	1.56608	1.71167	2.39053	2.28333	2.29269
ENSG00000173404	INSM1	-1.3657	1.3657	5.85952e-19	1.54947	2.00263	2.45252	2.2097	2.76821	1.67197	2.39739	2.99489	2.64356	1.85052	1.86088	2.20182	2.74002	1.78115	2.30273	2.23097	1.19724	1.23714	0.812375	0.933112	0.997184	1.01821	0.838024	1.06392	0.774486	0.857774	1.09457	0.58797	1.17421	1.03224	0.933459	0.661221	0.746872	0.970971	0.40645	0.797121	0.472165	0.363351	0.527311	0.751798	0.154531	0.576174	0.341917	1.63017	1.29143
ENSG00000090924	PLEKHG2	2.18074	2.18074	5.85952e-19	1.30182	0.688655	1.39747	1.44483	1.56613	1.87657	1.26081	1.35084	2.48499	1.87303	2.73144	2.39177	2.09177	1.84968	1.54587	1.87924	3.42849	2.71321	3.55493	3.92531	4.87116	4.42363	4.12428	3.52159	3.50819	3.66042	3.96697	3.78213	4.15717	4.4269	3.43824	3.24483	2.99935	3.12775	4.57066	3.72021	2.5945	4.67275	4.17958	4.43859	4.23073	2.99552	4.16056	4.81749	3.51791
RP11-20I20	RP11-20I20	2.0169	2.0169	6.08187e-19	0.556238	0.648088	0.378767	0.425449	0.213192	0.191676	0.52659	0.220838	0.705359	0.731192	1.03316	1.04446	0.711037	0.463842	0.200165	0.697311	2.0544	1.28534	3.43301	3.41372	2.55788	2.66469	2.90167	2.31588	2.18599	2.48782	2.35552	2.68237	2.44276	2.73743	3.04811	2.17143	2.00888	2.85416	2.60673	2.68228	1.71449	3.45435	2.22024	2.84551	3.07133	2.24129	3.53826	2.96837	2.68131
ENSG00000239951	IGKV3-20	3.01483	3.01483	6.27501e-19	8.69265	9.59722	8.94241	9.73696	9.98617	9.57277	9.91724	10.7464	11.1841	10.1852	10.1373	11.6231	8.98696	10.3964	9.00136	9.09487	11.8893	11.3646	13.4066	14.2609	12.7861	11.039	13.3539	13.9105	12.3321	12.5393	13.8479	13.3374	13.6713	13.6131	13.2983	11.6649	11.3485	12.5409	13.8539	13.4549	12.7551	13.9081	11.1474	13.213	12.2272	12.6638	13.5482	13.002	12.7544
RP11-703I16	RP11-703I16	-1.39864	1.39864	6.34571e-19	2.97407	2.46475	2.24592	2.36048	1.87802	2.1714	2.11995	2.6054	2.1516	2.16912	2.12492	1.45633	2.16121	2.24708	2.62693	2.46999	0.746287	0.48869	0.630555	0.976657	0.710614	1.57124	0.714804	1.37768	0.973391	0.788435	1.67559	0.155115	0.964088	0.899609	1.05228	1.039	1.26981	1.4654	0.528881	0.476226	0.27317	0.618398	1.33925	0.397485	0.304406	0.772055	0.976635	0.54663	0.74621
ENSG00000101104	PABPC1L	2.00843	2.00843	6.37312e-19	1.4632	1.20902	0.866133	0.940791	1.09451	1.50528	0.402318	0.467926	1.95136	1.12174	2.19758	1.75425	2.70949	1.21263	0.562113	2.8876	2.83076	2.97556	3.48145	3.09636	4.00639	3.76385	3.8693	3.52707	3.1062	3.57877	3.58903	3.25716	3.34183	3.95082	2.88513	2.87318	2.53157	3.08165	4.08627	3.87826	2.44377	3.58039	3.30499	4.25832	2.94686	2.66869	3.41924	4.19348	3.20414
ENSG00000101695	RNF125	-1.38547	1.38547	6.55507e-19	3.57293	3.39016	2.46957	3.03487	2.90198	3.12206	3.04696	2.74698	2.64238	2.55736	2.56677	2.76708	3.65575	3.24661	2.75484	3.32695	2.33711	2.05724	1.95992	1.18593	1.76141	1.79194	1.49447	2.09778	1.42234	1.32066	1.87963	1.47077	1.4961	1.97071	1.40839	1.24184	1.41197	1.6521	1.90223	1.7301	1.2841	1.58357	1.19301	1.64205	1.29731	1.02404	1.76799	1.77467	1.88908
ENSG00000230630	DNM3OS	1.01824	1.01824	6.69932e-19	0.318612	0.229748	0.187236	0.194995	0.238053	0.214237	0.136493	0.268494	0.844603	0.606613	0.91679	0.768485	0.337723	0.244132	0.155749	0.562865	1.15225	1.2787	1.5956	1.34625	1.5203	1.37273	2.19497	1.34125	1.84559	1.27429	1.31243	1.10742	1.29325	1.05269	1.2731	1.10004	1.01913	1.45891	1.54705	1.56037	0.864255	1.76218	0.932485	1.5911	1.87876	1.72879	1.58856	1.64814	1.40708
ENSG00000114270	COL7A1	3.09597	3.09597	6.80794e-19	0.416472	0.43646	0.268003	0.451288	0.724938	0.133516	0.354768	0.294241	1.2194	0.603046	1.09234	1.092	0.986688	0.63332	0.52669	1.39056	3.06447	1.5434	2.38231	3.96185	4.50384	3.87629	4.24721	3.84186	2.82069	4.16318	3.84387	4.06221	3.96587	3.90504	3.91221	3.17457	2.74364	3.88023	4.31378	3.90019	2.13816	4.8495	4.69499	3.50499	3.78355	3.24735	4.18561	3.79646	3.48693
ENSG00000174607	UGT8	-1.71429	1.71429	6.90051e-19	5.01729	4.57614	4.74645	4.54495	4.58056	5.19713	4.50044	4.89059	4.84377	4.45629	4.36261	4.33178	4.83651	4.74506	4.83605	4.6901	3.89633	3.47756	3.06179	2.81824	3.15327	3.12783	2.70279	3.1255	2.70582	2.85302	3.01469	2.75602	3.23456	3.18755	3.1421	2.79952	2.82124	3.50729	2.82291	3.03555	2.22799	3.24007	2.46673	2.45381	2.05724	2.54979	3.21718	3.12148	3.60628
FRAT2	FRAT2	-1.17294	1.17294	7.04797e-19	4.65099	4.7035	4.48703	4.47757	4.5519	4.88199	4.68482	4.63799	4.22607	3.93815	4.25239	4.31396	4.52357	4.54143	4.3193	4.58746	3.89458	3.63343	3.53309	3.0791	3.46396	3.69435	3.32392	3.53973	3.25428	2.84976	3.49196	3.52267	3.15192	3.6472	3.23681	3.50435	3.47624	3.69501	3.06623	3.34237	2.80797	3.13085	3.45704	3.05092	3.01584	2.87641	3.0732	3.2406	3.90076
FEV	FEV	-1.70935	1.70935	7.273e-19	2.09278	2.6045	3.18185	2.79641	3.31946	2.12012	3.09018	3.21355	3.28087	2.29149	2.36065	2.30401	3.30779	1.97148	2.60992	2.52331	1.27346	2.03132	1.36737	1.03196	1.0812	1.08372	1.0155	1.21257	0.897504	1.06991	1.1475	0.293782	0.9512	1.48213	0.913324	1.02977	1.00173	1.20939	0.0909185	0.810435	0.339365	0.358925	1.57831	0.470001	0.323405	1.35411	0.405862	1.91023	0.962727
ENSG00000121691	CAT	-1.22174	1.22174	7.49606e-19	6.56718	6.23954	6.32985	6.24745	6.3632	6.30125	6.20694	6.61339	6.30532	5.51226	5.75885	5.89058	5.55445	6.33503	5.56937	6.40981	4.84961	4.95229	5.25234	4.58099	5.28006	4.7564	4.80463	4.93593	4.62581	4.79738	5.00261	4.60613	4.90266	5.22704	4.87285	4.83209	4.84721	5.40016	5.00971	5.27163	3.90407	4.89711	4.71822	5.09239	4.46385	4.96842	5.16076	5.2089	5.36012
ENSG00000122861	PLAU	3.10673	3.10673	7.52243e-19	1.96129	1.7666	1.74953	1.97427	2.34107	2.38198	2.34735	2.426	3.41515	2.98151	2.58376	3.08366	1.65787	2.32631	2.7389	2.16871	5.36371	3.82628	4.49934	6.47858	6.90843	7.13144	4.87908	5.29213	4.57191	6.3102	4.63346	6.25625	5.69648	6.20477	5.08405	4.65952	4.15715	5.11078	5.4512	6.17737	4.21747	5.77885	4.1071	4.82494	5.37729	4.70535	5.46365	5.6749	5.74512
STK39	STK39	-1.26193	1.26193	7.6778e-19	4.64987	4.91917	4.93373	4.91624	5.07397	5.02152	5.00386	4.9836	4.70566	4.43069	5.03844	4.4812	5.11946	4.53019	5.58773	5.25355	4.3431	4.0943	3.7786	2.99825	3.53294	3.71185	3.48554	4.05382	3.63704	3.72344	3.7319	3.8843	3.84459	3.6515	3.82336	3.95358	3.36554	3.92638	3.67903	3.68008	3.03281	3.69852	3.46558	3.61389	3.00994	3.14491	3.85705	3.45868	4.07889
ENSG00000081041	CXCL2	3.30178	3.30178	7.86778e-19	1.58919	1.33308	3.47116	1.59283	1.35033	2.56798	1.97376	3.11208	3.36122	1.48769	1.06219	1.39418	1.26057	2.38659	3.81155	2.48736	5.19262	5.9631	5.03267	5.2431	7.05698	7.40944	5.36198	5.39928	4.66018	6.58737	4.38651	6.03345	5.38211	5.51501	4.80291	4.94554	6.04939	5.50344	5.12998	6.06611	4.95746	5.05587	4.84255	4.04256	5.34958	6.78876	4.20271	6.50519	6.46039
ACVR1C	ACVR1C	-1.29781	1.29781	8.24718e-19	2.63858	2.33694	1.77412	2.04551	2.05113	2.05116	2.10879	2.12892	1.8996	1.37557	1.38217	1.76328	2.20449	2.81122	1.06005	2.2159	1.19667	0.99987	1.05485	0.848446	0.563119	0.818687	0.402155	0.904103	0.476703	0.615699	0.785793	0.508996	0.521855	1.08277	0.385928	0.769746	1.18726	1.07327	0.658783	0.858657	0.501495	0.241145	0.417434	0.357462	0.212457	1.00252	0.505037	0.619385	0.942661
ENSG00000134758	RNF138	-1.36578	1.36578	8.30324e-19	5.49216	5.23473	4.84945	4.88226	5.13695	5.38176	4.93411	4.69003	4.78874	4.5944	4.3065	4.66373	5.46666	5.1711	5.21863	5.12035	4.08161	4.37794	3.89006	3.32948	3.74466	3.87972	3.62569	4.1868	3.56197	3.44039	3.78665	3.76693	3.72095	3.79655	2.93042	3.48514	3.43034	3.47711	3.6192	3.90644	2.911	3.37124	3.06188	3.59822	3.36815	3.33175	3.28568	3.70358	4.01873
ENSG00000198160	MIER1	-1.29603	1.29603	8.42965e-19	5.11538	4.76804	5.23158	4.91071	4.73023	5.12427	5.00019	4.80719	4.89871	4.17068	4.36915	4.41391	5.07743	5.10893	5.10281	4.78994	4.06083	3.63834	3.70691	3.35605	3.7178	3.71532	3.65764	3.55394	3.52682	3.63501	3.50209	3.71544	3.63659	3.72479	3.08799	2.93361	3.49371	3.57347	3.70057	3.89668	2.87056	3.58702	2.77915	3.49035	3.15108	3.15897	3.57394	3.6758	3.87565
ENSG00000111802	TDP2	-1.85948	1.85948	8.652e-19	7.97541	8.09571	7.35634	8.29897	7.55646	7.94148	8.16411	7.48305	7.03118	7.02677	7.08195	7.01071	7.96599	7.62728	7.78062	7.57488	6.67489	6.50702	6.23837	5.47647	5.62871	5.78907	5.36585	6.37772	6.54822	5.74408	6.01686	5.58192	5.03947	5.48156	5.7022	5.75928	6.36409	6.43575	5.32062	6.00945	5.23736	5.0322	5.30457	5.45371	5.0039	5.92282	5.21506	5.47412	6.44393
ENSG00000211677	IGLC2	3.03439	3.03439	9.38856e-19	10.0099	10.6462	9.44574	10.4741	11.5579	10.4823	11.3714	10.9315	12.1028	11.5331	11.7498	12.8946	10.4975	11.7698	9.60579	10.5192	12.5908	11.8003	14.4533	14.3291	13.8316	11.9342	14.4894	13.9906	14.1385	13.1939	14.9203	14.06	14.4254	14.2546	14.1083	13.896	11.9241	14.2925	15.1261	14.5228	13.1736	14.7715	13.2128	14.651	14.13	13.1378	14.9181	13.6083	13.7743
ENSG00000117528	ABCD3	-1.65832	1.65832	9.47005e-19	6.16286	5.8376	6.0816	5.97779	5.70841	6.07119	5.87509	5.87119	5.62483	5.40745	5.32675	5.1975	6.29322	5.70917	6.20477	5.75604	5.10187	4.40511	4.44804	3.82631	4.34659	4.30016	4.17122	4.52245	4.21107	4.06457	4.5142	3.97772	4.27224	4.45304	4.03576	3.96028	4.24321	4.48716	3.99262	4.41939	3.6998	3.96359	3.32386	3.85036	3.25189	4.02866	4.01481	4.12868	4.7342
ENSG00000166816	LDHD	-2.57805	2.57805	9.9042e-19	4.89052	4.62167	5.08292	4.99388	5.00137	5.00435	4.89906	4.91858	4.8281	4.05839	4.50447	4.10024	4.66835	4.70495	4.53099	5.24805	3.09876	4.06168	2.48109	1.26849	1.83431	2.61233	1.22138	3.46851	1.51339	1.31081	2.1973	1.89115	1.50696	1.46603	2.32909	4.0803	3.49714	2.95921	1.47244	1.28593	2.35654	1.45397	2.00249	1.46655	1.1001	2.18789	2.57245	1.81118	3.2401
BTG3	BTG3	-1.11735	1.11735	1.00821e-18	4.90834	5.01197	4.87675	5.00443	5.442	4.76323	4.45478	5.27523	5.11666	4.27411	4.15388	4.63755	5.41334	4.9162	5.27928	5.19694	4.08206	4.50715	4.10711	3.57391	3.89019	4.10579	3.9914	4.11264	3.90321	3.68142	3.81754	3.84437	3.83135	3.83893	3.68711	4.1585	3.44636	3.63642	3.65875	3.87348	2.92566	3.66418	3.46418	3.66939	3.70889	3.77579	3.58513	3.80516	4.18767
ENSG00000119471	HSDL2	-1.33038	1.33038	1.01807e-18	5.13027	4.69177	5.06571	4.78624	4.88972	5.12754	4.37866	4.96123	4.7026	4.38735	4.04626	4.06572	4.93876	5.03252	4.95416	4.89905	4.05655	3.40394	3.68392	3.50144	3.7423	3.67876	3.67587	3.28729	3.67832	3.0493	3.40211	3.41141	3.55133	3.69057	2.77962	3.014	3.42472	3.4719	3.19625	3.47488	2.17581	3.31806	3.05726	3.42312	2.99641	3.49325	3.6182	3.72932	4.07588
TRABD2A	TRABD2A	-2.04735	2.04735	1.03017e-18	6.3286	6.21728	6.41935	5.35475	6.19618	6.02007	5.84203	6.26384	6.07045	5.50422	5.89446	5.68183	5.92634	6.09883	5.94103	6.23892	4.89249	5.44064	4.35474	3.85288	3.75819	4.40979	3.87538	4.47846	3.67232	3.46861	4.62285	3.43877	3.74635	4.49576	3.71527	4.43271	3.8073	4.58469	3.62069	3.82848	3.08646	3.56761	4.35994	3.46635	2.42032	3.77022	3.58549	3.92539	4.86864
ENSG00000163995	ABLIM2	-1.21057	1.21057	1.0562e-18	2.94037	2.94139	2.56367	3.34454	2.43709	2.89927	3.25506	2.64372	2.20236	2.12161	2.49792	2.74702	3.35163	2.60322	2.61363	3.0101	2.03868	1.42083	1.70549	1.33794	2.05946	1.66143	1.24038	2.10088	1.15368	1.72242	1.74928	1.61169	1.71782	1.49835	1.53127	1.3255	1.48104	1.88029	1.56618	1.71242	1.35473	1.45723	1.19573	1.22626	1.31296	1.54325	1.85559	1.69198	2.07231
ENSG00000239887	C1orf226	-1.70939	1.70939	1.07316e-18	3.69022	3.29681	3.63519	3.62308	3.15599	3.7672	3.73471	3.68386	3.89851	3.12913	3.40776	3.25107	4.0709	3.3446	4.0843	3.91201	2.86315	2.22447	2.52895	1.88139	1.91196	2.31406	1.39775	2.19159	1.82428	2.2225	2.35086	1.71528	2.22746	2.11173	2.16005	1.726	2.04722	2.11789	1.47508	1.92945	1.72233	1.67965	1.36894	1.46989	1.01707	1.96846	2.29249	1.84716	2.2817
ENSG00000122679	RAMP3	1.69818	1.69818	1.09062e-18	1.89429	1.94291	2.11736	2.19264	2.06519	1.79535	1.99451	2.61226	2.71688	2.31031	2.70978	2.45985	1.66916	2.59139	1.80744	2.12862	3.67402	2.93146	3.79381	3.34366	4.72861	4.23497	4.64542	3.85094	3.47932	3.5052	4.07759	3.8102	4.23427	3.30317	3.76049	3.77358	3.56279	3.89468	4.12962	3.70858	2.48864	4.05129	4.60487	3.89807	4.15862	3.57066	4.11211	4.58861	3.95463
ENSG00000168118	RAB4A	-1.10285	1.10285	1.16999e-18	5.59637	5.3991	5.53799	5.6672	5.60116	5.37879	5.27436	5.60651	5.22596	5.01267	5.23933	5.39541	5.53323	5.64859	5.72041	5.59294	4.66482	4.79181	4.71822	3.86391	4.39173	4.51224	4.60628	4.55395	4.48187	3.74267	4.56562	4.26184	4.25088	4.43924	4.46405	4.47239	4.48859	4.54062	4.14321	4.31745	3.41354	4.42013	3.75061	4.22678	3.89739	4.83984	4.10102	4.26398	4.81149
ENSG00000250510	GPR162	1.08425	1.08425	1.18364e-18	0.423116	0.455407	0.636311	0.722431	0.87962	0.623773	0.471396	0.918714	1.16537	0.689988	1.14241	1.26466	0.703074	0.452922	0.28174	0.716341	1.64418	1.5542	1.94471	1.48429	1.88593	2.07803	1.74201	1.82566	1.52907	1.65453	1.6515	2.0474	1.88538	1.74524	1.836	1.42519	1.46221	1.92513	1.61146	1.9957	1.37523	2.15905	2.04803	1.79892	2.01014	1.60497	1.89507	2.37365	1.78789
ENSG00000139433	GLTP	-1.42854	1.42854	1.20368e-18	5.70499	5.4878	5.63166	5.96001	5.53685	5.53998	5.40802	5.5601	5.26058	5.18741	5.19024	5.14282	5.72598	5.567	5.96596	5.48919	4.98475	4.93822	4.44107	3.64173	4.18022	4.42838	3.88648	4.64015	4.23758	3.45859	4.23194	3.95349	3.7647	4.08206	4.48175	4.33033	4.32136	4.52002	3.71531	4.00958	3.57657	3.76746	3.95386	3.62108	3.23109	4.13223	3.90703	4.02751	4.85555
ENSG00000170439	METTL7B	-1.79593	1.79593	1.20368e-18	4.67447	4.287	4.63113	4.38467	4.01512	4.96251	4.64281	4.53529	4.12852	3.47724	3.84358	3.47194	4.39438	4.01953	4.56189	3.96626	3.13067	2.86521	2.90724	2.02917	2.11866	2.36564	2.30448	2.79327	2.84372	2.08389	2.7733	2.09292	2.21655	1.85332	3.30958	3.20647	2.83471	2.86065	2.10668	1.84137	2.10417	2.33485	2.64175	1.6708	1.76477	2.86469	2.64434	2.54265	3.21095
ENSG00000101342	TLDC2	-1.16333	1.16333	1.20503e-18	3.72839	3.56626	4.13711	3.97412	3.44595	3.96285	3.69176	3.66034	3.53308	3.34425	3.49621	3.15168	3.74974	3.33527	3.74484	3.55186	2.90845	2.64071	2.60163	2.25644	2.28217	2.53244	2.44236	2.89416	2.65791	2.13924	2.47033	2.91433	2.3097	2.36673	2.75348	2.42481	2.50279	2.7257	2.24607	2.18085	1.87767	2.48241	2.0537	2.39267	2.23799	2.50899	2.74601	2.72332	2.72709
ENSG00000106031	HOXA13	-1.68211	1.68211	1.21499e-18	4.61755	4.37503	4.01777	4.37976	4.3412	3.86635	4.27494	4.35272	4.11879	3.80526	3.80487	4.00087	4.27405	3.63926	4.21775	3.6579	3.13613	2.97181	2.95498	2.12618	2.57546	2.81981	2.25568	2.3921	2.39207	2.63387	2.80946	1.61179	2.42782	2.41042	2.69637	2.85086	2.47804	2.95658	2.43472	2.8709	2.20326	2.14942	1.91521	2.17712	1.60075	2.29193	2.44747	2.2539	3.15589
ENSG00000110090	CPT1A	-1.91751	1.91751	1.24817e-18	6.54628	6.01723	6.11054	5.70096	5.90875	5.79097	6.12029	6.05427	5.89465	4.74804	5.61966	4.81897	6.00485	5.90157	5.85794	5.95483	4.80937	4.69677	4.16303	3.679	4.3961	4.48473	3.30708	4.3676	3.26336	3.81986	4.26264	3.40962	3.84594	4.28033	4.09761	3.52591	3.86062	4.52988	3.87636	4.13628	3.25573	3.27183	3.63804	3.51758	3.19785	3.50937	3.85143	4.49884	4.48609
ENSG00000162545	CAMK2N1	-2.21173	2.21173	1.26574e-18	7.55849	7.40792	7.09907	7.31615	7.28406	7.05004	7.09305	6.95899	6.59849	6.58794	6.80722	6.76969	7.27784	7.08479	6.8337	7.11691	6.07823	5.66505	5.01839	3.85703	5.3305	4.85143	4.17507	5.68364	4.9824	4.89807	5.31549	4.62168	4.46863	4.78059	5.44484	5.21751	5.11111	5.44696	4.07142	4.85436	4.33219	3.85527	5.00407	4.09497	3.07692	5.14073	4.8087	4.44008	5.81486
ENSG00000196118	CCDC189	1.12088	1.12088	1.38485e-18	1.02247	1.13343	0.868782	1.4813	1.1044	1.65503	0.975814	0.738759	1.53451	0.792314	1.15944	1.00382	1.88174	1.08134	1.2841	1.66457	1.77791	2.07967	2.79491	2.12019	2.54035	2.77045	2.50111	2.67113	2.33044	2.01278	2.35516	2.38706	2.32639	2.23873	2.45465	2.32014	1.815	2.27941	2.24031	2.88213	1.79589	1.82481	2.79977	2.17156	1.68032	2.60673	2.13185	2.39849	2.61405
ENSG00000172292	CERS6	-2.02777	2.02777	1.38485e-18	5.64492	5.24327	5.33258	5.1768	5.37434	4.88579	4.96436	5.41504	5.41451	4.8556	4.77908	5.13767	5.47899	5.26548	5.32086	5.43631	4.26799	3.5591	3.57259	3.10309	3.57634	3.46948	3.09129	3.041	2.96196	3.32086	3.2299	3.01748	3.64374	4.0003	2.79435	2.44276	3.09557	2.79595	3.2661	3.65959	2.7526	3.04787	2.23242	3.07156	2.35488	2.77398	3.08629	3.5161	3.40767
ENSG00000119685	TTLL5	-1.04331	1.04331	1.38586e-18	2.13057	1.1394	0.799949	1.3784	1.1746	1.91	1.59225	1.0513	0.921909	0.790555	0.970699	0.850567	1.74196	1.22311	1.22595	2.28407	0.452153	0.584356	0.468938	0.136886	0.25359	0.443904	0.136753	0.118486	0.489718	0.223114	0.0143553	0.771573	0.296287	0.215231	0.25911	0.14702	0.475396	0.35771	0.330581	0.0833509	0.385597	0.196557	0.0620208	0.151521	0.233606	0.472477	0.838807	0.164786	0.196091
ENSG00000117054	ACADM	-1.43389	1.43389	1.39574e-18	6.35345	5.72329	6.23133	5.92462	5.88736	6.10499	5.61037	6.4176	5.46648	5.09074	5.56033	5.55188	6.04044	6.11993	5.74232	5.73238	4.55657	5.08529	4.92514	4.30846	4.46766	4.2422	4.58404	4.40881	4.28947	4.32258	4.44234	4.03209	4.76746	5.01629	4.13356	4.338	4.75403	4.73242	4.66777	4.65305	3.42087	4.49379	3.14472	4.62275	4.03669	4.04485	4.52207	4.49411	4.31798
ENSG00000130768	SMPDL3B	-1.59255	1.59255	1.39574e-18	5.04534	5.04234	4.70131	4.8676	4.80832	4.75383	4.77384	5.10597	4.26952	4.65126	4.44655	4.54552	5.0115	4.76887	4.9856	4.99401	3.83447	3.69951	3.38379	2.98088	3.36733	3.14045	2.87547	3.62656	2.63264	2.85244	3.36063	3.10794	3.51804	3.52737	3.67162	3.48353	2.87425	3.56616	3.37833	3.01692	2.43813	3.43233	3.10663	2.78869	1.80929	3.06286	3.13896	3.19167	3.47738
ENSG00000186891	TNFRSF18	1.98406	1.98406	1.40836e-18	1.03633	0.819864	0.74516	1.46378	0.871134	0.9632	0.948182	1.05012	1.39391	1.37796	1.83859	1.4916	0.642156	1.52281	0.730696	1.37061	2.02885	2.23346	2.93889	2.55552	3.70959	3.4876	3.79912	3.40548	3.11172	2.60675	2.90983	3.72999	3.08389	3.04235	3.46213	2.93106	1.97618	2.43445	3.57823	2.78457	1.65837	3.35841	4.43549	3.42367	3.56792	2.58058	3.6784	3.44059	3.30679
ANKMY2	ANKMY2	-1.15197	1.15197	1.41149e-18	4.51662	4.13253	3.92508	4.19519	4.23539	4.03706	3.7057	3.98793	4.13394	3.61962	3.62856	3.90597	4.13926	4.02527	3.66463	4.09789	3.00668	2.94978	3.34346	2.42557	2.85056	2.92919	2.89519	3.08252	2.83544	2.64016	3.14148	2.49557	3.02529	3.06381	2.9146	2.91288	2.83461	3.21996	2.83764	3.15491	2.19569	2.92769	2.39045	2.8894	2.48522	2.93962	3.00396	2.93736	3.13557
ENSG00000136457	CHAD	-1.82796	1.82796	1.43576e-18	3.74561	3.44012	1.47524	1.94024	2.5567	2.53625	3.41785	2.1932	2.07303	1.88202	2.33563	2.34372	3.69009	2.65595	1.80822	3.31836	0.696537	1.34727	1.2097	0.276092	0.375534	0.642803	0.43776	1.34625	0.623689	0.252488	1.43039	0.362363	0.485983	0.847732	0.935045	0.766426	1.56793	1.32832	0.297133	0.897372	0.76562	0.523542	0.905982	0.622659	0.307219	0.814501	0.643228	0.727964	0.805136
ENSG00000108187	PBLD	-2.06328	2.06328	1.53849e-18	5.98736	5.35118	5.37883	4.83533	5.18888	5.10761	4.85133	4.76516	4.35914	4.05209	4.37804	4.65156	5.06365	5.41418	3.99504	5.22667	3.59107	3.12755	3.67306	2.8885	2.73424	2.81754	2.63787	3.19766	2.43344	2.32964	3.15753	2.26445	2.20242	2.78708	3.02583	2.98928	3.82473	4.13532	2.36295	3.14165	2.62209	2.29381	2.52627	2.15552	1.85507	3.74614	2.87046	2.50713	3.21805
ENSG00000132635	PCED1A	1.58876	1.58876	1.55455e-18	3.03893	2.77305	2.19497	1.91204	2.53244	2.51321	1.81991	2.08529	2.39789	1.97856	2.85328	2.53493	3.27084	2.6617	1.56062	3.3051	3.47721	3.57953	3.94583	3.87654	4.35703	4.56566	4.37209	4.23101	3.67521	3.82594	4.14829	4.4086	4.00054	4.02278	3.91094	3.59854	3.43697	3.99248	4.28486	4.56485	3.18485	4.28859	4.2125	4.41886	3.6731	3.87537	4.3964	4.57202	4.01383
ENSG00000166619	BLCAP	-1.23659	1.23659	1.57569e-18	5.80901	5.95361	5.67245	6.22862	6.13357	5.57682	5.6157	5.8533	5.74572	5.65718	5.75342	5.77623	5.96915	5.40852	5.81097	5.56838	5.18905	4.89586	4.70355	4.36575	4.70597	4.67998	4.37948	4.81333	4.36658	4.39025	4.91184	4.3494	4.33646	4.58392	4.78075	4.682	4.19021	4.8265	4.59067	4.65656	3.72508	4.40686	4.42057	4.64151	3.99176	4.09391	5.01056	4.64141	5.13864
ENSG00000088882	CPXM1	2.20973	2.20973	1.60195e-18	0.355806	0.55956	0.387429	0.295112	0.5268	0.368746	0.665811	0.735514	1.38648	0.601544	0.86694	1.31121	0.565763	0.9473	0.274172	0.575942	2.17146	1.53252	3.20286	2.69977	3.31907	3.1488	2.95953	2.96995	2.21521	3.25379	2.68055	2.69136	3.75349	3.19461	2.69611	2.06557	2.00583	3.30263	3.71787	3.59937	2.35445	4.08767	2.55021	2.75783	2.14877	2.66273	3.96933	3.19413	2.64321
MIER3	MIER3	-1.77511	1.77511	1.62914e-18	5.62921	4.81767	4.82459	4.47899	4.64277	5.14983	5.37551	4.46727	4.71432	4.23168	4.76197	4.53901	5.27923	4.92242	5.08167	5.25576	3.71709	3.52522	3.02604	2.96652	3.23571	3.38134	2.84127	3.30565	3.29547	3.53558	3.30393	3.30609	2.92144	3.13691	2.90157	2.21652	3.46905	3.28558	3.13999	3.23005	2.98317	2.75489	1.88998	3.13512	2.31829	2.39789	3.82343	3.13215	3.32644
GLOD4	GLOD4	-1.15777	1.15777	1.75178e-18	6.13727	5.85186	5.8575	5.67158	5.77739	5.8153	5.47783	5.58714	5.51481	5.43107	5.34899	5.34045	5.79392	5.68445	5.66472	5.61391	4.96931	4.94814	4.77093	4.38247	4.57605	5.01374	4.51116	4.74943	4.50245	4.13401	4.47307	4.54709	4.62752	4.46959	4.19665	4.59819	4.2827	4.77741	4.27509	4.60915	3.72369	4.59234	4.07215	4.4278	3.77379	4.28633	4.50451	4.43514	4.96603
ENSG00000101680	LAMA1	-2.0985	2.0985	1.81687e-18	3.28021	3.73141	3.59528	3.90627	2.99747	3.63004	3.70974	3.35043	1.86215	3.26129	3.29466	2.80785	3.56042	2.82495	3.89002	2.57371	1.77315	2.5526	1.90142	0.51439	0.709008	0.876621	0.962875	1.80826	1.60208	0.560079	1.47612	0.253917	0.673493	0.402635	2.09194	1.67586	1.94343	1.8722	0.769755	0.854163	0.888133	0.524605	1.53998	0.62556	0.17314	1.64989	1.73288	0.353346	1.12618
ENSG00000114248	LRRC31	-2.21638	2.21638	1.96269e-18	5.41641	4.96813	4.71591	4.38012	4.49299	5.11149	4.898	4.32874	4.46987	3.98098	3.95426	4.02383	5.63356	4.98592	4.45244	4.537	3.1672	3.29336	3.33871	2.26939	1.91629	2.54312	2.48767	2.49549	3.0978	1.89774	2.89214	1.93893	2.0213	2.29269	2.25093	2.32259	2.429	3.05224	2.24829	2.37362	1.53401	1.82322	1.66175	1.95032	0.92666	3.44051	2.47249	2.08151	2.88782
MAZ	MAZ	-1.10313	1.10313	2.07437e-18	7.41482	7.4908	7.18335	7.50186	7.34651	7.49688	7.07638	7.32813	7.26665	6.91483	7.21893	7.11545	7.33938	7.57522	7.20961	7.49774	6.29749	6.55432	6.62634	5.85918	6.41474	6.54699	6.22626	6.55598	6.06231	5.67248	6.46847	6.31209	6.1733	6.20556	6.19529	6.60191	6.17611	6.54081	6.07516	6.24996	5.36639	6.09886	6.50656	6.05468	5.30962	6.50531	6.07244	6.26011	6.60423
ENSG00000135535	CD164	-1.45587	1.45587	2.11792e-18	8.95632	8.71337	8.93423	8.69144	8.71374	8.29932	8.32236	8.59055	8.4094	8.04738	8.17961	8.42558	8.73952	8.5494	8.67525	8.62703	7.90924	7.45884	7.29257	6.96815	7.21417	7.29239	6.87266	7.28518	7.12793	7.06614	7.29242	7.11626	7.24179	7.31201	7.02529	6.83844	7.02816	7.54766	7.10199	7.38035	6.37497	6.80974	6.49342	7.00042	6.13743	6.9957	7.03394	6.95694	7.68097
ENSG00000165449	SLC16A9	-2.47398	2.47398	2.17462e-18	4.21271	3.44148	4.78096	3.38598	3.35468	2.47231	3.01117	3.90654	4.21445	4.44515	5.02562	4.22529	4.79928	3.59804	4.11567	3.95581	2.42285	2.74537	0.863645	1.03626	1.07094	1.10983	1.24068	1.38543	2.45801	0.458077	1.2397	2.75796	1.15004	1.05894	2.24887	0.919706	1.14666	0.917027	1.56988	1.31713	0.596687	1.6141	1.04865	1.26933	1.15555	0.961653	2.52409	0.830174	0.845277
ENSG00000251546	IGKV1D-39	3.20951	3.20951	2.22944e-18	8.76519	9.0494	8.00763	9.42486	7.99055	8.79469	9.45244	9.50643	9.79059	9.64824	9.93772	10.8834	8.75379	10.3076	7.53899	8.70068	10.5134	10.8973	12.3547	13.4332	12.3957	10.4243	12.3312	12.3055	12.5738	12.3553	12.6212	12.3061	12.931	12.7736	12.6718	11.4574	10.4541	12.7415	13.4678	12.8592	11.5393	13.4036	10.2758	12.7033	11.9891	11.8115	12.4508	12.0489	11.8261
ENSG00000120498	TEX11	-1.08487	1.08487	2.22944e-18	1.28907	1.28528	1.88339	1.89674	2.35123	2.74934	2.18501	1.45033	1.46796	1.21996	1.3639	1.17709	0.948257	1.22095	1.71747	1.4899	0.500313	1.36994	0.54089	0.320022	0.499282	0.494794	0.670976	0.62234	0.396697	0.31845	0.427606	0.634575	0.449905	0.35924	0.806184	0.556268	0.513238	0.590693	0.277878	0.542644	0.266888	0.721294	0.478019	0.258627	0.278758	0.626486	0.430264	0.547499	0.495163
ENSG00000106351	AGFG2	-1.37985	1.37985	2.34232e-18	5.02098	4.65889	4.60837	5.13951	4.73916	5.1265	5.01963	5.16814	4.53477	4.29802	4.6254	4.41923	5.02504	5.0451	5.10721	4.77052	4.17202	3.5646	3.63214	3.28367	3.44833	3.56059	3.43181	3.67479	3.33117	3.12851	3.77305	2.79741	3.42412	3.51304	3.68961	3.36311	3.57682	3.57031	3.57686	3.10447	2.64231	3.4324	3.38401	3.50315	2.7479	3.43681	3.91501	3.77058	3.84828
ENSG00000185201	IFITM2	2.39907	2.39907	2.34232e-18	4.78809	3.71198	4.84278	5.10019	4.6511	4.31583	4.78856	5.08837	5.83258	5.87151	5.53761	5.4937	4.64617	5.83114	3.88142	4.89631	6.4432	6.87489	6.66912	7.48262	7.04422	8.33462	7.30924	7.6309	7.2485	7.533	6.88739	8.14311	7.82419	7.44174	7.04471	7.0883	7.26235	7.63238	6.85902	7.01921	5.72163	7.88554	8.32724	7.16412	8.43859	6.91339	7.80757	8.04494	7.88896
ENSG00000235257	ITGA9-AS1	-1.0494	1.0494	2.34232e-18	2.63747	2.78808	2.83414	2.6535	3.01164	2.38527	2.24516	2.80207	2.72696	1.96155	2.54317	2.57	2.84439	2.81182	2.18783	2.79344	1.77087	1.68091	1.83017	1.67812	1.54374	1.46011	1.91433	1.63013	2.07724	1.39336	1.85909	1.35519	1.37134	1.68347	1.25169	1.64593	1.70797	1.5036	1.03584	1.61937	1.03161	1.52807	1.28818	1.6914	1.39067	1.99005	1.48749	1.77197	1.82171
MFSD4	MFSD4	-3.01379	3.01379	2.34232e-18	5.57422	5.39282	5.68907	6.14023	6.10315	5.32581	5.60701	6.00328	5.32256	5.29302	5.45491	5.53758	5.81191	5.12272	5.62082	5.15367	4.79749	4.35576	3.54326	2.35651	2.57761	2.63024	1.92828	3.14109	2.69857	1.5009	3.59754	1.61264	1.77476	3.1288	3.08782	3.49955	2.88877	3.27913	1.9047	2.52892	2.43829	1.94216	2.27369	1.81069	0.499068	2.97163	2.22527	1.55714	3.34443
ENSG00000276042	LILRB4	1.87945	1.87945	2.35618e-18	2.12876	1.80533	1.81689	2.96975	2.15963	2.63972	2.38629	1.93772	2.24132	2.33056	2.17805	3.20866	1.13659	2.42143	2.60288	2.1858	3.55591	3.2512	4.52887	4.22049	4.30743	4.46808	5.00882	3.59489	4.10975	3.50935	4.35147	4.99408	4.781	4.05776	3.83628	3.94326	2.67132	3.42518	4.45717	3.96056	3.76447	4.30711	3.93436	5.2141	4.68717	3.60452	4.50433	4.67707	4.21588
ENSG00000100889	PCK2	-1.38021	1.38021	2.39005e-18	6.0095	5.83207	6.03917	6.11233	5.84399	5.82016	5.84642	5.89897	5.62867	5.45166	5.78956	5.74425	6.12437	5.63306	5.561	5.84382	5.001	5.20427	4.84974	4.09794	4.42901	4.55166	4.5281	4.77153	4.01696	4.01296	4.8231	4.70281	4.19047	4.41627	4.65144	4.90804	4.37885	5.10069	4.13007	4.81726	4.43717	4.07787	4.20038	4.6812	3.63697	4.89327	4.08163	4.43548	4.80773
ENSG00000179841	AKAP5	-1.27628	1.27628	2.45037e-18	2.99362	2.70863	2.5773	2.63448	2.80354	2.97962	2.76981	2.95916	2.47682	2.60025	2.05707	2.35544	3.0403	2.5917	2.93163	2.4838	2.0005	1.46926	1.83273	1.15588	1.46106	1.70761	1.39671	1.64367	1.39265	1.17159	2.02829	1.00633	1.32262	1.35123	1.19673	1.53366	1.47051	1.64791	1.38023	1.54364	0.961727	1.04747	0.976056	1.2383	0.776449	1.23149	1.50681	1.53715	1.87739
TMEM212	TMEM212	-1.25975	1.25975	2.50096e-18	3.30511	2.54787	3.59715	2.6854	2.27563	2.04016	3.03661	2.53461	2.33591	2.28765	2.45494	2.30976	3.04	1.92566	2.84561	2.74032	1.85902	1.88018	1.82583	1.28386	1.1516	1.64358	1.41706	1.4507	1.27214	1.41202	1.55228	0.759948	0.939527	1.62578	1.15659	1.2916	1.44101	1.30597	1.20364	1.43723	1.12843	1.1101	1.10816	1.45449	1.27804	1.1271	1.13573	1.45191	1.40037
RP11-390E23	RP11-390E23	-1.35152	1.35152	2.50958e-18	3.65157	3.30906	2.97297	3.19832	3.47306	3.32973	3.72857	2.93335	2.91852	2.5287	2.44278	2.73018	3.39985	2.85746	3.02414	3.5984	2.39149	2.47332	2.30165	1.28445	1.53575	1.77311	1.80727	2.25272	2.06371	1.46853	2.22469	1.94002	1.6618	1.71207	1.6173	1.86041	2.02921	2.21918	1.43765	1.8341	1.554	1.07697	1.44779	1.56808	1.12552	1.9042	1.57492	1.584	2.05686
ATP5S	ATP5S	-1.05297	1.05297	2.56461e-18	4.33573	4.2107	3.94494	3.80563	4.02425	4.15856	3.70874	4.07379	3.96608	3.63342	3.35255	3.57308	4.39947	4.11388	3.97381	4.05641	3.33185	3.16385	3.30441	2.61972	3.0713	2.93333	3.02313	3.13886	3.04736	2.42323	3.23892	2.88163	3.1753	3.3749	2.616	2.83762	3.04534	2.77429	2.70004	3.01983	2.14173	3.05292	2.70208	3.04359	2.33239	3.28802	2.9271	2.97684	3.24857
ENSG00000150540	HNMT	-1.31468	1.31468	2.58471e-18	6.48208	6.28443	5.78418	5.72717	5.9221	6.49373	5.40201	5.93131	5.72954	5.63427	5.69152	5.69019	6.02641	6.14566	5.54037	6.11228	5.17925	5.21952	5.37171	4.37817	4.488	4.84681	4.85299	4.57726	4.83206	4.23934	4.75474	4.67418	4.3602	4.76236	3.96533	4.54668	4.8031	4.69108	4.38249	4.75653	3.857	4.62817	3.93359	4.53003	4.60309	5.10775	4.45035	4.41884	4.99604
ENSG00000182271	TMIGD1	-4.51628	4.51628	2.59082e-18	6.97898	7.24525	7.81499	6.85479	6.3813	6.23487	7.08167	6.51535	5.53434	5.84417	6.20819	6.06281	6.99688	6.51143	6.96082	7.12485	3.96325	5.71549	3.86239	0.45506	0.444561	2.34611	1.10494	3.12806	2.25493	0.620464	3.1129	2.05672	0.445176	0.434476	4.25244	2.26858	3.77024	3.01911	1.15995	1.65021	2.58084	0.839823	1.44005	0.526079	0.656084	4.1653	1.85571	1.99639	1.45828
ENSG00000141448	GATA6	-1.72242	1.72242	2.6199e-18	4.67271	4.54702	4.2144	4.24339	4.50889	4.18382	4.65259	4.50838	4.14857	4.18993	4.1383	4.18159	4.42983	4.02672	4.26851	4.31235	3.57026	3.18317	3.07341	2.30191	2.84376	2.82745	2.23441	3.14349	2.4969	2.38148	3.09724	2.21329	2.79788	2.77108	2.96442	2.99726	2.88391	3.14048	2.48941	2.65141	2.05068	2.29569	2.37615	2.06901	1.32268	2.46684	2.65083	2.32797	3.34265
ENSG00000162813	BPNT1	-1.49937	1.49937	2.63569e-18	5.67424	5.50651	5.79975	5.50129	5.16914	5.65254	5.47787	5.04083	5.20726	4.6862	5.11468	4.77588	5.65119	5.26217	5.77859	5.31628	4.64214	4.14776	3.95313	3.69148	3.87431	3.94688	3.71466	3.85146	3.7749	3.41776	4.06412	3.60038	3.76881	3.88708	4.0923	3.55683	3.85362	3.89614	4.09326	3.72092	3.07478	3.78445	3.12913	3.76205	3.19593	3.35245	4.46785	3.88518	3.95725
ENSG00000062524	LTK	-1.30254	1.30254	2.64757e-18	2.91476	2.96375	3.52021	2.66898	3.27399	2.68908	3.59271	3.04033	2.89107	2.52303	2.40498	2.28351	3.47528	2.28942	3.03717	2.9737	1.54666	2.03851	2.08824	1.18903	1.67947	1.68104	1.93172	2.38225	1.60578	1.40915	1.85364	2.17521	1.59717	1.58722	2.58924	1.03759	1.33731	1.52707	1.66667	1.83248	1.35038	1.69381	1.46665	1.63311	1.28806	1.38764	1.53466	1.67066	1.38449
ENSG00000106299	WASL	-1.64853	1.64853	2.68531e-18	6.02359	5.76076	5.93948	5.82097	5.78999	5.75791	5.8743	5.82303	5.66311	5.19178	5.27002	5.3298	6.08112	5.65974	5.96573	5.7393	5.17711	4.50533	4.34647	3.75149	4.21826	4.44774	3.7787	4.45603	4.06741	4.22675	4.41606	4.12027	4.26801	4.18992	4.05376	3.65395	4.21628	4.4235	3.91678	4.30785	3.65948	3.79528	3.27152	3.62954	3.14343	3.77509	3.99294	3.88991	4.57518
ENSG00000171711	DEFB4A	5.97552	5.97552	2.75232e-18	0.0143553	0.0143553	0.0143553	0.0143553	0.0143553	0.0143553	0.190526	0.0143553	0.0143553	0.184547	0.0143553	0.0143553	0.0143553	0.0143553	0.0143553	0.0143553	6.80467	3.06869	4.70419	9.00573	9.60421	7.69712	4.32054	5.15986	6.03559	8.54026	5.41421	8.4313	7.58827	7.59308	5.24288	5.9906	5.1262	7.39977	5.80606	8.41454	4.24995	1.84221	4.49364	6.94032	7.08658	6.41397	3.57742	6.8953	4.7978
OTOP2	OTOP2	-2.98517	2.98517	2.76258e-18	4.64334	4.31709	3.86593	4.92487	4.65996	4.84659	4.35133	3.93643	4.52777	2.50904	2.19676	2.08349	3.05736	3.50568	2.93938	2.79728	1.67021	2.33053	0.933414	0.466288	0.0262802	0.243401	0.172756	1.38874	0.644715	0.1599	0.112804	0.428989	0.265053	0.0331192	1.81701	0.693114	2.43144	3.16771	0.153987	0.146277	0.292758	0.153857	0.116012	0.235139	0.019366	1.27691	0.314766	0.0767657	0.814624
ENSG00000177045	SIX5	1.52386	1.52386	2.76258e-18	0.601525	1.20914	0.483457	0.403017	0.854331	0.677179	0.288429	0.333882	1.05714	1.14071	1.20445	0.656853	1.63784	0.591411	0.371771	1.72067	1.92592	1.49385	2.53623	2.3542	2.50995	2.03545	2.44782	3.01116	2.39791	1.94092	2.80126	2.27044	2.33431	2.28119	2.64279	2.17198	1.84097	2.75193	2.05193	2.805	1.51157	2.00902	3.16941	2.29828	1.83552	2.07608	2.06371	2.40103	2.88247
ENSG00000110777	POU2AF1	2.40581	2.40581	2.83789e-18	2.62765	1.92922	2.69826	2.54325	2.14584	3.25242	2.75508	2.6783	3.47573	3.01328	3.53985	4.02095	1.6581	3.83006	3.47568	2.21714	4.09402	3.97584	5.03432	5.74414	5.68886	4.49083	5.66835	5.12041	4.65815	5.10572	5.50367	5.30408	5.46772	6.1959	5.08822	4.59203	3.5911	4.54898	6.12347	5.94358	4.56824	5.50544	4.80481	5.99731	5.08327	4.14989	5.73853	5.59017	4.88264
RP11-74E22	RP11-74E22	-1.02414	1.02414	2.93071e-18	2.31374	2.113	1.80727	1.55616	1.5799	2.19827	1.70283	1.70102	1.63664	1.62045	1.55356	1.46806	1.92323	1.51889	1.50401	1.34221	0.427949	1.01514	1.42067	0.76601	0.540494	0.491904	0.736388	0.275877	0.861344	0.538757	0.7157	0.314523	0.382634	1.28795	0.781603	1.01678	0.844145	0.830004	0.493155	0.60774	0.675861	0.885684	1.0309	0.896954	0.696305	1.44668	0.457479	0.872198	0.831845
ENSG00000189221	MAOA	-2.7019	2.7019	2.93375e-18	7.77085	7.13624	7.23394	7.63053	7.22248	6.9111	7.15808	7.50649	7.02705	6.84074	6.95235	6.93492	7.33255	6.88441	7.80376	7.49402	6.26459	6.17863	5.6149	4.29265	4.19115	4.86588	4.14773	5.39709	4.35014	4.01549	5.30581	3.79708	3.93891	5.18728	5.04495	5.11134	5.09208	5.51046	3.71576	4.49475	4.5664	3.77569	4.41656	3.53335	2.62735	4.90954	4.00939	4.36989	5.54718
ENSG00000144648	ACKR2	-1.17074	1.17074	3.00612e-18	2.58171	1.33954	1.77665	2.12214	1.6586	1.93482	3.06528	1.97592	1.50954	1.57207	1.81385	1.39944	2.45215	1.6107	1.9146	2.10719	0.865998	0.554707	0.723192	0.789713	1.22497	0.839428	0.718658	0.93748	0.550802	0.679721	0.840564	1.30685	1.13796	0.89173	0.540255	0.479355	0.659258	0.662889	0.918982	0.855296	0.522096	0.785718	0.662123	0.856779	0.958115	0.396423	0.782442	0.501831	0.81921
PGAP3	PGAP3	-1.52313	1.52313	3.07007e-18	4.64216	4.52383	4.81698	4.65707	4.82116	4.64683	4.32359	4.70211	4.67384	4.14715	4.36634	4.43782	4.7055	4.22617	3.97429	4.5428	3.55817	3.5566	3.38804	2.43448	3.20218	3.37523	2.70531	3.45344	2.46328	2.47591	3.74286	2.54927	2.59285	2.81627	3.55822	3.40317	3.04201	3.40486	2.71471	3.20592	2.43226	2.80665	3.45543	2.6358	1.85754	2.6959	3.16761	3.18293	3.34649
ENSG00000198478	SH3BGRL2	-2.08888	2.08888	3.07472e-18	6.69793	6.22981	6.34038	6.15045	6.32832	6.17917	6.26669	6.25017	6.01642	5.51405	5.68343	5.61559	6.62564	6.25613	6.19309	6.26899	5.19225	4.81518	4.5224	4.07022	4.0763	4.33932	3.57523	4.5759	4.00482	4.12616	4.54476	3.90441	3.99328	4.21283	4.04137	4.01822	4.79472	5.01307	3.65938	4.5742	3.62038	3.3847	3.71385	3.34767	2.50419	4.06435	3.91967	3.71816	4.92408
RP11-13K12	RP11-13K12	-1.24709	1.24709	3.15375e-18	1.45596	1.89732	1.82244	1.10152	1.43877	1.92816	0.954971	2.34741	1.88655	1.36592	2.0675	1.45027	1.76435	2.034	0.658344	2.14385	0.630089	1.16157	0.511417	0.19706	0.269763	0.888359	0.184826	0.613249	0.184585	0.2409	1.13639	0.109814	0.570317	1.09207	0.164439	0.540583	0.190463	0.296217	0.0664433	0.293206	0.0771295	0.79333	0.335689	0.121167	0.129258	0.309397	0.176667	0.634584	0.456407
ENSG00000100055	CYTH4	1.74836	1.74836	3.16586e-18	2.17453	1.77417	1.96861	2.14215	1.82749	2.27199	2.11753	1.92922	2.58499	2.3935	2.57744	3.17178	1.51843	2.866	1.8585	2.34082	3.06585	3.22813	4.0618	4.05027	4.6204	4.54937	4.38307	3.93513	3.82049	3.80432	3.87164	4.21684	4.2471	4.11712	3.74106	3.24307	2.97319	3.37173	4.35187	4.33913	3.17497	4.18827	3.29696	4.70632	4.20859	3.19136	4.60221	4.40147	3.5972
WDR78	WDR78	-1.29997	1.29997	3.16586e-18	3.13885	2.49817	2.80659	2.77343	2.31913	2.58729	2.59252	2.77532	2.06678	1.7096	2.35778	2.19818	2.97306	2.8023	2.52163	2.27465	1.50024	1.08284	1.45386	1.10796	1.39358	1.15322	1.26093	1.12829	1.01863	0.819529	1.44525	1.0049	1.21332	1.20658	0.661978	0.980588	1.57362	1.62779	0.736111	1.19207	1.0545	0.93129	0.669861	1.34693	1.28297	1.95092	1.0706	1.08773	1.08243
ENSG00000154096	THY1	2.25422	2.25422	3.16586e-18	2.27286	1.89697	2.26694	3.08704	3.52251	3.01359	2.69913	2.5757	3.92086	4.68242	3.97468	3.95767	2.46216	3.4348	2.99085	3.34302	5.1099	3.81659	5.06724	4.99394	6.21711	5.8459	5.57969	5.0504	5.23127	5.60942	5.21491	4.95474	5.98369	5.7573	4.98854	5.08713	3.84197	5.05302	6.27682	5.57717	4.91341	6.42867	4.87407	6.09404	4.72189	5.56357	6.50976	5.06244	5.26479
ENSG00000135549	PKIB	-2.46477	2.46477	3.16622e-18	7.55888	6.71384	7.41362	7.20495	6.91842	7.17197	7.3305	6.57177	6.276	6.32826	6.5731	5.84704	6.97002	6.67265	7.36096	7.28674	5.33134	5.94553	4.8406	3.74885	4.53782	4.98589	3.83476	5.13337	4.68896	4.21983	5.11354	5.48173	3.65473	4.00641	4.72717	4.87544	5.12846	5.73558	3.22699	4.42868	4.55794	3.96623	4.59024	3.66292	3.4305	4.9366	4.4157	3.99054	5.33794
ENSG00000183723	CMTM4	-2.20081	2.20081	3.17901e-18	6.34242	6.11609	6.08385	6.14952	6.38811	6.03651	5.86276	6.52633	6.07852	5.91429	5.83329	5.89982	6.47843	6.12929	6.53206	6.14056	5.21141	4.40475	4.10325	3.93884	4.50932	4.50741	3.58848	4.47347	3.32333	3.84936	4.20488	3.71731	3.95602	4.71155	3.78483	3.78165	3.97569	4.43946	3.73971	4.36114	3.39873	3.72179	3.62807	3.32227	2.44512	3.26359	3.88378	4.02721	4.59521
ENSG00000176595	KBTBD11	-1.50979	1.50979	3.17901e-18	4.03064	3.51427	3.62244	3.5695	3.43196	3.72272	3.54861	3.63981	3.53217	3.34048	3.33218	3.16635	3.598	3.65674	3.61277	3.71881	2.94557	2.14906	1.94572	1.86072	2.00141	2.15973	1.4156	2.29464	1.79315	2.09603	2.2584	2.11333	2.0339	2.1104	2.12228	1.71673	2.00317	2.43293	2.15678	2.26724	1.46242	2.27319	1.68041	1.79435	1.37005	1.21325	2.45612	2.10067	2.64367
ENSG00000172818	OVOL1	-1.49623	1.49623	3.22761e-18	4.02799	4.12203	3.87468	3.86974	4.14236	3.63771	3.97777	3.89546	3.34383	3.3795	3.60387	3.54309	4.11872	4.34589	4.18533	4.15426	2.93043	3.06162	2.48736	2.85585	2.48844	2.96643	2.18717	2.52474	2.43669	2.2112	2.61148	2.4372	2.19305	1.96654	2.89617	2.51058	2.53513	2.92676	2.19856	2.12045	2.04306	1.99885	1.51172	2.05043	1.76133	2.31293	2.38521	2.38902	3.22146
CNKSR3	CNKSR3	-1.38085	1.38085	3.28457e-18	3.59043	4.01793	2.64538	2.67848	3.3113	2.96357	3.56062	3.10861	2.63673	3.26614	3.0607	3.03527	4.18472	3.27617	3.13976	3.28119	2.21515	1.82183	1.83592	1.7253	2.00727	2.00432	1.76846	1.9591	1.89371	1.82636	2.36508	1.84948	2.31687	1.64067	1.95472	1.38178	1.75967	2.04712	1.95531	1.84527	1.33102	1.95218	1.11437	1.80232	1.63208	1.90527	1.95271	1.82583	2.25547
GPD1L	GPD1L	-1.85687	1.85687	3.34407e-18	5.6503	5.55087	5.45677	5.6872	5.55023	5.8756	5.66532	5.44358	5.35342	5.03964	4.96122	4.90802	5.52331	5.45416	5.83949	5.27123	4.75694	4.34389	4.02004	3.03562	3.70357	4.16988	3.4103	4.15007	3.65679	3.12836	3.93346	3.28392	3.38847	3.93883	3.43676	3.51623	3.92645	4.13578	3.07248	3.70147	3.31578	3.24717	2.88059	2.99865	2.60222	3.32412	3.52835	3.79516	4.15692
AC093818	AC093818	1.32965	1.32965	3.43272e-18	1.42755	1.5743	1.11377	0.854746	1.62223	1.20063	0.8035	0.914297	1.89879	1.33096	1.41603	2.00741	1.68742	1.65049	1.09072	1.89251	2.42817	2.34687	2.88094	3.11267	2.84699	2.32691	2.92035	3.03244	2.77497	2.53707	2.80989	2.89581	2.82408	3.43238	2.3065	2.3257	2.05942	2.66989	2.89803	3.14783	1.9143	2.84497	1.68185	2.95591	2.4598	2.61692	2.80436	2.76209	2.49406
ENSG00000157005	SST	-3.01765	3.01765	3.57851e-18	6.71134	8.09251	8.06807	7.74387	8.84177	6.32085	8.37337	7.79002	7.68134	6.61484	6.82833	7.48303	7.70694	7.41902	8.01044	7.22808	5.40888	6.21189	5.0139	4.11278	4.37056	6.18255	4.4244	5.87917	4.45241	4.59226	4.59035	4.58559	5.49745	4.91165	5.54675	5.09415	4.12766	4.9234	3.7094	4.05703	4.90607	3.30947	4.93649	3.78317	3.00531	4.29944	2.95568	5.0963	5.7984
ENSG00000086065	CHMP5	-1.07004	1.07004	3.61489e-18	6.85898	6.52164	6.73613	6.7652	6.57735	6.58915	6.67108	6.29288	6.11591	5.87291	6.12374	6.14189	6.67933	6.38046	6.56796	6.49341	5.78753	5.70974	5.51342	5.24921	5.47012	5.61603	5.32768	5.60427	5.46571	5.12379	5.39417	5.88585	5.2547	5.2739	5.45109	5.42275	5.451	5.69207	5.1338	5.52351	4.47378	5.30341	4.96203	5.21535	5.06617	5.59669	5.3655	5.35014	5.82243
ENSG00000140832	MARVELD3	-1.67833	1.67833	3.64154e-18	5.80214	5.35675	5.22446	5.0619	5.15261	4.93502	5.30637	4.90428	4.37125	4.38375	4.66266	4.86662	5.27394	4.94239	4.92673	5.28453	4.22507	3.95466	3.79057	3.18412	3.29528	3.42356	2.96099	3.61557	3.31156	3.00797	3.68299	3.32774	2.93597	3.13027	3.86482	3.23077	3.78286	4.17081	3.14326	3.11796	2.95925	3.07231	2.79277	2.88729	2.52072	3.83645	3.60832	3.30134	3.83551
ENSG00000277751	LILRB2	2.08702	2.08702	3.68677e-18	1.42358	0.8642	1.00612	1.47731	1.02105	0.807363	1.28457	1.53022	1.57531	1.81869	1.27769	1.80207	0.999322	1.05381	1.10084	1.31098	3.40896	2.29466	3.30842	3.33457	3.88561	4.40803	3.81625	3.02231	3.0262	3.47273	2.71859	4.00759	3.85926	3.23688	3.4459	2.36516	2.36706	3.0194	3.11345	3.02114	2.82442	3.29428	2.78232	3.48224	4.99704	2.61122	3.96206	4.22578	3.62538
ENSG00000174827	PDZK1	-2.29674	2.29674	3.76043e-18	4.82457	4.15891	4.84635	0.445409	3.03773	2.83346	0.31313	2.95451	2.87259	2.55572	2.51048	2.23309	3.51779	3.28408	2.57122	3.13342	0.359251	1.69042	1.07622	0.481929	0.635504	0.31808	0.472997	0.593688	0.62008	0.41955	0.642239	0.351357	0.639436	0.610398	1.45917	0.57717	0.195411	0.7446	0.369941	0.488823	0.251374	0.648281	0.569666	0.348527	0.433558	0.954665	0.785668	0.76297	0.378578
ENSG00000138942	RNF185	-1.00085	1.00085	3.76043e-18	4.66515	4.41838	4.76896	4.64461	4.62783	4.40954	4.40545	4.56106	4.54664	4.17773	4.44542	4.5502	4.67805	4.5145	4.43122	4.31317	3.95842	3.62306	3.7658	3.40894	3.74113	3.78297	3.59676	3.6856	3.36021	3.30944	3.63377	3.5481	3.60939	3.6006	3.5887	3.3686	3.31394	3.66826	3.54597	3.60699	2.89327	3.57344	2.7813	3.57745	3.01436	3.41757	3.54619	3.58177	3.76863
ENSG00000070214	SLC44A1	-1.82662	1.82662	3.78595e-18	6.47682	6.10147	6.40467	6.3981	6.15893	6.23412	6.26783	6.18197	5.98631	5.85722	5.76316	5.89585	6.3465	6.2182	6.5367	5.95562	5.51647	4.25266	4.46328	4.4354	4.65101	4.64864	4.19535	4.36734	4.24193	4.41544	4.28997	4.42722	4.45084	4.84786	4.01878	3.53076	4.26778	4.3096	4.34735	4.5969	3.76019	4.35712	3.31245	4.17714	3.40006	4.04522	4.4018	4.38873	4.65039
ENSG00000170915	PAQR8	-1.6763	1.6763	3.8163e-18	6.25014	5.58557	6.06808	5.90341	5.50545	5.67094	6.29871	5.69154	5.5922	5.33722	5.54647	5.5024	5.87737	5.57545	5.87606	5.95239	5.14526	4.50752	4.73186	3.66337	3.95391	3.86307	3.67013	4.22397	4.21616	3.98001	4.27836	4.05532	3.9484	4.06683	4.45759	3.97842	4.22464	4.87266	3.68339	4.20592	3.79482	3.92138	3.51153	3.98848	3.02806	3.93601	4.27211	4.13544	4.53501
ENSG00000066468	FGFR2	-1.4888	1.4888	3.95951e-18	4.23738	3.53624	3.20259	3.03378	3.85809	3.70581	3.53111	3.34371	3.65145	3.20425	3.50697	3.51283	3.91938	3.91929	2.87554	3.54852	3.17358	2.5827	2.5566	2.12062	1.86025	1.91257	1.87653	2.60933	1.98474	1.88682	2.6646	1.45439	1.75583	2.21608	1.71962	2.0695	2.41851	2.50927	2.17766	2.1163	1.87417	2.17485	1.74623	1.58005	1.71642	2.23628	2.51349	2.37278	2.56186
ENSG00000185386	MAPK11	1.33203	1.33203	4.02905e-18	0.741523	0.452964	0.454239	0.455271	0.644087	0.941249	0.509027	0.629538	1.03132	0.779588	0.820747	1.08025	0.923917	0.81881	0.718894	1.05513	1.68482	1.2929	1.70549	1.60051	2.6681	2.37326	2.50174	2.11557	1.79556	2.10923	2.23726	2.26198	2.21447	1.90389	1.96233	1.75792	1.57744	1.73374	2.47949	1.97622	1.03998	2.30232	2.80097	2.31609	2.11873	1.52005	2.82049	2.44806	2.06112
ENSG00000166741	NNMT	2.90091	2.90091	4.08502e-18	2.89782	2.35473	1.6633	2.60265	2.29781	2.46315	2.67827	2.95647	4.77043	4.70177	3.41029	3.29531	2.96875	4.36259	2.33165	3.7895	5.51885	5.75018	5.39048	5.59066	6.56129	7.15046	6.5115	5.9379	5.33968	5.69105	5.19867	6.42877	5.67312	6.53418	5.46094	5.41852	4.98955	5.04807	6.3038	5.83445	4.28161	7.45047	6.99239	5.26855	6.81824	5.07627	6.17437	5.97344	5.87145
RP11-486O13	RP11-486O13	-1.9273	1.9273	4.08554e-18	4.033	3.39779	4.16742	3.32051	3.24604	2.8222	3.75277	3.45465	2.05984	2.34147	3.09766	2.70708	3.45122	2.65515	3.48876	3.57482	2.24242	2.47129	2.31783	1.02666	0.850639	1.49247	0.922038	1.64547	1.27864	1.31359	2.06764	0.277306	0.615237	1.51228	1.28161	1.44642	1.63807	1.29631	1.16279	1.29848	1.214	0.581438	0.943531	1.14294	0.895745	1.44451	0.994341	1.36474	1.32838
ENSG00000143416	SELENBP1	-2.89802	2.89802	4.08554e-18	9.32652	9.41798	9.46594	8.89746	9.1779	9.70782	9.65522	9.05709	9.14862	8.91377	8.637	8.97146	9.43888	9.09016	8.54778	9.40076	7.0136	8.44449	7.82748	5.06059	5.94471	6.72868	6.43128	7.58583	6.00543	5.01418	7.33005	5.52203	5.84926	6.40717	6.93821	7.61253	7.16024	7.23221	5.05466	6.30707	6.36541	5.79533	7.40835	5.49519	4.5564	6.95707	4.93343	6.78905	6.4575
RETSAT	RETSAT	-2.01023	2.01023	4.12205e-18	7.30865	7.16485	7.37792	7.0583	6.99873	7.14181	7.3653	6.77406	6.40665	6.14481	6.58708	6.28616	7.47059	6.65269	7.18798	6.81089	6.29317	5.63616	5.18191	4.98445	5.22964	4.86484	4.2541	5.37684	4.33818	4.75146	5.15417	4.73292	4.84172	4.91199	5.44636	4.87773	4.78299	5.79388	4.79837	4.99282	4.35841	4.55539	3.46624	4.5816	4.26137	4.62947	5.20127	5.05407	5.7629
ENSG00000169242	EFNA1	-1.97667	1.97667	4.14241e-18	6.28708	7.71931	7.45706	6.51776	6.1645	5.88144	7.04277	7.0012	5.1316	6.61796	6.84361	5.61128	7.18792	6.12962	6.55639	5.77693	5.12001	5.02532	4.4451	4.67351	5.2069	5.10606	4.06331	4.93854	4.41895	4.54759	4.61673	4.2409	4.1847	4.20506	4.97538	4.69313	4.83501	5.20719	4.34647	4.76292	3.53081	3.8309	4.05102	4.57119	3.97748	4.63808	4.52109	4.34651	5.51477
ENSG00000054938	CHRDL2	2.70746	2.70746	4.25776e-18	0.512227	0.0260196	0.253711	0.385564	0.732043	0.112624	0.370823	0.230424	0.316215	1.87421	0.990955	0.518142	0.470511	1.05631	0.286266	0.226237	3.15937	1.03492	2.10802	2.94714	3.7738	3.10672	4.0775	3.55735	3.0906	3.7582	3.29237	2.76077	4.07144	3.25394	3.83684	3.10088	1.54903	1.76905	4.96183	3.0128	1.93953	3.86883	3.22839	3.80251	2.6328	1.92748	4.52952	3.20874	3.53385
ENSG00000158467	AHCYL2	-2.506	2.506	4.322e-18	7.82569	7.37145	7.76613	7.84256	7.49992	7.70238	8.04266	7.78172	7.58305	7.09975	7.17706	7.13762	7.84033	7.26787	8.34311	7.40688	6.70923	5.96494	5.35833	4.71524	5.40622	5.86236	4.51973	5.57393	4.92009	4.96876	5.40424	5.48711	4.98458	5.54284	5.09249	4.2642	5.15662	5.19189	5.02093	5.25825	4.96064	4.86846	3.58637	4.4477	4.09808	4.43875	5.23127	5.37883	5.40183
ENSG00000262406	MMP12	3.31828	3.31828	4.37033e-18	3.04404	2.84477	2.63689	4.59982	3.61836	4.42801	4.6584	1.30346	4.05763	5.38429	3.04066	4.1487	1.10729	3.68325	4.6936	3.66418	6.88578	5.1475	6.1838	7.3376	7.44074	7.34083	7.03948	6.34997	7.69633	7.84422	6.23233	8.44833	6.86511	7.31289	6.41739	6.30231	5.09298	6.05015	7.24636	6.86949	5.48283	6.14279	5.4279	7.38799	7.53872	5.23061	7.94182	6.31253	7.61559
ENSG00000214212	C19orf38	1.28794	1.28794	4.38127e-18	0.878788	0.698165	0.397091	0.677089	0.487805	0.677928	0.773828	0.722903	0.874616	0.720883	0.804268	1.13908	0.705571	1.04663	0.485921	0.683202	1.6173	1.18935	2.14369	1.92828	1.91678	2.20761	2.47009	1.87625	1.99349	1.55714	1.53585	2.62959	2.1804	1.67573	1.71664	1.74106	1.61245	1.94291	1.79223	2.08485	1.33976	2.10849	2.12347	2.06019	2.67575	2.10705	1.88436	2.6583	2.14045
KRCC1	KRCC1	-1.13463	1.13463	4.45322e-18	5.72069	5.95088	6.14402	6.09452	5.47856	5.86895	5.84707	5.70729	5.58189	5.45313	5.56798	5.28626	6.01593	5.84901	6.0885	5.95194	5.0085	4.98985	4.7238	4.28124	4.73278	4.96633	4.60328	4.59979	5.22545	4.50647	4.78426	4.93735	4.57504	4.83437	4.69614	4.58448	4.69644	4.77892	4.233	4.88625	3.96839	4.46303	4.07167	4.49011	4.09962	4.63267	4.64639	4.54458	5.15313
CXCL8	CXCL8	3.97653	3.97653	4.46643e-18	0.195801	0.440995	1.40267	1.20808	1.08773	1.00324	0.854131	2.38629	2.04359	0.735747	0.453059	0.733372	1.1865	3.00324	2.99765	1.64754	4.98452	3.05712	4.82855	6.09847	5.99104	5.99813	5.35409	4.78832	4.81918	6.28024	4.0381	7.16578	7.63821	5.42303	3.60671	4.50063	4.22966	4.55453	5.02492	5.31163	3.38904	6.1235	3.30979	4.22961	5.56074	4.95405	4.89607	5.37966	5.7741
ENSG00000119042	SATB2	-2.27759	2.27759	4.56311e-18	5.66208	5.21069	5.46843	5.02218	5.45168	5.23959	5.02945	5.6462	5.65101	4.84638	5.34332	5.19919	5.63833	5.54648	5.82287	5.57336	4.56059	4.21777	3.66719	2.83764	3.26965	3.41331	2.68235	3.88622	2.7157	2.98433	4.16569	2.28001	2.85842	3.65766	3.01578	3.24999	3.68247	3.67168	2.40106	3.40688	3.11665	2.61676	2.50721	2.44911	1.2005	3.12188	2.69084	3.28268	3.87423
ENSG00000009765	IYD	-1.66191	1.66191	4.65529e-18	3.29995	3.50774	3.8712	2.47228	3.51729	3.01546	2.95769	2.90167	3.24978	3.05436	2.64171	3.14819	3.62936	3.23655	2.83303	3.22271	2.834	1.73565	2.01057	1.60777	1.51395	1.67401	1.46733	1.9233	1.15088	1.05998	1.9539	1.12915	1.2102	1.912	1.3639	1.43664	1.99653	1.86517	1.08665	1.89286	0.995636	0.9473	1.32406	1.09403	0.271629	1.89371	1.24385	1.0939	1.74571
ENSG00000177984	LCN15	-1.85629	1.85629	4.65529e-18	2.08257	2.4929	2.92168	3.19361	2.30009	3.7086	3.67963	2.47004	2.07142	1.57488	1.80995	1.3048	2.88751	1.64805	2.7092	1.23334	0.400691	2.99279	0.584318	0.21625	0.75262	0.265053	0.236842	0.91549	0.357608	0.705668	0.493699	0.5308	0.739451	0.563802	0.537604	0.167474	0.558062	1.16646	0.202788	0.462136	0.234109	0.133552	0.848149	0.888055	0.215293	0.71664	0.0464198	0.914174	0.288288
CLEC2B	CLEC2B	1.35531	1.35531	4.65529e-18	2.64104	2.13875	1.98105	2.1043	2.06815	2.3825	2.20323	2.06643	2.55876	2.27926	2.52602	2.80141	1.88495	2.51061	1.7062	2.34886	2.68793	3.11473	3.73822	3.16721	3.60679	3.69433	4.0016	3.55672	3.68134	3.5619	3.58925	4.03866	3.73979	3.35332	3.16598	3.33168	3.01057	3.07786	3.7795	3.84817	2.57763	3.81091	3.55837	3.72073	4.36253	3.37608	3.76711	3.78156	3.575
SLC22A4	SLC22A4	-1.36596	1.36596	4.65529e-18	3.19917	2.55093	2.62002	2.31159	2.74002	1.66371	2.53424	2.38164	2.17498	1.56409	2.01375	2.54406	2.60182	2.28898	1.78165	2.12786	1.05492	1.29825	0.770592	0.877658	1.27769	1.5839	1.19598	0.602647	0.696208	1.00684	0.922837	1.08468	1.09444	1.64473	0.492622	0.823969	0.737168	0.706367	0.806357	0.703021	0.430692	0.832153	0.461015	0.567234	0.857249	0.759471	1.1586	1.06853	1.09255
ENSG00000158106	RHPN1	1.337	1.337	4.65529e-18	0.846714	0.814936	0.505251	0.840524	0.667029	0.792914	0.555895	0.751704	0.789637	0.665547	0.993305	1.00396	1.71563	0.625897	0.490734	1.54355	2.25888	1.75082	2.2817	1.95791	2.97807	2.39613	2.22833	2.49447	1.63357	1.97357	2.35259	2.05214	2.31869	2.32998	2.30106	1.7155	1.67825	2.30346	2.42702	2.46011	1.40261	2.17687	2.87417	2.31916	1.65035	2.0963	2.27235	2.68082	2.36536
ENSG00000183578	TNFAIP8L3	-1.24344	1.24344	4.65529e-18	2.16694	1.89356	3.23993	2.31771	2.63773	2.85772	3.18317	3.15309	3.13166	2.89906	2.80733	3.65441	2.34741	3.07255	2.35778	3.56196	1.46477	2.31139	1.79081	1.22774	1.69853	1.69301	2.18948	1.62723	1.77955	1.21742	1.81098	1.49078	1.63654	1.72666	1.84314	1.81901	1.11829	1.18365	1.8532	1.54013	1.26532	1.94028	2.22188	1.6819	1.47716	1.25894	1.91008	1.53336	1.70421
CFC1	CFC1	-1.2311	1.2311	4.7507e-18	1.82367	1.5612	2.23383	1.90342	2.36382	1.57802	1.70057	2.2416	1.69849	1.22965	1.11477	1.79934	2.21375	2.03938	1.48589	1.28368	0.82989	1.12327	0.562152	0.396412	0.518928	0.902228	0.394404	1.11869	0.793929	0.265533	1.18326	0.360162	0.523662	0.717833	0.781637	0.746966	0.811266	0.72513	0.0279835	0.430532	0.418212	0.0152164	1.12048	0.291132	0.0814323	0.951722	0.551039	0.751875	1.32562
ENSG00000163743	RCHY1	-1.04123	1.04123	4.76939e-18	5.07242	4.85343	4.87006	5.13607	4.98035	5.02052	4.68764	4.98154	4.65513	4.21773	4.37602	4.45095	4.69986	4.95629	4.85132	4.65307	4.24005	4.08675	4.09176	3.76123	3.7605	4.01216	3.78924	3.75842	3.81111	3.53982	3.89003	3.8777	3.70044	3.89425	3.45194	3.94746	3.63671	3.76988	3.71944	3.94835	2.89588	3.93121	3.16314	3.81246	3.49301	3.74628	3.66589	3.74341	4.12159
ENSG00000026559	KCNG1	-1.35733	1.35733	4.82183e-18	2.77064	3.1103	2.0644	2.69223	2.06681	1.20257	2.2924	0.885301	1.5613	2.07101	2.5457	1.99729	1.98572	2.22132	2.19809	2.45733	0.499384	1.11909	0.459883	0.483302	0.951267	0.651949	0.878914	0.521081	0.949796	0.336923	1.2122	0.605665	0.438942	0.794753	0.928806	0.628484	0.796199	0.322194	1.38012	0.854107	0.225633	1.11876	0.624354	1.39589	0.446701	1.05755	1.15678	0.466726	0.681818
FAM117B	FAM117B	-1.04314	1.04314	4.96559e-18	2.90209	2.84527	2.31661	2.65794	2.70839	2.76447	2.6355	2.88166	2.70217	2.45927	2.56854	2.58475	2.95045	3.03522	2.60379	2.70942	2.3234	1.75732	1.75668	1.37757	1.81127	1.73157	1.59879	1.8768	1.62157	1.43061	2.07697	1.3955	1.76409	1.79406	1.25562	1.48032	1.44541	1.66015	1.77581	1.93734	1.14065	1.71198	1.5512	1.68742	1.15419	1.21692	1.58804	1.78153	1.92364
ENSG00000162366	PDZK1IP1	2.09216	2.09216	4.97407e-18	6.54504	5.82692	6.43808	6.03923	6.61443	5.69069	6.51072	6.12746	5.31528	5.66143	5.38246	6.01974	5.75325	6.28356	4.99712	6.46448	8.86467	7.67086	7.80383	8.46153	8.91401	8.58913	7.26264	8.10683	8.08542	8.26561	8.17714	9.07646	8.20314	8.22379	8.20489	8.05976	7.94232	9.27205	7.55707	8.34817	7.20432	6.82628	8.13633	8.06735	7.71767	8.58482	7.27206	7.80406	8.98455
ENSG00000223749	MIR503HG	1.6829	1.6829	5.03533e-18	0.0143553	0.0932126	0.0143553	0.0143553	0.0143553	0.0143553	0.0143553	0.330742	0.323497	0.390095	0.683157	0.263107	0.0143553	0.16818	0.0143553	0.10219	0.726142	0.708002	1.59531	1.95583	2.48388	2.32562	2.1932	1.48965	2.40569	2.5292	1.36418	1.10205	2.23257	1.29478	2.43349	1.42272	1.60227	2.31754	1.766	2.30938	1.40441	1.85004	1.74541	1.92284	2.0939	2.59414	1.90196	2.18555	2.13553
ENSG00000224051	CPTP	-1.06642	1.06642	5.61276e-18	5.09688	4.78372	5.05048	5.14407	4.91959	4.82464	4.92103	4.91776	4.61442	4.37723	4.65055	4.65102	4.75092	4.82129	4.99416	4.97192	4.28595	4.28783	3.99049	3.66631	3.95477	4.01699	3.63841	3.97965	3.60591	3.43452	3.93787	3.88032	3.57508	3.53233	4.25561	4.03841	3.94589	4.34297	3.5365	3.77536	2.96312	3.68518	3.80022	3.6362	3.05963	3.79949	3.69761	3.69756	4.2552
ENSG00000244437	IGKV3-15	3.05808	3.05808	5.61276e-18	7.28602	7.68952	7.47647	7.7945	8.02191	7.57129	8.22381	8.41821	9.353	8.73668	8.54813	9.84614	7.2881	8.84013	7.45657	7.63475	9.18042	9.61974	11.2634	11.9666	11.0852	9.47476	11.2191	11.569	11.3232	10.3299	10.802	10.9208	11.8833	9.8776	12.2591	10.3867	9.38373	11.5261	12.1158	12.0866	10.0064	12.2499	9.48577	11.8837	10.6553	11.3187	11.5884	11.2619	11.1184
ENSG00000243466	IGKV1-5	2.8928	2.8928	5.64001e-18	7.00797	7.28021	7.45856	8.25179	7.84391	8.04873	8.17508	8.59012	9.32482	9.0189	8.83634	9.60155	7.30351	9.13897	6.90371	7.47705	9.58943	9.39102	11.0045	10.9089	10.623	9.1166	11.653	10.7433	11.8138	10.8153	10.9465	11.2353	11.9717	11.2565	11.4996	9.98412	9.16992	11.0581	11.9674	11.7217	9.61505	11.3363	9.7872	12.3583	11.253	10.708	11.8286	11.076	10.8562
ENSG00000119535	CSF3R	3.18145	3.18145	5.7989e-18	1.15989	0.715665	0.682807	1.15898	1.17811	0.923773	0.918043	0.6545	1.22663	0.986724	0.985092	1.43675	0.824458	0.775034	0.875418	1.15101	4.38421	3.0348	4.2543	4.64527	5.19105	6.12409	4.31048	3.96735	3.23401	5.28647	2.93081	5.11453	5.15922	5.00933	2.436	2.8863	3.4097	3.55777	4.10129	4.06343	2.88315	4.43852	3.20944	3.37078	5.20423	2.69185	4.06175	5.20711	3.93087
ENSG00000224080	UBE2FP1	-1.43414	1.43414	5.8343e-18	3.66902	2.91181	3.51942	2.6481	2.90601	2.97014	3.16936	2.74125	2.70536	2.00468	2.4414	2.61068	3.10613	2.80226	3.50887	3.05327	2.19503	2.32048	1.58092	1.391	1.68145	2.00529	1.07649	2.16585	1.38278	1.84892	1.86655	1.5426	1.35411	1.17938	1.48599	1.05005	1.36104	1.336	1.14339	1.88139	1.41094	0.91963	1.38648	0.885699	1.41078	1.3531	1.31701	1.168	1.78044
ENSG00000240498	CDKN2B-AS1	-4.03925	4.03925	5.8794e-18	6.64349	6.40844	6.6379	6.64083	5.8357	6.07581	6.17827	6.1124	5.08298	5.34784	5.30929	5.28804	6.41826	5.95702	6.21012	5.7246	3.46835	4.74852	3.55465	0.60539	0.505149	1.50111	0.903941	3.5145	1.76498	0.314778	2.30629	2.20314	0.560959	0.922457	4.24838	3.23879	4.10821	2.7289	1.05269	1.41603	1.93972	1.42905	1.95002	0.687329	0.661567	4.00561	1.5036	1.09397	2.04362
ENSG00000100365	NCF4	1.37566	1.37566	6.15533e-18	3.41168	2.42099	2.71499	2.75435	2.88481	3.39451	3.38128	2.96612	4.11496	2.71447	3.40456	3.82011	2.62049	3.56711	2.69639	3.07461	4.01266	3.84743	4.71505	4.18888	4.5278	4.63077	5.11728	4.65475	4.49761	4.0101	4.48385	4.60041	4.64918	4.5328	4.50093	4.22175	3.43829	4.42575	4.71034	4.88009	3.67391	4.39987	4.52061	4.81198	4.65167	4.37312	4.66856	4.87902	4.48873
PLEKHB2	PLEKHB2	-1.5459	1.5459	6.23658e-18	6.60468	6.24954	6.57388	6.76666	6.4434	6.47193	6.37713	6.64213	6.09769	5.96081	5.91709	6.06343	6.43639	6.21101	6.90127	6.27104	5.7425	5.30455	5.00615	4.79609	5.14169	5.27056	4.66163	5.0671	4.57954	4.68929	4.89537	5.1756	5.04591	5.09299	4.8468	4.46001	4.25277	5.10636	4.84682	4.98084	4.2455	4.93531	4.01089	4.74231	4.48258	4.50793	4.92026	5.09036	5.19795
C15ORF38-AP3S2	C15ORF38-AP3S2	-1.11874	1.11874	6.68976e-18	4.3914	4.11157	4.09305	3.92569	3.96199	4.19357	4.20918	4.06092	3.864	3.84913	3.87165	3.85055	4.04438	4.40049	4.12072	3.82661	3.28669	2.98901	3.32449	2.60559	3.37248	3.25963	2.92119	2.95252	2.896	2.66805	2.87629	3.5104	2.96425	3.13899	3.03404	2.9641	3.15392	3.3848	2.75067	2.94856	2.33039	2.81506	2.34928	2.57981	2.36281	3.65082	2.93862	2.98841	3.11232
ENSG00000179750	APOBEC3B	-1.78467	1.78467	6.70835e-18	4.86878	4.02812	4.32695	4.2103	3.70496	4.59829	4.34432	3.48821	2.68154	2.56174	3.94277	3.75	4.4693	3.56129	3.51745	4.18155	1.90466	2.76969	2.91642	2.48231	2.29246	1.71984	2.23002	2.5289	1.8425	1.74304	2.60315	1.19975	2.31742	2.22305	2.1432	1.72775	2.41676	2.63266	2.35848	2.57274	1.94568	1.7461	1.85527	1.40577	1.54032	3.11352	1.85711	2.2966	2.53675
ENSG00000185885	IFITM1	1.76476	1.76476	6.82909e-18	5.98419	5.45588	5.04796	5.34594	5.58497	6.27468	6.85528	5.79513	6.25991	5.54042	5.87672	6.53143	4.9325	5.91549	4.65186	5.40134	7.79322	7.13544	7.31765	7.68706	7.96959	8.2803	7.89685	7.52165	7.62682	7.61945	7.18979	8.47553	7.37363	7.37638	7.16495	7.25616	7.22054	7.68391	7.29168	7.25765	6.45411	7.60465	6.98694	7.27757	8.14119	7.62053	6.83483	8.08065	7.49187
ENSG00000197372	ZNF675	-1.02835	1.02835	6.90782e-18	3.46032	3.51673	3.20732	3.17122	3.04595	2.99541	2.85663	2.80362	3.44626	2.92795	2.98939	2.74855	3.40437	2.90966	3.47716	3.26279	2.22694	2.42277	2.37039	1.98583	2.21952	2.16851	2.51101	2.06316	2.34457	1.91181	2.27525	1.6717	2.07413	2.54488	2.07355	1.77066	1.94508	1.68073	2.39698	2.13205	1.59091	1.97405	1.86263	2.35157	1.96828	1.95877	2.14052	2.12482	2.3029
ENSG00000154589	LY96	1.49533	1.49533	7.07049e-18	2.94088	2.64943	2.89707	3.33249	2.58717	3.07212	2.9419	2.89035	3.56035	2.45702	2.97951	3.59456	2.14793	3.42608	2.99773	2.67421	3.45603	3.65531	4.49491	4.12757	4.2305	3.98699	5.06491	4.27658	4.55251	4.16343	4.36537	5.19557	4.83058	4.40357	4.40911	4.33071	3.50185	4.17729	4.70142	4.66984	3.3216	4.69205	4.41361	4.90536	4.7489	4.30174	4.41864	4.34619	4.55574
ENSG00000168268	NT5DC2	1.46643	1.46643	7.23731e-18	2.83802	3.3487	3.08202	3.50826	2.94869	4.25637	3.316	3.10316	4.17494	3.41826	3.04831	3.49347	3.37939	3.36196	3.59213	2.88348	4.0988	3.42059	4.73925	5.06677	4.90039	4.57403	5.31257	4.87836	4.76211	4.25232	4.95419	4.74385	5.3151	4.7083	4.92504	4.51938	4.02717	4.78318	5.15364	5.37616	4.53454	4.98795	4.59112	5.78055	4.45863	4.6049	4.91941	4.87835	4.75474
ENSG00000162520	SYNC	-1.16344	1.16344	7.31583e-18	2.24376	1.66975	2.65352	2.85806	2.60082	1.99671	1.67843	2.42621	2.32826	2.48728	1.89391	2.06036	1.90076	2.31542	2.42113	2.37033	1.40697	1.00252	1.50477	0.738508	1.01535	0.746966	1.63325	0.842472	1.58751	1.3527	0.882479	0.715946	0.987641	0.928753	1.41435	0.731948	1.015	0.737592	1.3072	1.22595	0.839919	1.86592	0.435405	1.25344	0.845044	1.02722	1.7853	1.17268	0.937329
ENSG00000074410	CA12	-2.37507	2.37507	7.58941e-18	7.5618	6.86933	7.3608	6.35723	6.23151	6.81751	7.02567	6.8343	6.47623	6.52803	6.88967	6.0593	7.04613	6.94545	7.29702	6.68154	5.85132	5.12864	4.33389	4.60606	4.28927	4.82297	3.97774	4.90048	4.2836	4.12319	4.42716	5.08036	4.49001	4.23475	4.61832	3.31075	4.69487	4.84019	4.58459	4.04137	3.91651	4.73272	3.08117	3.73405	3.24949	4.23412	4.711	4.54915	4.5548
ENSG00000142694	EVA1B	1.41032	1.41032	7.79258e-18	2.61671	2.53961	2.25535	2.73431	2.94221	2.47604	2.71879	2.77848	3.15028	2.77178	3.03309	3.65695	2.56786	2.62181	2.22946	2.95568	3.84207	3.06407	4.13856	3.92843	4.39647	4.29352	4.53848	3.89298	4.18489	3.66717	3.89147	4.57862	3.8722	3.74149	4.25351	3.82917	3.7608	4.26451	3.99783	3.99388	3.25828	4.76215	5.41642	4.21185	4.57164	4.47472	4.29416	4.375	4.11085
ENSG00000197165	SULT1A2	-2.55527	2.55527	7.84582e-18	4.84537	4.24257	4.73126	4.38138	3.92416	4.09679	5.24686	4.57153	3.63623	3.5683	4.14178	3.01774	4.42544	3.85467	4.45162	4.17465	2.28063	3.53224	2.84175	0.610747	0.942991	1.67184	1.50034	2.6623	1.68028	0.544288	1.97944	1.40332	0.534819	0.866156	3.11623	2.26114	2.6345	2.84418	0.74429	1.39758	2.07008	1.09788	2.29205	0.792556	0.780058	2.17655	1.97196	1.05374	1.85738
ENSG00000172572	PDE3A	-1.78453	1.78453	7.92499e-18	3.95802	3.82597	3.67731	3.94158	3.89118	3.49283	3.86296	3.8183	3.5967	3.74884	3.54797	3.66564	4.08338	3.74909	4.6643	4.06104	3.91879	2.72478	2.84054	1.89309	2.09299	2.25701	1.86068	2.54683	1.9706	2.21903	2.17683	1.45491	1.92064	2.46077	2.03111	1.76859	2.37668	1.99491	1.88382	2.30588	2.02013	1.53759	1.34602	1.53217	0.865198	1.94527	1.58592	2.29578	2.56574
ENSG00000163453	IGFBP7	1.6976	1.6976	8.06591e-18	5.89659	5.15486	5.36103	5.62907	6.19851	5.4384	5.89386	5.57942	6.76841	6.76809	6.48095	6.92233	5.51705	6.20317	5.40866	5.8383	7.03984	6.47477	7.51577	7.66182	8.41549	7.81588	8.04882	7.19285	7.38168	7.64657	7.73224	7.86695	8.30089	7.57706	7.68419	7.42662	6.93112	7.4557	7.74372	7.96216	6.38129	8.18595	7.31543	7.87607	7.66947	7.78968	7.85415	7.95245	7.84907
ENSG00000167157	PRRX2	1.19507	1.19507	8.06591e-18	0.536172	0.278211	0.286585	0.357541	0.197035	0.364225	0.461225	0.444678	0.469573	1.00583	0.697391	1.02056	0.281419	0.333687	0.314604	0.371838	1.29184	0.909243	1.287	1.64418	1.9008	2.47386	1.81799	1.39116	1.63645	1.44318	1.71743	2.32478	1.21151	2.09353	1.77892	1.60668	1.40904	1.82778	1.61282	1.7924	0.927586	1.71883	1.5066	1.41305	1.9164	1.67789	1.90927	2.05703	1.81221
ENSG00000237424	FOXD2-AS1	-1.23882	1.23882	8.36044e-18	3.09603	3.00418	2.56159	2.15585	2.32282	2.25837	2.31121	2.78381	2.68374	2.10007	2.67451	2.46441	3.3273	2.82753	1.99801	2.76039	1.70523	1.66084	1.55577	1.44031	1.38034	1.70159	1.1562	1.53819	1.21798	1.11823	1.69033	0.928018	1.21419	1.66207	1.82721	1.59412	1.25054	1.81799	1.08257	1.49036	0.915299	1.10501	1.80385	1.16176	0.471396	1.28706	0.992022	1.67414	1.7122
ENSG00000138029	HADHB	-1.23491	1.23491	8.36044e-18	6.86195	6.63658	6.67864	6.8318	6.8235	6.83776	6.60884	6.8151	6.58767	6.23123	6.22892	6.17999	6.74503	6.66134	6.70471	6.56523	6.09557	6.02461	5.74167	5.04153	5.43941	5.66097	5.35478	5.83735	5.27088	5.12354	5.71386	5.15352	5.37368	5.54462	5.26052	5.65935	5.29864	5.75282	5.18944	5.50593	4.69722	5.34809	4.96308	5.13465	4.8672	5.44298	5.34796	5.44232	5.9621
ENSG00000249992	TMEM158	1.83123	1.83123	8.36044e-18	1.05894	0.473195	1.09356	1.26604	2.14571	1.29101	1.2532	1.25048	1.62901	2.14153	1.36042	2.01568	0.968614	1.4461	1.12882	0.941858	2.87279	2.19014	2.03058	3.61996	3.63122	3.79007	3.17068	3.16883	2.51957	3.31606	2.67692	3.9725	3.19063	3.1125	3.09278	3.19873	2.6157	3.28357	2.75811	3.54953	2.06754	3.4034	2.50042	2.92026	2.77469	2.68415	3.28693	2.8826	3.57847
ENSG00000204370	SDHD	-1.30051	1.30051	8.87325e-18	7.85301	7.5711	7.77119	7.97897	7.61598	7.85369	7.42541	7.70077	7.40397	6.97682	6.99593	7.08851	7.62993	7.58809	7.88344	7.61388	6.82723	7.23325	6.80963	5.90032	6.1863	6.66669	6.39294	6.48391	6.57448	5.75446	6.4345	6.05361	5.98735	6.43053	6.00752	6.48692	6.49066	6.56298	5.87536	6.3031	5.59869	6.09663	5.5732	5.92201	5.72945	6.97475	6.00514	6.29944	6.68794
ENSG00000196872	KIAA1211L	-1.27359	1.27359	9.40436e-18	3.08694	3.06286	2.65855	3.35892	3.10447	2.89819	3.05497	3.2372	2.72465	2.56587	2.43197	2.47677	3.31936	3.09221	2.70474	2.55243	2.21322	1.51425	1.91265	1.61212	1.74252	1.62274	1.46905	1.90134	1.18352	1.31875	2.0916	1.31319	1.96864	1.63678	2.15992	1.5472	1.63483	1.76727	1.53112	1.73431	1.18269	1.63997	1.09835	1.24245	1.0383	1.61763	1.48723	1.84145	1.80744
ENSG00000134460	IL2RA	2.05436	2.05436	9.40555e-18	0.844795	0.416786	1.14913	0.724886	0.649376	0.941587	1.21307	0.617778	0.759394	0.43924	0.997206	1.35468	0.304453	1.46697	0.841748	0.837096	2.65097	1.98156	2.24013	3.82379	3.20697	3.30953	3.22212	2.43683	3.19565	2.93923	3.0192	4.44435	2.60222	3.68101	1.95133	2.67778	1.40539	1.7858	3.55601	2.29375	2.09795	2.49008	2.91869	3.69742	3.71895	2.1412	3.10819	3.48339	3.20991
ENSG00000114023	FAM162A	-1.82434	1.82434	9.71702e-18	7.57596	7.55841	7.73255	7.74442	7.50495	7.74854	7.39643	7.54593	7.23607	7.15872	7.06688	6.99169	7.59415	7.631	7.89529	7.39364	6.51246	6.78271	6.07916	5.15832	5.19217	5.7143	5.55136	6.02961	6.16302	4.95931	6.02426	5.69835	5.01974	5.52824	6.07974	6.68361	6.1776	6.42754	4.81618	5.46974	4.71304	5.30055	5.8017	4.90622	4.86334	6.70992	5.27239	5.06196	6.42843
ENSG00000187091	PLCD1	-1.59407	1.59407	9.72605e-18	5.0125	4.2944	5.72306	4.61833	4.17613	4.72403	5.06626	4.61285	4.25065	4.18983	4.24486	4.19592	4.96664	4.41936	5.00563	4.2793	3.21645	3.80302	3.74322	2.21931	2.70554	2.82772	2.87332	3.59079	2.93859	2.06488	3.35814	2.73877	2.79597	2.53697	4.17939	3.3039	2.9654	3.34337	2.98925	3.02283	2.43893	2.75564	3.248	2.80525	2.25099	3.32276	3.32586	2.61367	3.45035
ENSG00000185432	METTL7A	-1.50109	1.50109	9.81692e-18	6.29131	5.96389	6.11326	6.33557	6.25871	6.01509	5.59119	6.14119	5.73054	5.18334	5.45394	5.87121	6.05314	6.23795	5.66787	5.88025	4.82776	4.33807	4.84695	3.94695	4.17667	3.61592	4.28854	4.77261	4.02478	3.64335	5.12482	3.89787	4.59331	4.4537	4.57574	4.24327	3.98767	4.80424	4.45784	4.83054	3.75864	4.89772	5.12866	4.67965	3.85515	4.05842	4.55701	4.40163	4.87389
LARGE	LARGE	-1.21235	1.21235	9.98164e-18	3.71517	3.4062	3.73603	3.72791	3.10796	3.58039	4.14663	3.42869	2.76962	3.59889	3.58597	3.33795	3.86638	3.4475	3.773	3.26434	2.68816	2.44935	2.27155	2.31502	2.65599	2.32259	2.16082	2.42696	1.9863	2.24583	2.42258	2.3129	2.58451	2.20464	2.47381	1.725	1.89612	2.49495	2.71262	2.419	1.59168	2.46871	1.73864	2.3362	1.71896	1.9634	2.81229	2.42002	2.48285
ENSG00000165807	PPP1R36	-1.4532	1.4532	1.02534e-17	2.73114	2.89122	2.79508	2.9209	2.97944	3.15562	3.01577	2.89274	2.07433	2.35614	2.34218	2.29916	2.3737	3.05719	2.34747	2.60706	1.60274	1.85818	1.64409	0.73515	0.868584	0.974617	1.01357	1.96591	1.0453	0.947584	1.36199	1.03196	0.873372	0.881344	1.26831	1.90196	1.54067	1.72469	1.11869	1.02326	0.540751	1.20477	1.95442	0.769382	0.278913	1.81048	1.71958	0.812441	1.2225
PTPN21	PTPN21	-1.3076	1.3076	1.05406e-17	3.91727	3.29483	3.24004	3.38696	3.54128	3.21223	3.21168	3.42779	3.16152	3.09963	3.4609	3.13831	3.85749	3.33573	3.14331	3.4534	2.84914	2.337	2.33082	2.18479	2.25375	2.18323	1.87432	2.35786	1.88014	2.05794	2.32161	1.84314	2.13205	2.14984	1.98961	1.46268	2.11753	2.13793	1.91827	2.14578	1.50101	2.24805	1.62686	1.86616	1.52892	1.8718	2.20135	2.12145	2.07765
IGLJ2	IGLJ2	3.21088	3.21088	1.0549e-17	4.83855	5.27014	4.8272	5.00685	5.67761	5.01523	5.02915	5.25153	6.12027	5.84458	5.67111	6.89024	5.43257	5.37028	4.55333	3.85078	5.38514	6.43208	8.82138	10.1886	8.17647	6.88992	8.93213	7.87134	8.02169	8.02378	8.66238	8.44421	9.10515	9.5809	8.32206	8.32133	7.89935	8.79905	8.67484	9.22161	6.69719	10.5237	7.24069	8.76928	8.23677	7.64091	8.60451	8.78049	8.21248
ENSG00000026036	RTEL1-TNFRSF6B	1.59931	1.59931	1.0549e-17	0.832939	0.524996	0.333893	0.509138	0.807627	0.571055	0.281063	0.354136	0.524304	0.485952	0.453502	0.772764	1.26646	0.753108	0.282143	0.926333	2.82487	1.70182	2.21316	2.27274	3.10561	3.17159	2.1113	2.35007	2.05481	2.12048	2.38847	2.23726	2.30577	2.1839	2.06264	1.5986	1.82705	2.45633	2.08875	2.50169	1.98576	1.87747	1.14802	2.1037	1.82302	1.85084	2.12793	2.82336	2.25671
ENSG00000055955	ITIH4	1.26513	1.26513	1.07835e-17	0.480213	0.406439	0.105973	0.599356	0.628615	1.01757	0.27274	0.44489	0.612503	0.671257	0.615944	0.549078	0.883245	0.277544	0.498751	0.354982	1.59984	1.19554	1.34959	1.24056	2.21192	1.91127	2.08576	1.91785	1.56428	1.16877	1.95364	1.4204	2.18311	1.75681	1.61249	1.31104	1.59469	0.98213	2.07984	2.38673	0.635448	2.01336	2.39438	2.0994	1.92368	1.97779	1.83366	1.94998	1.67604
CHMP3	CHMP3	-1.19019	1.19019	1.09363e-17	6.93777	6.75013	7.00991	6.92575	6.78447	6.99422	6.72705	6.67228	6.58015	6.52329	6.44456	6.72828	6.72851	6.77686	6.84591	6.44949	6.14327	5.90762	5.70027	5.41854	5.80331	5.95343	5.34157	5.57399	5.61541	5.31429	5.4719	5.72017	5.45424	5.65549	5.39873	5.35017	5.69743	5.67983	5.3864	5.7279	4.59359	5.65887	4.8849	5.33358	4.94871	5.80674	5.5175	5.51723	6.0797
CHN2	CHN2	-1.34289	1.34289	1.12391e-17	4.00592	3.72537	3.71201	3.81195	3.28719	3.21056	3.33723	3.2838	3.4259	3.02924	3.53582	3.49614	3.73157	3.57171	3.35208	3.67995	2.75457	2.85154	2.77781	1.7618	2.38164	2.71912	2.17754	2.34778	2.25248	1.79106	2.28217	1.88253	2.06295	2.23527	1.97067	2.13688	2.29875	2.35202	1.93606	2.41438	1.72255	1.7629	1.7772	2.03425	1.85276	2.37532	1.87389	2.30714	2.48171
KYNU	KYNU	1.88415	1.88415	1.12929e-17	1.54374	1.17453	1.62148	1.5145	1.03576	1.32504	1.49375	1.10816	1.32112	1.25623	1.16066	1.62391	1.38802	1.85459	1.33342	1.32608	3.38972	2.17661	3.09906	2.59534	3.89716	3.70465	3.96623	3.2758	3.49637	2.58967	3.30135	3.88308	4.26761	3.21743	3.10299	2.93416	2.85778	2.9773	3.55605	3.16007	2.17645	3.69945	2.49185	3.53884	4.28463	2.19824	3.49582	3.09304	2.85094
PLCE1	PLCE1	-1.69665	1.69665	1.13615e-17	4.38148	4.09398	3.74031	4.0844	4.16694	4.02881	4.17137	4.06348	3.87756	3.61655	3.86569	3.49192	4.45828	4.06013	4.37285	4.05852	3.53745	3.01828	2.47949	2.16858	2.46639	2.52494	1.80397	2.92602	2.24385	2.27181	2.52288	1.93798	2.20574	2.59965	2.09109	2.06108	2.40089	2.4324	2.09363	2.39287	1.905	2.11992	2.11846	1.79693	1.77138	2.03527	2.53662	2.37773	2.73444
HADHA	HADHA	-1.23631	1.23631	1.14671e-17	7.02846	6.73386	6.90193	6.93474	7.03695	6.98008	6.92604	7.09081	6.91344	6.64888	6.66997	6.48049	7.04191	6.70898	6.99008	6.91116	6.31513	6.17283	5.98187	5.41576	5.82421	6.02178	5.62273	5.9727	5.53062	5.36536	5.94366	5.09931	5.6218	5.78687	5.79323	5.87535	5.38542	6.05503	5.43856	5.66442	5.03358	5.46881	5.54076	5.40611	4.9512	5.60513	5.66937	5.74153	6.13873
ENSG00000237883	DGUOK-AS1	-1.14831	1.14831	1.14718e-17	2.94879	3.08619	2.84531	3.18721	3.3766	3.41572	2.72504	2.86669	2.74773	2.66998	2.52421	2.70226	3.40851	3.27414	3.01148	2.93868	1.85711	1.88694	1.8292	1.56365	2.05474	1.91556	1.83066	2.13179	1.46989	1.48785	2.0896	1.62476	1.88092	2.10138	2.00809	2.05565	2.05433	2.20702	1.4489	1.72426	1.29154	1.38034	1.60269	1.56467	1.28131	2.25873	1.46681	1.89429	1.91085
LCLAT1	LCLAT1	-1.20467	1.20467	1.15139e-17	3.74367	3.60127	3.91091	3.51157	3.39103	3.41233	3.5524	3.54444	3.2047	3.27574	3.27378	3.14737	3.99107	3.49229	3.89128	3.65003	3.06719	2.61751	2.76537	2.25595	2.53839	2.31072	2.29549	2.37284	2.30343	2.39317	2.554	2.02208	2.43133	2.54641	2.19308	1.87216	2.27822	2.53563	2.19472	2.47004	1.81406	2.16434	1.93474	2.13248	1.79834	2.0202	2.19903	2.33785	2.68733
RAB34	RAB34	1.31125	1.31125	1.15756e-17	2.5946	2.20995	2.61645	2.75249	2.87297	2.45977	2.36751	2.8584	3.45279	3.28197	3.3982	3.68434	2.32668	2.80325	2.35983	2.61934	3.67667	3.55093	4.25753	3.79092	4.08315	4.20619	4.64091	3.95242	4.25238	4.01865	4.07353	4.28241	4.22459	3.80051	4.256	4.0172	3.3311	3.97872	4.09016	4.16998	2.92547	4.68995	4.67823	4.19439	4.13751	4.1618	4.53341	4.29323	4.18151
ENSG00000113790	EHHADH	-1.40954	1.40954	1.19073e-17	3.90308	3.64963	3.58622	3.87321	3.50081	3.90664	3.41946	3.76884	3.35303	3.28898	3.06845	3.13376	3.70291	3.51782	3.6344	3.35	3.03141	2.44522	2.24543	2.07344	2.07611	2.10098	1.80818	2.4246	2.04135	1.86041	2.38076	1.59822	2.22802	2.63401	2.02648	2.02073	2.29104	2.50581	2.07704	2.29728	1.57749	2.16861	1.42948	1.79302	1.41754	2.18995	2.41519	2.17409	2.54654
ENSG00000141447	OSBPL1A	-1.22687	1.22687	1.20248e-17	4.50332	4.03415	3.76263	4.04	4.5754	3.88815	3.94013	4.04913	4.27053	3.42672	4.06278	4.26805	4.15303	4.05451	3.52537	4.04793	3.36025	2.73957	3.34012	2.67667	2.96706	2.81846	2.94428	2.87967	2.72938	2.7925	2.70975	2.79044	3.27711	3.01871	2.82975	2.26679	2.76645	2.52757	2.71332	2.97409	2.30676	3.33814	2.1234	2.93106	2.7848	2.92909	3.1208	3.2274	3.15432
RP11-33O4	RP11-33O4	-2.04611	2.04611	1.20519e-17	3.78507	4.09759	3.86153	3.90138	4.37283	2.84163	4.35379	4.43698	3.6901	2.91202	3.3888	3.48207	4.52369	3.87627	3.22311	3.8169	2.26978	2.75864	2.07035	1.29319	1.54592	1.1551	1.47186	2.70706	1.7924	1.30048	1.98284	1.10199	1.35913	1.54893	2.5276	2.17274	1.89972	2.67683	1.48517	1.71782	1.09653	1.07998	3.5729	1.25151	0.905782	1.83499	1.87034	1.7793	1.67315
RP11-356O9	RP11-356O9	-1.75171	1.75171	1.23226e-17	3.44882	3.06178	2.16761	2.53426	2.59192	3.07166	2.53506	2.42315	2.20458	1.67857	1.41603	2.62571	2.45715	3.47681	2.50795	2.54144	0.987917	1.36631	1.41088	1.15737	0.444921	1.73018	0.253445	0.38311	0.3127	0.577789	1.23192	0.553085	0.210626	0.968268	0.604811	1.16832	1.18612	1.37962	0.952028	1.04334	0.32262	0.781469	0.209229	0.747834	0.0143553	0.783758	0.372406	0.621759	1.34778
ENSG00000169432	SCN9A	-1.09226	1.09226	1.30685e-17	2.37343	1.8828	1.37284	1.33828	1.98455	1.81517	1.24062	1.65086	1.77505	1.23291	1.46519	1.12075	1.86076	2.34491	0.705447	1.63338	1.10615	0.924374	0.643108	0.43143	0.476008	0.598422	0.501118	0.817329	0.219488	0.513056	0.808426	0.310736	0.440633	0.694595	0.216126	0.515612	0.744419	0.617298	0.294441	0.840161	0.300007	0.484489	0.224176	0.345646	0.196368	0.719919	0.278936	0.426297	0.635216
ENSG00000176894	PXMP2	-1.9234	1.9234	1.32171e-17	6.14578	6.1674	6.37436	6.26457	5.94204	6.47716	6.09649	6.15429	5.88587	5.39973	5.62641	5.58347	6.119	5.90653	5.92366	6.11907	4.48584	5.5237	4.70819	3.56406	3.84128	4.36805	4.16358	4.52904	4.27496	3.25467	4.21447	3.97103	3.36192	4.02886	4.57711	4.99654	4.7051	4.86723	3.33205	3.85975	3.33248	3.44199	4.50771	3.38206	2.77343	5.2084	3.2752	4.05836	4.75592
ENSG00000183196	CHST6	-1.45724	1.45724	1.33825e-17	3.07823	2.93597	2.59457	2.95964	2.86592	2.31441	3.03557	2.85876	2.22716	2.39723	2.59798	2.57449	3.40047	2.36025	2.74435	3.64269	2.34523	1.59393	1.79161	0.985318	1.27668	1.54132	1.22379	1.90223	1.38896	1.05672	1.61772	1.20195	1.32464	1.44573	1.45339	1.56973	1.31267	1.44191	1.42879	1.20013	0.874041	0.822159	0.730575	1.09815	0.647747	1.52522	1.69082	1.12307	1.87869
ENSG00000100614	PPM1A	-1.17457	1.17457	1.36186e-17	6.29128	5.69569	5.75283	5.76172	5.6405	5.72879	5.86432	5.33229	5.30018	5.14617	5.34108	5.39404	6.0419	5.51381	5.58593	5.70847	5.03891	4.90559	4.48997	4.2807	4.66373	4.73123	4.30054	4.57026	4.22042	4.32767	4.62428	4.26409	4.43019	4.49615	4.62774	4.23052	4.52658	4.84797	4.37454	4.63684	3.57978	4.28491	3.664	4.33815	3.87808	4.20494	4.53201	4.43031	4.82388
ENSG00000256683	ZNF350	-1.08665	1.08665	1.372e-17	3.74224	3.52583	3.51127	3.2473	3.47619	3.45585	3.14307	3.5854	3.20697	2.7785	2.88125	3.13253	3.62377	3.13872	2.72223	3.29113	2.43202	2.5578	2.64044	1.89771	2.43949	2.53274	2.24254	2.27596	2.5307	2.23355	2.41243	1.78727	2.36241	2.2266	1.77909	2.06908	1.82948	2.1541	2.06292	2.28087	1.718	2.35502	1.72618	2.36426	1.99175	1.93832	2.11046	2.27408	2.32095
ENSG00000107282	APBA1	-1.25284	1.25284	1.38071e-17	2.27828	2.25496	2.40087	2.5633	2.02173	2.27328	2.47007	2.29034	1.99244	2.50121	2.15517	2.45644	2.38477	2.54453	2.30842	1.84932	2.15801	1.30112	1.45286	1.05054	1.01128	1.25804	0.930223	0.913822	1.00281	1.09011	1.06771	0.961416	1.54315	1.22552	0.659139	0.755648	0.725793	0.81957	0.76137	1.168	0.941302	1.48058	0.428496	0.824752	0.643755	0.773127	1.44053	1.06205	1.07011
ENSG00000276452	LILRB1	2.02216	2.02216	1.38071e-17	1.92748	0.883285	1.24738	1.69657	1.27816	2.09204	1.19219	1.12347	1.88823	1.53725	1.87499	2.48939	0.76978	1.73643	1.24963	1.60602	3.04621	2.36297	3.53626	3.50384	4.14399	4.40158	4.18778	3.0562	3.50014	3.50697	3.41158	3.91836	3.85682	3.90105	2.93471	2.50752	2.27247	2.61702	4.01486	3.6111	2.72759	3.53869	3.08115	4.43438	4.58001	2.67227	4.31119	4.39955	3.39499
ENSG00000140451	PIF1	1.62168	1.62168	1.38071e-17	1.11543	0.950147	0.540087	1.11397	0.963814	1.36709	0.531299	0.344635	1.22107	0.477978	0.810501	0.959429	2.00216	0.960067	0.440952	1.2375	1.93704	1.31365	2.72196	3.03348	3.26455	3.03437	2.97411	2.80317	2.48391	2.1308	2.72748	2.32187	2.50757	2.61122	2.82695	2.20599	1.95855	2.6439	2.93636	2.90683	2.11137	2.54426	1.81566	3.13177	2.02921	2.39322	2.85864	3.05372	2.42199
ENSG00000109814	UGDH	-1.86787	1.86787	1.38071e-17	6.65429	6.57056	7.29946	6.4826	6.69744	6.90044	6.48456	6.86604	6.94214	6.41367	6.29016	6.26845	6.94927	6.71657	7.23323	6.56772	5.74497	5.44829	4.94533	5.1351	5.48693	5.51437	4.57666	4.96681	4.87402	5.034	4.62189	4.89906	4.90149	5.31825	4.61492	4.64906	5.14782	4.83653	4.60479	4.90939	4.53004	4.54781	3.86548	4.82092	3.73522	4.46446	4.3348	5.2639	5.39857
ENSG00000161048	NAPEPLD	-1.276	1.276	1.45025e-17	4.80171	4.52442	4.42704	4.33793	4.34384	4.18785	4.06338	4.32606	3.96041	3.74604	4.10821	4.13228	4.76675	4.28314	4.23764	4.13096	3.69468	3.19747	3.41428	2.90587	2.90539	3.03106	3.02643	2.74795	3.19058	2.9636	3.13737	2.7133	3.08384	3.04168	2.96595	2.66862	3.142	3.33225	3.14282	3.34487	2.47607	2.9637	2.32392	2.90952	2.40801	3.01037	2.80252	3.20203	3.29853
ENSG00000157077	ZFYVE9	-1.27856	1.27856	1.46172e-17	3.31346	3.04445	3.24647	2.93229	3.18496	2.7201	3.03842	3.33453	2.95741	3.08163	2.81736	3.008	3.3694	2.84463	2.90533	3.13765	2.53558	2.07437	1.97482	1.60017	2.08049	1.96322	1.78094	2.028	1.58232	1.74756	1.97302	1.43701	1.99697	2.21906	1.53037	1.5427	1.59608	1.69937	1.88002	1.98291	1.33491	1.95379	1.21742	1.52266	1.16498	1.49723	1.91747	1.84764	2.15772
TMEM200A	TMEM200A	-1.85591	1.85591	1.50892e-17	5.40241	4.325	4.16715	4.82015	4.14416	4.63384	4.94068	4.35736	4.29558	4.14801	4.17747	4.44987	4.2079	3.48707	4.93321	4.16289	3.02806	3.37202	2.99785	1.46488	1.77871	3.54392	2.97063	2.88532	2.30045	1.66453	3.08102	3.12732	2.99462	2.18117	2.09973	1.85886	3.17367	2.45749	2.12714	2.35851	2.69906	2.47843	1.70252	1.87149	2.3427	2.59891	2.179	3.46999	3.16227
ENSG00000135503	ACVR1B	-1.90082	1.90082	1.5477e-17	5.51026	5.08857	5.39009	5.02796	5.14852	4.87811	5.11946	5.09393	4.73593	4.63814	4.88911	4.80892	5.37827	4.90376	5.01554	4.97398	4.34861	3.45439	3.42848	3.08955	3.52942	3.49912	2.62882	3.51992	2.67965	3.02166	3.63594	2.75238	3.2283	3.67592	3.33049	2.77414	3.0706	3.52951	3.06754	3.44874	2.71918	2.91907	2.41886	2.88356	2.12396	2.37815	3.30766	3.31086	3.79315
ENSG00000163624	CDS1	-1.76675	1.76675	1.58153e-17	5.16297	4.92983	5.36531	5.13974	5.11139	4.75835	4.64781	5.12017	4.93945	4.56232	4.6369	4.6166	5.08009	4.75523	5.37257	4.9268	4.38316	3.80927	3.53684	2.97563	3.31134	3.45776	2.796	3.48415	3.04061	3.20902	3.32511	3.15721	3.17805	3.46231	3.2416	2.93095	3.33777	3.68579	3.01196	3.25933	2.49211	3.03689	2.31658	2.48517	2.07049	3.18717	3.11453	3.00711	3.92904
THRA	THRA	-1.3903	1.3903	1.60899e-17	4.4727	4.19779	4.50748	4.30291	4.51618	4.1627	3.92188	4.63377	4.13937	4.0605	4.18513	4.22822	4.38137	4.57018	4.24169	4.54098	3.85748	3.07922	3.1723	2.67656	3.18045	3.07054	2.82471	3.2485	2.60443	2.76235	3.20182	2.58792	3.01806	3.09079	3.06195	2.73528	2.95821	3.1061	3.00549	3.10409	2.37025	3.37089	2.20652	2.90699	2.18789	2.73797	3.28067	3.17445	3.39735
ENSG00000162817	C1orf115	-1.59356	1.59356	1.614e-17	5.57442	5.00665	5.31639	5.21176	4.53939	4.88767	5.48847	4.69481	4.20043	4.35416	4.67775	4.69132	5.40531	4.68518	4.2056	5.03267	3.76902	3.9318	3.79835	2.97335	3.56201	3.47459	2.93301	3.6722	3.28315	3.09621	3.50369	3.3349	3.02173	2.98446	3.73598	2.99048	3.30607	4.24044	3.13826	3.29946	2.75089	3.03527	3.20303	2.51569	2.14333	3.65674	3.31593	3.27174	3.92317
ENSG00000100288	CHKB	1.37695	1.37695	1.6247e-17	4.27364	4.09794	3.60491	3.9226	4.00473	4.2864	3.39431	3.30493	4.05503	3.10655	3.97317	3.6922	5.11671	3.66631	3.26524	4.96098	5.06169	5.36478	5.44875	4.9812	5.61631	5.815	5.53498	5.64572	5.09874	4.83204	5.48775	5.25251	4.81781	5.04903	5.47484	5.35961	4.92902	5.33826	5.23261	5.62792	4.23873	5.08343	6.1367	5.44895	4.84358	5.29779	5.41192	5.40984	5.51037
ENSG00000185633	NDUFA4L2	1.73001	1.73001	1.63182e-17	0.94605	0.914503	0.548052	0.563783	0.976613	0.407701	1.1413	1.29408	1.9757	1.89255	1.73639	2.08406	0.862693	1.15257	0.66039	0.730105	2.31028	1.74136	2.48339	2.94686	3.72564	2.90416	3.07745	2.75238	2.70699	2.938	3.04766	2.5882	3.62858	3.01626	3.05963	2.71433	1.90362	2.10969	3.19961	3.21058	1.84145	3.45208	2.15695	3.38388	3.09178	3.21624	3.20456	2.53918	2.67211
ENSG00000076351	SLC46A1	-1.5792	1.5792	1.64875e-17	3.73156	4.60334	5.36201	3.56001	5.21758	2.69962	3.85859	3.72554	3.39841	2.94654	3.88059	3.93718	4.42814	3.75205	2.87042	3.13706	2.5062	2.17489	2.50736	2.07707	2.17015	2.41516	2.40917	2.44337	1.9492	2.18358	2.52737	1.95754	2.05828	2.49756	2.24935	2.09616	1.90562	2.26691	2.4672	2.4844	1.56003	2.52972	1.9724	2.62607	2.22873	1.85435	2.59206	2.41835	2.7002
ENSG00000133597	ADCK2	-1.14538	1.14538	1.69999e-17	4.07865	3.95725	4.43626	4.46407	4.26212	4.60866	4.42565	4.37113	3.98753	3.80871	3.84655	4.24261	4.2826	4.2775	4.24706	4.00251	3.29907	3.29747	3.25755	2.49088	3.20975	3.16089	2.93533	3.37498	2.87413	2.63736	3.58068	2.90205	2.83582	2.98818	3.45308	3.64834	2.87659	3.45242	2.82723	2.94131	2.33222	3.09484	3.51353	2.90016	2.27864	3.13567	3.0138	3.05963	3.55652
ENSG00000060971	ACAA1	-1.05823	1.05823	1.75864e-17	6.42483	6.19123	6.89824	6.61842	6.36087	6.84933	6.66505	6.17165	6.05443	5.68502	6.16701	5.8555	6.59597	6.09229	6.50682	6.11078	5.53095	5.50466	5.66523	4.99088	5.27918	5.58351	5.41011	5.53904	5.42702	4.71205	5.28977	5.40932	4.90444	4.98353	5.6656	5.48087	5.25699	5.52159	5.05748	5.11617	4.46858	5.29876	5.07594	5.21722	5.00155	5.32239	5.38165	5.5735	5.45728
PLCD3	PLCD3	-1.86336	1.86336	1.81531e-17	7.24448	6.97375	7.6765	7.05188	7.17551	6.79199	7.29169	7.24708	6.57873	6.47772	6.96845	6.73228	6.93873	7.15689	7.32258	7.13554	5.78227	5.67993	5.47061	5.17929	4.68345	5.68796	5.20441	5.30745	5.66686	4.74045	5.16701	6.11734	4.73804	4.74751	5.5656	4.8495	5.42819	4.98442	5.28559	4.60525	4.32462	5.86548	3.38026	5.01157	4.58453	5.29536	5.57702	5.521	4.98071
ENSG00000135929	CYP27A1	-1.4418	1.4418	1.83294e-17	5.37044	5.35144	5.34377	4.91108	4.07941	4.2151	4.58028	4.92795	4.05653	4.35643	4.14388	4.51467	4.63719	4.8148	3.5014	4.76217	2.96995	3.43172	3.89976	2.46751	3.20314	3.45141	3.56223	3.52163	3.04495	3.00477	3.2601	3.38567	3.82812	2.8434	2.46712	3.17785	2.33368	2.60457	2.90987	2.95806	3.07875	3.60193	3.06138	3.36839	3.43065	2.56725	3.31014	3.48109	3.71043
ENSG00000183283	DAZAP2	-1.00642	1.00642	1.86192e-17	8.70129	8.29551	8.47142	8.56399	8.55614	8.53347	8.67894	8.42139	8.22546	8.08095	8.14942	8.38518	8.54219	8.44145	8.31054	8.4202	8.03353	7.61013	7.67713	7.10822	7.6692	7.72932	7.44073	7.5714	7.41243	7.15358	7.71307	7.36082	7.40592	7.33412	7.22275	7.34833	7.21517	7.73477	7.3942	7.36253	6.6774	7.35278	6.98499	7.37135	6.94164	7.50375	7.51087	7.39504	7.77923
KIAA0125	KIAA0125	2.55311	2.55311	1.86192e-17	1.75181	0.61272	1.6107	1.64155	1.87653	2.25939	1.72792	1.82652	2.86245	1.75754	2.45254	3.46424	1.1151	2.70812	2.43989	1.75967	3.02127	3.08495	4.51323	4.28823	4.72729	3.29515	4.62345	4.93458	3.97482	4.10452	4.76233	4.59233	4.89505	4.64551	4.63261	3.50011	2.93606	3.924	5.02027	5.65529	3.83951	5.52102	4.85946	5.11242	4.20343	4.80229	5.28618	4.65586	3.71729
SCP2	SCP2	-1.38481	1.38481	1.97502e-17	8.22051	8.05528	8.24564	8.32185	7.96338	8.22604	8.0568	8.27792	7.90068	7.58428	7.55729	7.60038	8.26699	7.97439	8.20514	8.04117	7.53132	7.19968	6.94883	6.15743	6.64227	6.9504	6.53935	7.11988	6.8039	6.29796	7.00894	6.60014	6.47731	6.67861	6.69224	6.80694	6.88101	7.24526	6.32314	6.66401	5.90987	6.27284	6.18789	6.11879	5.81605	6.99799	6.41977	6.43215	7.30452
ENSG00000205649	HTN3	-2.02203	2.02203	2.0175e-17	4.08565	3.29414	4.47501	3.57777	3.02975	3.14199	3.88064	3.24417	2.94911	2.90354	3.41254	3.01986	3.86678	2.96835	3.80753	4.01285	2.80601	2.71167	2.62702	1.24245	1.28522	1.84451	1.24416	2.00605	1.44864	1.62331	2.1355	0.508206	0.7528	1.77003	1.98525	1.4742	1.77808	1.6332	0.986498	1.61899	1.42761	1.13862	0.885965	0.944289	0.669834	1.86239	0.860669	1.25423	1.7222
ENSG00000233554	B4GALT1-AS1	-1.18576	1.18576	2.02086e-17	2.82269	2.82936	3.06905	2.61478	2.61582	2.25057	2.64233	2.68208	2.33016	2.1166	2.43173	2.41962	2.65221	2.66512	2.37343	2.40917	1.4556	2.27229	1.51823	1.04089	1.13396	1.41191	1.48481	1.73712	1.36272	0.853908	1.3872	1.39446	0.92053	1.35682	1.2509	1.73175	1.5866	1.93945	1.0999	1.0425	0.880027	1.00029	1.9542	0.82467	0.809027	1.92638	1.2475	0.742894	1.83013
ENSG00000124205	EDN3	-2.5269	2.5269	2.05325e-17	5.81917	5.22622	4.85852	5.32917	4.85227	4.74923	5.54303	4.71436	4.16534	4.7041	4.65234	4.44672	5.43277	4.98716	5.16272	5.26351	3.21543	3.6737	2.79987	1.4275	2.27396	1.99863	1.43355	3.34785	3.00693	2.31156	2.78308	2.73173	1.64598	1.4427	3.4399	2.41576	2.64556	3.30125	2.50047	1.95449	2.07806	1.62583	2.08134	1.8088	0.646891	2.79446	2.84732	1.94156	2.9887
GABRE	GABRE	2.09157	2.09157	2.06357e-17	1.43819	1.36592	0.902267	0.776331	1.59441	0.801208	0.268111	0.42533	2.12605	1.58909	1.55537	1.63844	1.40964	0.529091	0.79531	2.417	3.89927	3.02606	2.95804	3.96162	4.34243	3.72299	3.41781	3.84154	3.71409	3.52507	3.43732	3.17289	3.60812	3.82501	2.59304	2.66769	2.70741	3.47177	3.06247	3.58291	2.47405	2.61179	2.08498	3.37689	3.07097	3.04229	3.56098	3.50311	3.27748
ENSG00000264575	LINC00526	-1.02603	1.02603	2.07795e-17	2.71901	2.80731	2.12463	2.64337	2.64358	2.6054	2.42734	2.46809	2.19232	1.82408	1.90064	2.26628	2.53284	2.31939	2.36166	2.60737	1.89391	1.84912	1.84808	1.01714	1.47892	1.79281	1.36564	1.5066	1.52647	1.13455	1.36446	1.33234	1.24969	1.35021	1.11403	1.74019	1.49856	1.67125	0.913745	1.70332	0.84899	1.01028	1.23143	1.07334	0.690918	1.47726	1.214	1.31243	1.83839
ENSG00000162627	SNX7	-1.30795	1.30795	2.08043e-17	5.52982	5.37514	5.19561	5.53862	5.39749	5.43736	5.25229	5.48842	5.23638	4.91273	4.71426	4.96052	5.59311	5.45232	5.42162	5.34766	4.5183	4.5628	4.28783	3.50768	4.03206	4.30563	4.03743	4.40157	4.19177	3.81777	3.997	4.13949	3.71634	4.03376	3.99959	4.55498	4.25848	4.51874	3.40594	4.01123	3.26103	3.84525	3.73161	3.30781	3.12476	4.41593	3.5901	3.69866	4.56925
C14ORF142	C14ORF142	-1.02211	1.02211	2.09032e-17	4.52415	4.36358	4.66515	4.71509	4.12601	4.65198	4.25324	4.32894	4.23898	3.59577	3.9051	3.87048	4.37244	4.34354	4.62268	4.20549	3.60332	3.85868	3.49775	2.90288	3.2386	3.39082	3.52222	3.40194	3.36153	2.92657	3.19038	3.44042	3.03664	3.23123	3.19453	3.67403	3.44554	3.7643	2.87737	3.26616	2.55395	3.16537	3.04916	3.02412	2.74198	3.62786	2.96421	3.30652	3.79257
ENSG00000113328	CCNG1	-1.22767	1.22767	2.09569e-17	6.93822	6.66019	6.37982	6.40219	6.97576	6.89205	6.30784	6.71215	6.40908	5.91971	6.16074	6.56467	6.99594	6.67675	5.92353	6.77954	5.6706	5.92356	5.78609	5.00054	5.22921	5.42103	5.46651	5.52592	5.38451	4.90964	5.67131	4.64178	5.16406	5.58658	5.36051	5.6918	5.21978	5.64316	5.10379	5.56192	4.3212	4.94316	5.64095	5.11164	4.6945	5.39071	5.13745	5.15291	5.79943
ENSG00000137266	SLC22A23	-1.91269	1.91269	2.14978e-17	5.51062	4.98552	5.07571	4.93398	5.17085	4.61365	4.92583	5.06232	4.7714	4.38706	4.85228	4.85183	5.2465	5.02361	4.96538	5.10941	4.3197	3.64829	3.58417	2.85108	3.35526	3.18631	2.71275	3.58632	2.82558	2.79981	3.7546	2.13986	2.92243	3.54166	2.92182	2.96281	3.2224	3.3471	2.85429	3.2314	2.57925	2.55623	2.71147	2.73723	1.38427	3.26027	2.81447	2.83542	3.77223
ENSG00000205189	ZBTB10	-1.38393	1.38393	2.17996e-17	3.43635	3.09495	2.96638	2.66385	2.90781	2.79194	2.75719	3.33553	3.12098	2.58638	2.81619	2.96837	3.35116	3.6141	2.9105	3.20351	2.4049	1.64658	1.49339	1.43632	2.19137	1.88096	1.43109	1.92774	1.2441	1.73596	1.85435	1.5204	2.05627	2.00605	1.00791	1.15218	1.63003	1.51182	1.66671	1.97122	1.13264	1.70978	1.23229	1.46702	1.16594	1.28274	1.72727	1.89282	1.90531
ENSG00000116685	KIAA2013	-1.07763	1.07763	2.33638e-17	5.97472	5.73041	5.94501	5.91117	5.81895	5.65316	6.02936	5.7562	5.36009	5.16385	5.50227	5.63864	5.88425	5.61523	5.61068	5.69224	5.11494	4.65293	4.72712	4.45444	4.76649	4.74641	4.4723	4.76687	4.45507	4.23378	4.73186	4.71196	4.45939	4.52852	4.96404	4.57014	4.50934	5.05339	4.52139	4.68334	3.89336	4.57531	4.58532	4.47138	3.94083	5.09492	4.59892	4.70333	5.01838
MAGI1	MAGI1	-1.67173	1.67173	2.34569e-17	4.03192	3.50402	3.51516	3.42377	3.72684	3.33992	3.60209	3.47865	3.61292	3.22629	3.41812	3.50402	3.88799	3.4897	3.39366	3.68053	2.89838	1.89844	1.9185	1.771	2.38026	1.93168	1.68262	2.10494	1.53366	1.89293	2.10273	1.354	2.03118	2.34704	1.72561	1.39605	1.68585	1.66298	1.89348	2.39996	1.4898	1.61998	1.32302	1.59101	1.11823	1.38786	1.94159	1.82408	2.08137
ENSG00000137269	LRRC1	-1.45775	1.45775	2.404e-17	5.59579	5.19447	5.06785	5.49858	5.09715	5.28349	5.67742	4.90078	4.83317	4.72684	4.92502	4.48977	5.37368	4.87827	5.57758	5.28221	4.70573	4.2748	3.73309	3.31848	3.6713	4.13995	3.43133	3.96692	3.83111	3.56222	3.88279	4.0668	3.65425	3.58926	3.81456	3.24582	3.91584	3.97664	3.38228	3.51833	3.17437	3.46578	2.86924	3.33635	3.0774	3.40916	4.01802	3.76514	4.09723
ENSG00000132313	MRPL35	-1.14983	1.14983	2.404e-17	5.94678	5.66024	6.28519	6.17699	5.7081	6.06033	5.49756	5.84261	5.61174	5.41407	5.27726	5.24522	5.86753	5.87694	5.94686	5.6292	4.97578	5.25482	5.0853	4.34085	4.44668	4.95244	5.01511	4.72382	4.79524	4.31171	4.41061	4.73299	4.28802	4.59683	4.2875	4.80362	4.98254	4.70814	4.09118	4.61294	3.95367	4.49392	4.15185	4.22341	4.2435	5.30259	4.07235	4.43576	5.12041
ENSG00000112294	ALDH5A1	-1.2356	1.2356	2.5133e-17	3.54633	3.39431	2.88739	2.77852	3.3729	3.08013	2.74664	3.73838	3.35473	3.30655	3.02715	3.26234	3.27858	3.43502	3.17188	3.36565	2.4683	2.06043	2.33079	1.53749	2.39221	1.91403	2.31301	2.1475	1.80236	1.67002	2.48068	1.5727	1.79531	2.53187	1.45807	2.00367	1.47628	1.92307	2.44385	2.36384	1.34335	2.04642	2.19928	2.59058	1.28771	1.51612	2.07241	2.2306	2.28437
ENSG00000068078	FGFR3	-1.84379	1.84379	2.52742e-17	4.21051	4.10055	3.81903	3.87042	3.7345	3.96963	3.57738	3.84098	3.72964	3.1897	3.79697	3.66478	4.69443	3.77569	3.89614	4.57527	3.20355	2.69055	2.48132	1.29101	1.68428	2.00565	1.45207	2.83234	1.92847	1.9425	2.47693	2.30717	1.45149	1.81492	2.65878	1.40043	2.64975	2.76685	1.64851	1.66676	2.19604	2.40684	2.01214	1.73031	1.29461	1.83677	2.19809	2.07276	2.3551
GALM	GALM	-1.32576	1.32576	2.53549e-17	5.27219	5.23785	5.02571	5.51295	5.35901	5.41132	5.21461	5.17259	4.94531	4.5177	4.58134	4.87351	5.16138	5.12674	4.8555	4.9163	4.29735	3.90625	4.16782	3.70957	3.89168	4.29329	3.96254	4.12464	3.61689	3.44638	4.03419	3.57643	3.66509	3.88098	3.72225	3.87411	3.9915	4.29722	3.24092	3.52925	3.42614	3.676	3.73604	3.44408	3.46172	3.9544	3.69836	4.06564	4.33157
ENSG00000132437	DDC	-2.13178	2.13178	2.54801e-17	5.80472	5.66424	5.57647	5.59722	5.28987	5.93503	5.37773	5.86325	5.84984	4.85784	5.12297	4.62455	5.92131	5.65043	5.42357	5.37033	4.0867	4.63976	3.63885	3.1333	3.16806	4.00453	3.31843	4.17691	2.94244	2.69319	3.87168	2.73911	3.02533	3.71044	3.51865	3.92164	4.02351	4.33671	2.39569	3.17364	2.68244	3.0101	4.06917	2.05658	2.42328	3.17907	2.92949	3.62553	4.4904
SPNS2	SPNS2	1.92227	1.92227	2.57101e-17	2.57134	1.97302	2.2092	2.95308	2.83873	2.51455	1.95099	3.12729	1.96251	2.62061	2.7079	2.58113	2.33628	1.65466	3.24724	2.28472	4.9076	3.72832	4.30263	4.60924	5.24422	5.33927	4.45568	4.53414	4.6599	4.76529	4.40824	5.02964	5.18693	4.07593	4.24119	4.09162	4.06945	4.59485	3.97127	4.29724	3.68019	4.03215	3.10787	4.4809	3.79592	4.21371	4.64401	4.35757	4.88758
RP11-881L2	RP11-881L2	-1.69398	1.69398	2.76813e-17	2.66237	3.07289	3.79067	2.59655	2.55211	2.33988	2.97565	2.65409	1.9641	1.98583	2.3902	2.77888	3.23062	2.55491	2.48525	3.55911	1.2593	2.91789	0.725881	1.29472	0.935309	1.04775	0.712851	1.62124	0.856563	0.839919	1.17108	0.753827	1.04201	1.28327	1.44159	0.670133	1.16195	1.37128	0.475645	1.06537	0.545682	0.553193	0.763768	1.17012	0.754152	1.44541	0.606167	0.81782	0.651812
CNNM4	CNNM4	-1.94623	1.94623	2.79527e-17	5.79954	5.60175	5.8772	5.86827	5.68059	5.79675	6.10467	5.70218	5.58367	5.13317	5.59056	5.23394	6.11774	5.7529	6.1035	5.57761	5.10523	3.88208	3.62328	3.91543	4.23627	4.11222	3.26185	4.38033	3.43539	3.70267	4.17584	3.92993	4.03026	4.05596	4.15431	3.05334	3.48536	4.12984	3.58625	3.64397	3.32894	3.35089	2.76609	3.44791	2.70964	3.18785	4.15311	3.8617	4.17027
ENSG00000184809	B3GALT5-AS1	-3.75386	3.75386	2.79969e-17	4.95458	6.02979	5.99836	6.17945	5.67586	5.36955	4.84409	6.45414	5.84453	6.3058	4.8421	5.3129	6.96318	5.90225	5.11418	5.23139	4.2368	3.99937	3.25971	0.581072	1.03302	2.57976	1.05499	4.30588	1.44111	1.96222	3.6222	0.484355	1.6016	2.75583	2.0417	4.33467	2.29143	1.80327	0.443935	3.18493	1.16749	0.920126	2.08045	0.401849	0.129932	2.34854	0.651398	0.763828	3.82613
ENSG00000138138	ATAD1	-1.05941	1.05941	2.84041e-17	4.79405	4.44998	4.55215	4.52027	4.74225	4.62753	4.57642	4.73939	4.73573	4.29794	4.2578	4.4838	4.78967	4.72037	4.85037	4.75479	3.9605	3.7141	3.68554	3.44001	3.8283	3.80516	3.62979	3.62744	3.314	3.56135	3.58404	3.5573	3.78416	3.88723	3.31146	3.21048	3.23539	3.64534	3.73653	3.84546	2.75926	3.65635	2.90914	3.5651	3.24589	3.21619	3.62979	3.71763	3.99125
ENSG00000184307	ZDHHC23	-1.45775	1.45775	3.06547e-17	4.13088	3.9919	3.62066	3.58042	3.73106	3.92144	3.47831	3.83644	3.73138	3.38739	3.47262	3.62672	4.19625	3.70531	3.54024	4.00574	3.0616	2.96783	2.75161	2.16655	2.43675	2.60262	2.23915	2.57978	2.05349	2.15914	2.33033	1.88947	1.9851	2.8493	1.97001	2.21164	2.47257	2.54369	2.16845	2.69882	1.85515	1.94722	1.94478	2.04096	1.3097	2.14564	2.36877	2.46401	2.46011
ENSG00000095739	BAMBI	-1.45685	1.45685	3.07873e-17	3.13394	4.12322	4.53789	3.28472	3.35817	2.22648	4.21506	3.92858	3.11668	3.3305	3.65847	3.06597	3.11929	2.65773	3.59325	3.1125	1.55483	1.61056	1.43216	1.99592	2.37398	1.61767	1.94576	1.75625	2.1884	1.98295	2.0665	1.91123	2.07163	1.98827	1.68845	1.88979	1.37351	1.99099	2.3417	1.88753	0.965182	2.24489	1.54112	2.45096	1.86509	2.10051	2.90246	1.68787	1.84366
ENSG00000188130	MAPK12	1.18632	1.18632	3.09507e-17	0.916347	0.958694	1.0624	0.60827	0.980449	0.790614	0.448298	0.572269	1.30352	0.717877	1.09072	0.895954	0.928821	0.855703	0.53445	1.00949	1.37868	1.27983	2.17319	2.06267	2.23487	2.07844	2.54211	2.01927	1.76146	1.8019	1.96868	2.26649	2.03228	2.3305	2.32167	1.57507	1.73166	1.80091	2.44353	2.39695	1.23389	2.65645	2.14584	2.17447	2.32193	1.81955	2.40781	2.45799	1.78501
ENSG00000196418	ZNF124	-1.03832	1.03832	3.12193e-17	3.20405	3.34562	2.98386	3.09427	3.18042	3.53707	3.29737	3.12847	3.43515	2.93979	2.77991	3.07315	3.47047	3.47709	2.93488	3.17586	2.39108	2.87019	2.62798	1.97126	2.22231	2.60838	2.64004	2.24099	2.15504	2.22922	2.21621	2.0615	2.21098	2.23281	1.64238	2.18577	2.33425	1.99226	2.02045	2.11343	1.53321	2.01339	1.38698	2.41262	2.04904	2.35344	1.88448	2.02095	2.14753
GCNT1	GCNT1	-1.46534	1.46534	3.19004e-17	3.85031	4.0436	4.04077	3.31025	3.60241	3.844	3.39305	4.03343	4.057	3.45083	3.43506	3.42533	3.72875	3.51335	3.67274	3.62443	2.8214	2.19915	2.45809	2.15914	2.52599	2.02768	2.22423	1.92627	2.47856	2.11557	2.25266	1.91671	2.35651	2.33654	1.89755	1.84068	2.0346	2.03072	2.70752	2.33179	1.26388	2.42629	1.66553	2.36253	1.78442	2.42309	3.26861	2.2711	2.17085
ENSG00000086696	HSD17B2	-2.09666	2.09666	3.19824e-17	6.99387	6.80171	7.23116	6.471	6.39307	6.0763	6.97871	6.13084	5.5989	5.71193	6.26199	6.02672	6.71153	6.32963	6.70177	6.39056	5.42862	5.21712	4.00182	4.47512	4.34666	4.62767	3.77011	4.11195	4.7863	4.31474	4.12927	4.95116	4.18112	3.59674	4.99503	3.64668	3.57419	4.56993	4.40845	3.79073	2.99679	4.87572	2.90545	3.96187	4.59018	4.39379	4.74871	4.11811	4.92439
ENSG00000249948	GBA3	-1.46055	1.46055	3.26184e-17	3.77546	2.71526	2.16376	2.18028	1.12221	2.29622	2.0994	1.33605	2.42814	1.46221	1.0497	0.660783	2.19093	2.82965	1.79917	1.71246	0.85524	0.966032	0.508713	0.837911	0.788803	0.762068	0.624859	0.555944	0.360342	0.521242	0.385089	0.298224	0.88509	0.408668	0.241718	0.533563	1.13921	1.11063	0.396072	0.531888	0.25336	0.167795	0.110008	0.543308	0.15243	0.935543	0.217801	0.472332	0.595599
ENSG00000122862	SRGN	1.78832	1.78832	3.38574e-17	5.23725	4.38418	5.04595	5.33118	4.7615	5.29682	5.24416	5.26826	6.06731	5.15829	5.53444	6.03538	4.31538	6.4794	5.53598	5.40867	6.61513	6.12196	7.01116	6.79579	7.16922	7.38219	7.51048	6.91265	6.8192	7.01719	6.97736	8.01592	7.90092	7.19707	6.57806	6.65719	6.18065	6.44921	7.50259	7.02195	5.82331	7.48147	6.95904	7.4141	7.88522	6.5856	7.36021	7.30646	6.95877
ENSG00000167996	FTH1	-1.23246	1.23246	3.42203e-17	12.8006	12.4454	13.1942	12.5878	12.6603	12.1073	12.7788	12.134	12.0353	12.0267	12.407	12.3587	12.4153	12.0109	12.8404	12.4408	11.619	11.5899	11.5926	11.1619	11.1811	11.3014	11.3057	10.9934	11.189	10.864	11.1595	11.6909	11.4025	10.7182	11.4081	11.1165	10.9021	11.2928	10.9651	10.7625	10.5657	10.8536	11.1714	10.9268	11.2264	11.489	11.1464	11.0971	11.5187
ENSG00000164494	PDSS2	-1.0234	1.0234	3.45141e-17	3.97538	3.49954	3.64084	3.82786	4.01653	4.0471	3.62968	4.00104	3.76926	3.3141	3.39078	3.45083	3.74647	3.78085	4.00935	3.64836	3.20138	2.94591	2.94152	2.53421	2.60687	2.86289	2.66439	3.06221	2.48903	2.45304	2.90337	2.41781	2.73125	2.90895	2.52532	2.82458	2.59884	2.9454	2.5592	2.86261	2.04296	2.6612	2.46762	2.34733	2.19254	2.83958	2.65917	2.79315	3.15158
EPB41L1	EPB41L1	-1.69795	1.69795	3.48105e-17	4.99707	4.50493	4.62337	5.0159	5.02153	4.58125	4.29493	4.64833	4.4361	4.2087	4.28297	4.36794	4.67199	4.74389	4.64475	4.3257	3.54112	2.91617	3.13328	2.84714	2.84169	2.83117	2.59889	3.03814	2.47127	2.89464	3.01346	2.8157	3.33085	3.03817	3.03478	2.66027	2.80502	3.23758	2.97065	3.18774	2.35685	3.79481	1.55645	2.78308	2.51909	2.27685	3.5244	3.15818	3.05899
ENSG00000162735	PEX19	-1.11858	1.11858	3.52983e-17	4.84699	4.59433	5.10062	4.75228	4.77873	4.65305	4.56868	4.69754	4.50956	4.3327	4.3951	4.63981	4.50487	4.87504	4.64505	4.41862	3.92739	3.69175	3.93244	3.19851	3.7778	3.74818	3.72715	3.54288	3.32139	3.34581	3.45695	3.63943	3.66896	3.67848	3.18498	3.20198	3.543	3.32563	3.80849	3.64866	2.73344	3.55163	2.69728	3.71229	3.01956	3.54492	3.56806	3.69663	3.73739
ENSG00000186998	EMID1	1.77186	1.77186	3.56282e-17	1.94216	1.77362	1.63942	1.39501	1.61386	1.87259	1.71523	2.21794	2.97776	2.47957	2.84189	2.54424	1.46064	2.40469	1.63715	1.80124	3.50274	2.64085	3.5889	4.09761	4.41201	3.9057	3.86905	3.46193	3.69951	3.82929	3.32028	3.75168	4.20488	3.59815	4.05379	3.39539	2.83556	4.07457	3.91874	4.30317	2.70148	4.61821	3.9623	3.79901	3.61579	3.93908	4.13388	4.13388	3.99378
ENSG00000153395	LPCAT1	1.7655	1.7655	3.6911e-17	2.89068	2.13146	2.86344	2.76314	2.15843	3.15813	2.97942	2.6658	3.22788	3.227	3.32793	3.75261	2.54127	3.01373	3.07361	2.80801	5.7436	3.67481	4.30119	4.04222	5.43859	5.13205	4.20994	4.58408	4.14487	4.78545	4.51118	4.56262	5.01376	4.92302	4.93777	4.26015	3.98902	5.32218	4.88515	5.09611	3.88653	4.71807	4.89059	4.71578	3.96005	3.79312	4.7965	4.75157	5.5792
ENSG00000246082	NUDT16P1	-1.3019	1.3019	3.6911e-17	3.64913	3.67838	3.45868	3.40317	3.33034	3.63782	3.15761	3.33076	3.26093	3.1121	2.90649	3.10924	3.47298	3.50499	3.23642	3.08887	2.75397	2.6374	2.51223	1.9177	2.0828	2.17632	1.85925	2.21559	2.17326	1.61433	2.36838	1.88339	2.00723	2.46566	1.69296	2.23848	2.20072	2.38607	1.65356	1.96292	1.52497	1.79635	1.73998	1.5935	1.1358	2.74966	1.88542	1.99255	2.55189
ENSG00000157823	AP3S2	-1.40965	1.40965	3.75648e-17	5.45041	4.97716	5.22979	4.51132	4.80942	5.00782	5.16025	4.77043	4.7166	4.33041	4.76439	4.52569	4.95737	5.10319	5.15816	4.65893	3.70766	3.66241	3.96932	3.20719	3.80499	3.73292	3.66192	3.41896	3.53121	3.27449	3.1292	3.9215	3.73062	3.73718	3.45713	2.88745	3.5834	3.33783	3.86832	3.82563	3.02029	3.43388	2.23833	3.58405	2.98278	3.78664	3.72989	3.2048	3.50471
BDH1	BDH1	-1.77044	1.77044	3.86216e-17	6.54115	6.37937	6.49346	6.54546	6.59993	6.38927	6.12166	6.32458	6.07228	5.99629	5.94616	5.68058	6.42259	6.20626	6.64136	6.37902	5.34085	5.53932	5.17307	4.53588	4.50932	4.78606	4.33854	5.13881	4.54196	3.93997	5.18601	4.13289	4.06848	4.97727	4.68821	4.77792	4.70246	5.05938	3.84592	4.3647	3.89278	4.17627	3.72646	3.84684	3.06288	5.20812	4.74381	4.6192	5.27952
ENSG00000136143	SUCLA2	-1.20393	1.20393	3.92469e-17	5.20893	5.12991	5.55472	5.08417	5.20613	5.67594	4.66184	5.67485	5.23155	4.54117	4.73808	4.84715	4.91554	4.8142	5.54829	5.16465	4.63602	4.33979	4.11868	3.5854	4.07729	4.27153	4.28025	3.82368	3.88913	3.78613	3.87868	3.83615	3.77631	4.31681	3.8947	3.9594	3.84019	4.02735	3.94611	3.89812	3.48571	4.18442	2.91722	3.77379	3.70261	3.87464	3.89903	3.96875	4.54825
SPI1	SPI1	1.53754	1.53754	3.99993e-17	3.41985	2.90078	3.12482	3.53697	3.18469	3.69996	3.61871	3.21734	3.80676	3.59396	3.78922	4.44459	2.45441	3.87217	3.14104	3.3054	4.52653	4.18476	5.07717	4.76419	5.26867	5.68671	5.38234	4.80601	4.8961	4.70773	4.89126	5.53566	5.1168	4.80855	4.7476	4.84211	4.10908	4.73388	4.90128	4.78692	4.15798	5.34966	5.09461	5.30937	5.68973	4.42666	5.24881	5.63472	5.19325
IGSF3	IGSF3	-1.611	1.611	4.05685e-17	3.70038	3.02354	3.55903	3.52246	3.18428	2.69091	3.52312	3.12087	2.89796	2.92138	3.17354	2.92351	3.69484	3.10155	3.47425	3.22866	2.67487	1.77058	1.48641	1.59717	2.01031	1.60507	0.945548	1.82762	1.37662	1.67554	1.69986	1.53172	1.77265	1.92505	1.96883	0.944776	1.41868	2.0161	1.69746	1.86849	1.17683	1.51202	1.06612	1.48207	0.735566	1.01949	1.83257	1.67951	1.99037
C2ORF54	C2ORF54	-1.51118	1.51118	4.11814e-17	2.74792	1.53466	3.1389	3.04184	3.53807	2.07803	3.57305	1.79896	2.48385	2.07471	1.2759	1.99201	1.8474	2.24187	2.90203	2.75018	1.30439	1.05936	0.838072	1.00231	0.800388	0.695522	0.891746	1.50157	0.776786	0.712384	1.1044	0.5605	1.19415	1.19017	1.43856	1.28629	0.732313	1.08685	0.531179	0.377668	0.323497	0.758201	1.72373	0.496953	0.726456	0.72534	0.640047	1.40626	0.875749
ENSG00000127838	PNKD	-1.05745	1.05745	4.11814e-17	6.07415	6.0136	6.45318	6.48802	6.388	6.14775	6.11694	6.15238	5.91066	5.61122	5.83611	5.88129	6.32167	6.05521	6.33115	6.21474	5.29411	5.4989	5.46017	4.72361	4.99758	5.21859	5.2499	5.1958	5.03068	4.45099	5.19792	4.91345	4.70008	4.84344	5.33929	5.51606	5.01193	5.30517	4.91991	4.71948	4.12688	4.89417	5.85896	4.95408	4.5718	5.62077	5.09956	5.05526	5.42153
ENSG00000141401	IMPA2	-1.59785	1.59785	4.18349e-17	6.50309	6.35508	6.24473	6.28821	6.25177	6.24016	6.34691	6.23616	6.00097	6.04595	5.85834	5.83316	6.50527	6.25665	6.17175	6.25654	5.15964	5.31164	5.00214	4.24902	4.66506	4.76084	4.54649	5.29837	4.54494	4.0784	4.81504	4.38198	4.37129	4.70461	4.98732	5.16289	4.89328	5.10819	3.58406	4.27625	3.80895	4.13735	4.9045	3.92015	3.31712	5.37975	4.36431	4.4719	5.32549
ARV1	ARV1	-1.06486	1.06486	4.21406e-17	5.04386	4.80277	4.91478	4.86258	5.06696	4.97502	4.43791	4.96657	4.81436	4.32938	4.47109	4.45433	5.23571	5.06146	4.79992	4.72903	4.21647	4.44147	4.21147	3.38957	3.605	3.78677	3.95091	3.87959	3.97051	3.41149	3.93859	3.32688	3.32472	3.72262	3.91783	4.09342	3.99832	4.1953	3.35344	3.69387	2.95204	3.83707	3.71475	3.45101	3.31842	4.03407	3.78881	3.75918	4.30668
LILRA5	LILRA5	2.36529	2.36529	4.32156e-17	0.469886	0.66542	0.623755	0.972296	0.581824	0.587115	0.474846	0.528731	0.635076	1.23327	0.368511	0.642092	0.339901	0.511134	0.37679	0.649744	3.08206	2.23631	2.62237	3.4681	3.69949	4.71319	3.64796	2.34886	2.63944	3.25084	1.35067	4.09103	3.2181	3.09764	2.70984	1.85212	2.07526	2.12327	2.65366	2.30912	2.0309	2.29646	2.63392	2.30492	4.25964	2.35499	3.29406	3.55491	3.73819
ENSG00000163541	SUCLG1	-1.41797	1.41797	4.33475e-17	7.2427	7.21922	7.32911	7.45135	7.2104	7.52689	7.0013	7.26967	7.08054	6.67624	6.64956	6.65787	7.32178	7.14684	7.24307	7.07713	6.1925	6.6993	6.25	5.25161	5.59338	6.13882	5.82964	6.22372	5.86936	5.03571	5.92422	5.57072	5.32061	5.89171	5.7208	6.39254	6.01451	6.29892	5.07789	5.65379	5.13963	5.32993	5.82568	5.18629	4.82586	6.43438	5.19719	5.69222	6.31992
ENSG00000127129	EDN2	-1.51978	1.51978	4.37906e-17	2.76048	2.66423	4.04179	2.26315	0.751044	1.09505	2.50833	2.12856	0.508246	0.791814	1.44541	1.94703	1.34954	1.87054	1.51576	1.03879	0.042182	0.45647	0.392416	0.437835	0.434946	0.148492	0.258603	0.191373	0.268351	0.137897	0.162648	0.79088	0.3412	0.0710693	0.40294	0.0752424	0.295488	0.230289	0.244327	0.0934155	0.13137	0.135599	0.203439	0.408027	0.34728	0.337254	0.182502	0.331006	0.176744
IGLJ3	IGLJ3	2.86091	2.86091	4.3869e-17	5.08963	5.67045	4.08683	5.44623	6.05092	5.46869	6.6538	5.95027	7.24134	6.53462	6.39782	7.34643	5.29879	6.72731	4.26195	5.64907	7.4462	6.96446	8.64632	9.55334	8.22685	8.06305	9.341	8.4961	9.09531	8.27946	8.5714	8.76816	10.0455	9.62657	9.11413	7.81814	7.19607	8.41015	9.39349	9.3529	7.66647	10.5191	6.95242	8.69294	9.94919	8.03577	9.38915	9.01981	8.49127
ENSG00000100219	XBP1	1.26775	1.26775	4.57473e-17	7.07772	6.98799	7.17977	7.13971	7.32207	7.24968	6.84484	7.2531	7.41776	7.40794	6.72266	7.27703	7.27351	7.42571	7.3455	7.04464	8.12121	7.72628	8.4349	8.79196	8.48925	8.19256	8.63478	8.54866	8.27842	8.16028	8.3264	8.57367	8.63558	8.75954	8.46349	7.9262	7.49653	8.43781	9.14569	8.88411	7.58579	8.65944	7.45524	8.57586	8.01809	8.34028	8.70297	8.27243	8.5463
ENSG00000211648	IGLV1-47	2.73864	2.73864	4.59275e-17	6.68412	6.58695	6.2345	6.90281	6.89182	7.41014	7.78427	7.26606	7.94461	7.35846	7.58801	8.05527	6.87524	7.94591	5.33005	6.91228	9.25139	8.07111	10.1156	8.79351	9.81026	8.63772	11.3158	10.3738	9.18454	9.45073	8.93438	9.09182	10.8597	9.85408	9.70381	9.23642	8.60963	10.3262	10.4683	10.8115	9.32186	10.4301	7.5814	10.7504	10.0216	8.7651	9.94365	9.264	9.11302
SYTL1	SYTL1	1.73961	1.73961	4.60721e-17	3.15166	2.66703	2.67868	3.13834	2.80048	2.91428	2.32487	2.96105	2.99959	2.0115	3.03903	3.45579	3.47989	3.40205	2.43819	3.07356	3.86932	3.53328	4.7137	4.40248	5.15672	4.33466	4.92681	5.03788	4.29152	3.9464	4.96837	4.56774	4.85832	4.86234	4.70493	4.40425	3.43296	4.22436	5.35182	5.37553	3.63195	4.66876	5.7369	5.49546	4.05974	4.14595	4.88167	4.78547	4.52327
RP11-574K11	RP11-574K11	1.14535	1.14535	4.67149e-17	1.38139	1.10883	1.1698	0.992921	1.56803	1.63241	0.927661	1.22793	1.87287	1.55223	1.85782	1.97541	1.92619	1.30381	0.940483	2.07745	2.53826	2.29675	2.70951	2.18428	2.86946	2.55102	3.38499	2.75696	2.84052	2.0963	2.99295	2.06506	2.40773	2.53866	2.44612	2.73175	1.86072	2.56396	2.49016	2.75683	1.78622	2.50767	2.41107	2.88051	2.46543	2.87929	2.94754	2.76867	2.20761
ENSG00000211653	IGLV1-40	3.30654	3.30654	4.99666e-17	6.83257	7.00634	6.52572	7.72302	7.84694	7.91332	7.7286	7.5041	8.4763	8.07676	8.11673	9.24164	7.36585	8.62362	6.83233	7.13941	9.88673	9.01224	11.2169	10.5463	10.626	9.04418	12.718	11.97	11.368	10.468	11.7187	10.805	12.3145	11.4257	11.4147	10.4105	9.19819	10.3645	11.9431	11.6857	9.29819	12.1512	8.34021	11.4657	10.5541	10.691	12.4094	10.2676	10.5273
RP11-61A14	RP11-61A14	-1.3099	1.3099	4.99666e-17	2.55653	1.79015	2.47807	2.0411	2.22882	1.83859	2.00562	2.38571	1.75035	1.21107	1.72853	2.10581	1.47928	2.71776	1.32498	2.10578	1.30434	1.45049	0.585568	0.35834	0.582489	0.805218	0.562943	0.730949	0.688619	0.120203	0.692695	0.46925	0.313188	0.298975	1.67138	0.930154	0.968349	1.27501	0.162713	0.759608	0.43759	0.6887	1.081	0.0991807	0.39402	1.19112	0.620305	0.874333	0.828103
ENSG00000205361	MT1DP	-2.24233	2.24233	5.10257e-17	4.43097	2.87937	3.34744	4.23728	3.32534	3.70665	4.47049	2.76358	2.75771	1.97133	2.70653	2.13235	3.05396	1.94782	1.88315	3.50904	1.26171	1.74313	0.914526	0.686657	0.44367	0.909988	0.490416	1.38913	0.0143553	0.853309	1.80913	0.0143553	1.20902	0.0143553	0.718526	0.926683	0.341246	0.578311	1.71083	0.0143553	0.82629	1.16466	2.59309	0.797976	1.36025	1.97735	0.669762	0.656542	1.51157
ENSG00000197296	FITM2	-1.1243	1.1243	5.197e-17	2.95546	2.82524	3.10279	2.66309	2.92343	2.61767	2.60748	3.05405	2.9256	2.63006	2.56013	2.67394	2.87305	2.84565	2.52937	3.04212	2.13393	1.89297	1.84924	1.60744	1.93002	1.81032	1.57792	1.94894	1.4253	1.50681	2.1791	1.27685	1.89848	2.09886	1.70213	1.61273	1.40588	1.76235	1.71326	1.84667	1.11929	1.61264	1.27369	1.48238	1.08406	1.24318	1.71348	1.74855	2.14313
GGT6	GGT6	-1.88088	1.88088	5.21444e-17	6.78306	6.26712	6.57432	6.82227	6.55898	6.51407	6.81021	6.56997	5.84736	5.64445	6.07628	5.95075	6.5207	6.30063	6.27418	6.26987	5.77995	4.92858	4.86314	4.37911	4.46199	4.86576	4.13057	4.95114	4.44203	4.18309	4.57679	4.48083	4.37132	3.88512	5.23741	4.8257	4.90543	4.93591	3.93595	4.0591	4.19518	4.04862	4.30573	3.66195	3.57474	4.66569	3.76194	4.86882	5.13518
ENSG00000123685	BATF3	1.6527	1.6527	5.24116e-17	0.796913	0.45347	0.207493	0.537336	0.408907	0.788894	0.639936	0.435127	0.893797	1.66875	1.00461	1.30393	0.261025	0.946813	0.460722	0.981604	1.92797	2.12377	1.95341	2.23109	2.86251	3.33503	2.80139	2.35716	2.13182	2.05179	2.2862	3.19257	2.02137	2.52148	1.75146	2.23811	1.49011	2.23631	2.73351	2.58345	1.42412	2.29575	2.60819	2.53496	2.88208	2.19613	2.39256	2.67864	2.18802
RP11-321G12	RP11-321G12	-1.29369	1.29369	5.26951e-17	3.02646	2.17044	3.19068	1.76014	1.91433	1.7287	1.57449	1.36368	1.69706	0.791006	1.58578	1.29078	2.01628	1.98583	1.05624	1.83592	0.88441	1.0082	0.808756	0.507668	0.485313	0.308151	0.39492	0.779108	0.230351	0.322217	0.662725	0.445864	0.423255	0.392515	0.44508	0.534819	1.36278	1.2122	0.420078	0.553105	0.41631	0.495491	0.359173	0.177943	0.151196	0.856484	0.318265	0.401379	0.365569
RP11-734K23	RP11-734K23	1.43271	1.43271	5.26995e-17	0.291273	0.668519	0.423836	0.520317	0.97563	0.483179	0.384459	0.389236	1.39534	0.888975	1.1776	0.894519	1.08862	0.457699	0.254727	1.15892	1.69086	1.75502	2.24793	2.09849	2.58813	1.84607	2.49802	2.60286	1.72661	2.20452	2.65113	1.50706	2.16166	2.49508	2.05134	1.48707	1.51167	2.12267	2.04058	2.65425	1.29478	1.89056	2.13379	2.09282	1.6098	1.78534	2.16803	2.76568	2.23762
ENSG00000100412	ACO2	-1.24247	1.24247	5.27269e-17	6.81154	6.71496	6.85875	7.10699	6.9037	6.92533	6.84964	6.97661	6.62485	6.51262	6.45694	6.46494	6.83342	6.53153	7.15351	6.76919	6.24938	6.24235	5.95516	5.45818	5.83276	6.00415	5.52863	5.97358	5.43377	5.09504	5.8408	5.16843	5.41819	5.61701	5.70965	5.75738	5.29492	5.8929	5.34066	5.48803	4.85078	5.24176	4.92676	5.37245	4.69037	5.9783	5.53028	5.74101	6.01368
ENSG00000181061	HIGD1A	-1.56002	1.56002	5.27866e-17	8.71477	8.68732	8.77955	9.51637	8.81845	9.07397	9.01228	8.79028	8.43889	8.13581	8.31079	7.90733	8.74859	8.76479	9.41947	8.67247	7.9725	7.99486	7.35019	6.59299	7.31313	7.70436	6.84345	7.65624	7.69289	6.98074	7.25386	7.88263	6.85506	7.11819	7.26491	7.4941	7.55476	7.44877	6.21804	7.00442	6.60336	6.73388	6.93123	6.50235	6.48886	7.33366	6.93401	6.72313	7.9865
ENSG00000135046	ANXA1	2.6254	2.6254	5.36272e-17	4.59683	4.07011	4.14118	4.3017	4.35291	4.25188	4.18716	4.46705	4.75965	5.25715	4.66395	5.05581	3.94357	4.53015	4.21856	4.7624	7.05829	4.94521	5.97552	8.26826	8.58171	7.37549	6.75162	6.41015	7.43405	7.79629	6.55658	8.76699	7.97	8.02658	6.47948	6.069	6.51619	7.77124	7.05353	7.47646	5.75202	6.99463	5.35705	7.33421	7.96652	6.9345	7.05083	6.83542	7.84164
AC104699	AC104699	1.76743	1.76743	5.36272e-17	0.215144	0.943134	1.17191	1.64358	1.10232	0.527581	1.09478	1.50965	1.60744	1.29431	1.32222	2.08396	0.725148	1.52982	0.385873	1.38427	1.32953	1.81705	2.94791	3.20456	2.58703	1.84322	3.41562	2.82004	2.75634	2.66562	2.83238	2.77518	3.16322	3.84016	3.38163	3.08206	2.06084	2.46203	2.92833	3.52608	2.27337	2.84197	2.75549	3.64098	3.18889	2.41895	3.77034	3.24242	3.06776
PROSC	PROSC	-1.10178	1.10178	5.46292e-17	5.67342	5.4341	5.81631	5.4439	5.37964	5.49658	5.21153	5.29484	5.52216	4.81307	5.09244	5.07281	5.54615	5.52775	5.4313	5.24229	4.781	4.47935	4.64406	4.3011	4.40466	4.69827	4.48586	4.22426	4.31378	3.90865	4.2289	4.36894	4.17781	4.33077	4.06154	4.12676	3.94625	4.47195	4.29622	4.38596	3.44274	4.26626	3.16097	4.22402	3.88225	4.37365	4.40411	4.32119	4.59329
ENSG00000130414	NDUFA10	-1.30215	1.30215	5.46292e-17	7.24778	7.32559	7.31059	7.5116	7.37688	7.62758	7.11085	7.54226	7.23279	7.09214	6.82212	6.88528	7.04462	7.07559	7.46724	6.72834	6.44737	6.44423	6.43005	5.683	5.81978	6.40046	6.13936	6.34444	5.82533	5.06015	5.97484	5.77851	5.62746	6.26761	5.99786	6.55065	5.85553	6.36776	5.55515	5.66568	5.0266	5.84259	6.23787	5.65276	5.05981	6.41162	5.67531	6.08231	6.50531
TGFA	TGFA	-1.30242	1.30242	5.49729e-17	3.99078	3.28232	3.69008	3.95856	3.58484	3.72361	3.70282	3.51185	3.29671	2.851	2.92611	2.95977	3.51138	3.70266	3.95699	3.59909	3.21311	2.25632	1.97067	2.92273	2.48921	2.29249	1.91865	2.06781	2.08229	2.45867	2.00583	2.88877	2.44005	2.32671	1.8246	1.68648	2.05141	2.02347	2.30985	2.11413	1.63733	2.11823	1.25954	2.33211	1.96185	2.00112	2.58585	2.26808	2.64212
ENSG00000204175	GPRIN2	-1.84319	1.84319	5.50703e-17	4.38287	4.28395	4.23074	4.83708	4.47664	3.93873	4.43867	4.35224	3.84882	3.73127	4.45233	4.25855	4.92105	4.29588	4.08242	4.42286	3.37001	3.23139	2.92484	2.14545	2.55339	2.32251	2.03154	3.05961	2.74188	2.2349	3.16988	1.92372	1.72718	2.29269	2.9976	3.09685	3.60028	2.86402	1.54498	2.81656	2.56203	1.60568	2.66823	2.07135	1.16356	2.84643	2.69893	2.67027	2.46624
ENSG00000196611	MMP1	4.34898	4.34898	5.53427e-17	0.546591	0.586846	0.456985	0.959392	0.636543	1.07868	0.661494	0.766052	2.07806	2.59581	1.13986	1.31713	0.518857	1.06688	1.45733	0.676123	5.63094	3.57593	2.72469	7.37593	5.30165	4.68603	6.57786	5.77234	5.33834	5.63678	4.67814	6.32069	5.13564	6.23712	3.85037	4.2402	3.76172	3.95104	6.9456	5.82473	3.26763	5.54585	3.76706	5.95576	4.49951	3.62465	6.84569	3.17026	6.12031
ENSG00000196843	ARID5A	1.6099	1.6099	5.58549e-17	2.26297	1.76537	2.01039	2.13714	2.13195	2.29643	2.40013	1.98273	2.29834	2.4784	2.56343	2.87354	1.70801	2.91039	2.16282	2.23312	3.2514	3.18623	3.6031	3.65417	4.52522	4.45084	4.15253	4.13435	3.3958	3.44029	3.81664	4.24296	4.01507	3.88502	3.60116	3.59728	2.68791	3.51991	4.32563	3.66657	2.57923	3.91953	3.8457	4.33326	4.07028	3.45635	4.29002	4.35977	3.67494
ENSG00000140379	BCL2A1	2.30624	2.30624	5.66977e-17	1.81287	1.30877	2.03383	1.78777	1.0606	2.45473	1.92528	1.21257	2.31322	1.23432	2.20833	2.75487	0.633757	2.9534	2.2609	1.06956	3.15598	3.33093	4.03215	4.07599	4.61863	5.27755	4.52903	3.54345	4.14415	4.26944	3.38294	4.92141	4.95868	4.10211	3.0393	3.64236	3.2959	3.23381	3.67466	3.90467	2.78691	4.23419	3.97395	4.23844	4.97413	3.72883	3.98542	4.64172	4.10862
ENSG00000167749	KLK4	-2.05731	2.05731	5.71827e-17	4.15294	3.49714	3.89745	3.97641	3.5774	4.27906	4.21822	4.28442	2.8269	3.82342	4.0894	2.62363	4.21311	3.98332	4.26947	3.92022	3.21973	1.60117	2.39078	1.98535	1.76964	1.89274	1.16118	1.46989	1.53899	2.03714	2.31025	1.13291	1.24574	2.29596	2.50419	2.31429	2.14398	1.28125	0.947666	1.17345	0.906675	1.72002	2.58547	1.77581	0.593229	1.22645	2.74891	2.05436	2.46095
SLC39A2	SLC39A2	-1.16614	1.16614	5.74924e-17	1.64459	1.45859	2.67749	1.19831	1.46132	2.07252	1.43216	1.58871	2.33205	0.125086	0.963163	1.51541	1.36888	1.72321	0.463392	0.941888	0.332507	0.415056	0.428743	0.193204	0.269955	0.147424	0.305037	0.159797	0.213851	0.23455	0.254969	0.0244388	0.142518	0.200241	0.0723034	0.699472	0.24563	0.621618	0.0379234	0.623998	0.247636	0.0964791	0.125872	0.206331	0.0956976	0.234636	0.105606	0.298471	0.909451
ENSG00000001461	NIPAL3	-1.11933	1.11933	5.87486e-17	4.53378	4.09823	4.30671	4.23226	4.27935	4.21974	3.92976	4.04741	3.83785	3.45821	3.78025	3.92419	4.40913	4.34713	3.98174	3.85464	3.51201	2.85728	3.14564	2.88986	3.17481	2.99971	2.9692	3.01414	2.81067	2.59889	3.0477	2.92176	2.99628	3.19166	2.80583	2.51728	2.81543	3.0867	3.23212	3.20174	2.40501	2.91455	2.37016	2.99836	2.62618	3.03097	3.10926	3.09221	3.01749
ENSG00000146039	SLC17A4	-2.10889	2.10889	5.94847e-17	5.0129	4.62021	4.02884	3.80697	3.75308	3.9659	4.59877	3.75275	3.42289	3.36836	4.06889	3.62465	4.78403	3.66907	3.64375	4.83277	2.57362	3.19347	2.27897	2.00608	1.03626	2.15717	1.62961	2.26975	2.03316	1.7062	1.91606	1.8067	1.47389	1.13047	2.42857	1.51848	3.01291	2.38607	1.37585	1.49257	2.13885	1.30702	1.13007	1.48959	0.980164	2.28143	2.04432	2.09619	1.58429
ENSG00000117385	P3H1	1.38439	1.38439	5.95742e-17	2.36014	1.86679	1.8118	1.87098	2.25855	2.16717	1.8097	2.02006	2.47591	2.38692	2.4225	2.5826	2.19122	2.05502	1.84169	2.67333	3.26803	2.48424	3.34544	3.66373	4.12551	3.83724	3.51818	3.61591	3.13133	3.2716	3.68871	3.05788	3.69326	3.75686	3.81879	3.19006	2.45636	3.79822	3.85935	3.81266	2.63069	3.93066	3.89742	3.83328	3.38756	3.26258	4.12996	3.79238	3.80056
ENSG00000160013	PTGIR	1.46008	1.46008	6.27465e-17	0.310643	0.234685	0.239691	0.139731	0.246335	0.403671	0.324972	0.271079	0.729253	0.765416	0.695103	0.949221	0.27758	0.266637	0.382479	0.445631	1.74786	1.29096	1.31168	2.02102	2.36225	2.82802	2.53523	1.31127	1.77189	1.92364	1.91211	1.9206	1.59856	2.15153	1.42056	1.47747	1.07663	1.34954	2.3029	1.68549	1.03422	2.35027	1.65682	2.46158	2.47783	1.12658	2.45851	2.21434	2.1113
ENSG00000241351	IGKV3-11	2.84571	2.84571	6.34856e-17	7.7387	8.32003	8.62823	8.77061	8.35415	8.18584	9.57294	9.13955	9.30629	9.46699	9.36435	10.6669	7.7379	9.22232	7.94065	8.15521	9.7242	10.2478	12.7827	12.1041	11.589	10.1349	11.355	11.1891	11.4007	11.3982	12.7468	11.8437	12.602	10.4124	12.4459	10.9889	9.39011	12.1613	12.9342	11.9118	10.4555	12.7452	10.0564	12.3477	11.5273	11.1901	12.7204	11.0531	11.281
ENSG00000189157	FAM47E	-1.01021	1.01021	6.44049e-17	2.99266	2.55623	2.53284	2.16408	2.51402	2.448	1.96617	2.34542	2.24141	2.00888	1.91514	1.68459	2.96097	2.7722	2.36927	2.41741	1.82391	1.70514	1.61061	1.2228	1.27941	1.28511	1.49047	1.56335	1.48156	1.19472	2.03805	0.97483	1.07553	1.45749	1.28812	1.39265	1.48042	1.22163	1.29919	1.4754	0.778352	1.30241	1.88393	1.07847	0.913768	1.58693	0.925498	1.26021	1.85072
ENSG00000096093	EFHC1	1.05893	1.05893	6.4767e-17	1.73808	1.81127	1.35986	0.982736	1.62091	1.57105	1.04488	1.22274	1.70385	1.34999	1.84599	1.61311	2.31962	1.65663	0.826738	2.19406	2.59696	2.79419	2.9214	2.42771	2.49439	2.32619	3.12918	2.38106	2.89691	2.45041	2.56272	2.35253	2.51035	2.72194	2.50609	2.36849	2.26945	3.0696	2.51402	3.21664	1.69755	2.42691	2.68347	2.74971	2.32423	2.61146	2.73823	2.66107	2.44869
AC074363	AC074363	-1.50423	1.50423	6.53082e-17	2.5104	2.23303	2.46665	2.5431	2.38689	2.18043	2.79639	2.63334	2.22709	1.95933	2.20927	2.29331	2.06798	2.2489	2.99986	1.88072	1.89972	0.894325	1.27536	1.09397	1.11297	1.64293	0.424546	0.603881	0.687428	0.385265	0.939249	0.48657	0.780755	1.34346	0.0143553	0.482404	0.879141	0.757134	1.01999	0.937156	0.891015	0.703003	0.412066	0.317605	0.0143553	0.923332	0.749474	0.674831	0.37639
ENSG00000147044	CASK	-1.3391	1.3391	6.55686e-17	5.1884	4.98796	5.05932	5.04359	5.00618	4.91426	4.63556	5.12706	5.04769	4.97343	4.7532	4.91727	5.30953	4.9995	5.25697	5.06359	4.44627	3.91416	3.64104	3.32474	4.11113	3.86067	3.68502	3.79883	3.44095	3.54729	3.67919	3.79871	4.02537	3.88246	3.54256	3.24571	3.3802	3.726	3.76379	3.95933	2.77665	3.89801	2.96721	3.49563	3.25326	3.12902	4.05902	3.79077	3.8985
ENSG00000197594	ENPP1	-1.12063	1.12063	7.32154e-17	3.40058	1.97089	2.09535	1.90993	2.13221	1.73461	2.71266	1.69822	1.98677	2.03587	1.71268	1.7485	2.3781	2.1956	2.11457	2.55743	1.42304	0.838072	1.03407	0.947404	1.14196	0.894022	0.710684	0.936289	1.04705	1.10581	1.14652	1.38051	1.32325	1.02822	1.27316	0.52687	0.786354	1.10755	0.952609	0.871591	0.77441	1.08719	0.602333	1.12796	0.560999	1.16047	1.58952	1.22595	1.22212
ANKH	ANKH	-1.32629	1.32629	7.35727e-17	5.98452	5.76277	5.8767	4.94865	5.32229	5.53663	5.54037	5.37847	5.33466	4.99817	5.2614	5.15111	5.31711	5.62028	5.16051	5.29102	4.15166	4.1498	4.17437	4.24311	4.49603	4.277	4.1397	3.94567	4.19919	3.88559	3.87565	4.16339	4.25857	4.19864	3.95297	3.43551	3.89264	4.06617	4.35133	4.21506	3.40523	4.43502	3.08413	4.12982	3.44263	4.27166	4.51201	3.74452	4.08828
ENSG00000258568	RHOQP1	-1.07269	1.07269	7.35727e-17	1.7891	1.44382	1.80132	1.73084	2.06833	2.51879	2.01289	1.98123	2.40103	2.13077	1.6819	1.5148	2.17655	2.10923	2.28848	2.3703	1.52441	1.53321	1.11836	1.00324	1.20088	0.566708	1.06833	1.17037	1.14659	0.653702	0.643727	0.494078	0.589907	1.31858	1.1139	0.92391	0.808591	0.785333	1.22095	1.47035	0.58218	0.788811	0.798299	0.671085	0.474971	0.744428	0.534669	0.813122	0.986433
ENSG00000196923	PDLIM7	1.83101	1.83101	7.68617e-17	2.91999	1.98236	2.78559	3.11235	4.04313	2.53099	2.78568	2.89565	3.73203	4.24562	3.44728	4.18423	3.375	2.61087	1.85316	2.76358	4.49856	3.39883	4.67948	5.18266	5.68558	5.3753	5.33022	5.00105	4.6006	5.08075	4.80156	4.95495	5.11856	5.06186	5.65031	4.58714	3.77984	4.6523	4.92599	4.90041	3.84521	5.49002	4.67495	4.93277	4.89427	4.72601	5.38008	5.29133	4.8933
ENSG00000079739	PGM1	-1.34335	1.34335	7.69788e-17	5.79387	5.76312	5.77962	5.76027	5.93019	5.6287	5.78806	5.74471	5.43498	5.59983	5.49853	5.42668	5.68533	5.75061	5.70372	5.29586	5.40199	4.80382	4.37063	4.19869	4.59637	4.75415	4.07151	4.80883	4.35106	4.26454	4.57119	3.94838	4.18401	4.55826	4.3702	4.78286	4.05678	4.78094	4.15972	4.17913	3.52654	3.91327	3.93931	3.90085	3.55957	4.18955	4.26725	4.17358	5.09694
FZD5	FZD5	-1.88712	1.88712	7.82567e-17	5.19489	4.90268	4.91994	4.854	4.71096	4.79158	5.06966	4.95459	4.72032	4.46433	4.52744	4.30153	5.11643	4.81139	4.92974	4.9437	4.26554	3.24189	2.91634	3.03122	3.46045	3.54675	2.27522	3.49826	2.46153	3.21921	3.46137	2.70872	2.83034	3.21689	2.93471	2.63979	2.9684	3.64186	2.53124	3.18742	2.50772	2.50083	2.58099	2.2714	1.63678	2.36382	2.71833	2.98927	3.703
ENSG00000071575	TRIB2	1.98302	1.98302	7.83357e-17	2.06788	1.09916	1.42148	1.67487	1.67631	2.21633	1.97893	1.86192	2.59829	2.45901	2.57396	2.79121	1.3072	2.5734	1.34551	2.1165	2.82585	2.76401	3.46026	3.90619	5.18406	4.12063	4.55035	3.70423	3.93406	4.41691	4.06248	4.31806	4.34989	4.09619	3.4759	3.26153	2.72563	3.47551	4.47944	4.41391	2.63436	4.19912	3.66255	4.77856	4.34969	3.22078	4.71191	4.13751	4.08331
ENSG00000116670	MAD2L2	1.11617	1.11617	8.13663e-17	2.52679	2.41246	2.40776	2.74941	2.40215	3.27346	2.65659	2.24708	2.81124	2.50121	2.61937	3.0178	2.2751	2.69115	2.28004	2.58118	3.12729	3.22299	3.69996	3.34755	3.95824	4.05713	4.20732	3.5813	3.77898	3.01223	3.6723	3.8826	3.64614	3.37358	3.82771	3.78473	3.07289	3.71398	3.95796	3.53934	2.6364	3.8249	4.34319	3.89107	3.84736	3.80481	4.01142	3.78312	3.79214
ENSG00000196372	ASB13	-1.39856	1.39856	8.29752e-17	4.92931	4.71294	4.48222	4.28961	4.3032	4.12019	4.5236	4.15765	3.71515	3.76088	3.90481	3.98846	4.39086	4.3378	4.21693	4.27591	2.88975	3.29605	2.97715	2.00144	2.86774	2.57156	2.95112	3.08643	2.64247	2.124	3.31206	2.38084	2.66903	2.47534	3.21276	3.46738	2.8693	3.0624	2.96778	2.77846	1.92672	2.91	3.94084	3.03823	2.23658	2.73444	3.43415	2.69793	3.36699
ENSG00000007944	MYLIP	-1.23221	1.23221	8.30493e-17	4.74421	4.68503	4.17328	4.02472	4.5557	4.05923	4.51972	4.34642	4.00974	4.18446	4.40845	4.63759	4.44889	4.11613	4.02461	4.14883	3.70236	3.3277	3.39399	2.87631	3.44207	3.28688	3.19944	2.93482	3.16968	2.84792	3.35044	2.96654	3.2794	3.48273	2.74586	3.03118	2.94505	2.95587	3.39631	3.11715	2.60701	3.4841	2.06143	3.46081	2.87417	2.6656	3.52628	3.56527	3.24129
ENSG00000240303	ACAD11	1.30081	1.30081	8.31678e-17	1.5428	1.15387	0.99408	1.14919	1.53789	1.33577	0.842681	1.11975	1.75296	1.5036	1.75378	1.6319	2.14088	1.44031	0.992138	2.12516	2.41611	2.21338	3.1933	2.64062	2.9517	2.89336	3.3142	2.8276	2.82293	2.69441	2.85784	2.26358	2.40613	2.99357	2.41145	2.21717	1.93448	2.49953	2.68672	3.28672	2.1235	2.84193	1.91234	3.2458	2.77598	2.50343	3.281	2.72048	2.76063
PPP1CB	PPP1CB	-1.3578	1.3578	8.31814e-17	6.95534	6.87249	6.85493	7.11918	6.71914	6.63591	7.06129	6.76307	6.81177	6.27115	6.52886	6.44445	6.97907	6.76352	7.03668	6.75594	6.41715	5.3775	5.4495	5.13922	5.81342	5.59186	5.16531	5.77381	5.14828	5.52581	5.61756	5.68921	5.45781	5.82882	5.32243	4.95404	5.37638	5.80677	5.50664	6.04238	4.82697	5.33648	4.88044	5.29615	4.83248	4.67442	5.36017	5.42263	6.03083
RP11-631N16	RP11-631N16	1.63746	1.63746	8.52573e-17	1.07806	0.70862	0.345135	0.20513	0.360151	0.91242	0.671629	0.368902	1.29555	0.773119	1.42584	0.912757	1.98448	0.548081	0.48655	1.48635	1.84266	2.36854	2.82965	2.3488	2.67859	2.94628	3.14853	2.51869	2.73021	2.16273	1.99219	2.19096	2.24321	3.00072	1.31301	2.53142	1.65979	2.54305	2.40278	2.99262	1.35152	2.31243	2.46918	2.72164	2.57194	2.58414	2.21639	2.85424	2.5289
ENSG00000180233	ZNRF2	-1.12937	1.12937	8.65081e-17	4.7988	4.44779	4.48605	4.59526	4.49826	4.7125	4.46536	4.59058	4.281	3.98284	4.0307	4.19268	4.60179	4.49217	4.79423	4.53997	4.15756	3.50826	3.30756	3.00709	3.46703	3.66241	3.09697	3.66372	3.14685	3.24838	3.54191	3.55736	3.43006	3.57078	3.00992	3.16575	3.48176	3.57035	3.24779	3.57196	2.73394	3.0825	2.91372	3.08052	2.55102	3.04019	3.21073	3.26689	3.75142
POFUT1	POFUT1	-1.37798	1.37798	8.74463e-17	4.87567	4.48819	4.99918	4.22289	4.69698	4.13203	4.42711	4.6361	4.36495	4.00131	4.19288	4.18195	4.53292	4.32084	4.28334	4.29215	3.68597	3.05368	3.34123	3.03194	3.45734	3.1237	2.93138	3.11363	2.48042	3.05922	3.12988	2.75994	3.44442	3.41385	2.96676	2.58813	2.74636	3.18118	3.11786	3.53809	2.43421	3.2017	2.55061	3.14638	2.32199	2.77918	3.31604	3.23071	3.27293
ENSG00000123329	ARHGAP9	1.87086	1.87086	8.90621e-17	3.15494	2.34494	2.63471	2.74028	2.91474	3.00858	2.9891	2.48893	2.91728	2.43256	3.59491	3.91641	1.95568	3.64522	2.77844	2.56879	3.6552	4.15756	4.81604	4.02288	5.32389	5.01747	5.25075	4.54751	4.48404	4.17066	5.04976	4.58724	4.65161	4.84949	4.65769	4.76416	3.583	4.06674	5.127	5.05593	3.39716	4.92691	5.36942	5.62644	4.80906	4.01768	5.19836	5.41978	4.69628
ENSG00000158828	PINK1	-1.22586	1.22586	9.22296e-17	6.14946	6.01873	5.82269	5.78565	5.71145	5.6327	6.02819	5.72599	5.05503	5.38774	5.62193	5.91273	5.93897	5.55487	5.39495	5.69817	5.01831	4.90015	4.64353	4.13026	4.66254	4.56143	4.29747	4.89438	4.30872	4.12598	4.69914	4.40149	4.57048	4.32667	4.92473	4.63259	4.42397	5.16837	4.27651	4.48889	3.78964	4.44075	4.53162	4.29801	3.79468	4.55154	4.66008	4.24747	5.03642
ENSG00000186350	RXRA	-1.34946	1.34946	9.33954e-17	5.47687	4.97725	5.13375	5.15246	5.22085	4.98356	5.14289	5.137	4.83389	4.63606	4.91811	4.86877	5.24521	4.97727	5.03988	4.99134	4.58295	3.49884	3.86774	3.65886	4.02665	3.99715	3.59863	3.69543	3.41372	3.71189	3.71675	3.6878	3.916	3.84657	3.55368	3.04766	3.54481	3.55533	3.80867	3.7473	3.25873	3.99391	2.90839	3.53686	3.26228	3.4551	3.9448	4.07202	3.97992
ENSG00000149451	ADAM33	1.80507	1.80507	9.51966e-17	0.849879	0.430264	0.519884	0.531349	1.30655	0.464271	0.465891	0.437451	1.61183	1.30568	1.43259	1.55356	2.0914	0.372718	0.206168	1.6006	2.53948	2.10178	3.04953	2.51051	2.97185	2.73029	3.38873	2.80888	2.56594	3.05052	2.71284	2.35654	2.75867	2.73275	3.25746	1.87994	1.97141	2.56362	2.92695	3.30486	1.75331	3.5682	1.84221	2.9197	2.55218	3.15139	3.3029	3.76703	2.68545
ENSG00000137486	ARRB1	-1.1967	1.1967	9.60279e-17	5.44169	4.98237	5.12955	5.27828	5.13275	4.58555	5.02618	4.98478	4.54023	4.74451	4.70991	4.72757	5.25907	4.86193	4.94409	5.00026	4.4801	4.0056	4.19104	3.45939	3.69585	4.00968	3.70582	3.90229	3.83364	3.49872	3.99196	3.57273	3.86487	3.78732	3.7442	3.75815	3.674	3.86813	3.66537	3.8308	3.23727	3.97103	3.83229	3.62618	3.28373	3.80998	3.93778	3.85205	4.00811
ENSG00000263400	TMEM220-AS1	-1.29104	1.29104	9.68719e-17	3.76882	2.60637	2.43296	2.85128	3.11608	2.8582	3.12236	3.354	2.47215	2.00806	2.417	2.28815	2.39955	2.32861	2.08719	2.73667	1.51697	2.28113	1.92975	0.84498	1.0943	1.48311	1.16034	1.36278	1.79751	1.26057	2.11257	1.08229	1.43114	1.24726	1.80892	1.30065	1.88733	1.55056	0.978005	1.31133	0.89005	1.559	1.12928	0.807528	0.719061	1.70022	1.34187	1.2326	1.34557
RP11-350J20	RP11-350J20	1.61227	1.61227	9.9434e-17	0.385961	0.345828	0.0143553	0.715744	0.0143553	0.938338	0.525588	0.0143553	0.434754	0.0143553	0.260857	0.466497	0.0143553	0.0143553	1.16851	0.0143553	2.37576	1.09876	1.26532	2.83681	2.2005	2.18948	1.90018	1.7389	2.07512	2.08532	2.01031	2.29308	2.57734	2.42557	2.3315	1.5772	1.60905	1.79327	1.30434	1.94302	0.708849	2.79363	1.19219	1.42696	2.98253	1.69733	2.1819	1.2416	2.18091
ENSG00000148468	FAM171A1	-1.53375	1.53375	1.02359e-16	4.8872	4.88491	4.87658	4.73169	4.86423	4.66377	4.69817	4.83273	4.7106	4.71558	4.71433	4.53938	4.91091	4.92597	4.85744	4.75702	4.07406	3.62728	3.39278	3.04817	3.69696	3.79401	3.42645	3.73026	2.8587	2.87792	3.57505	2.91395	3.26076	3.72233	3.09082	3.07447	3.04012	3.57561	3.09862	3.38433	2.70945	3.19832	2.79394	2.97922	1.97812	2.84077	3.2961	3.37356	3.72866
ENSG00000211950	IGHV1-24	4.46819	4.46819	1.0237e-16	3.49575	3.05012	4.07573	2.57354	4.636	4.27399	4.64337	4.37596	5.51783	3.9139	3.34764	6.10989	3.15711	6.06661	4.12218	3.45721	7.05802	6.14446	7.98993	7.99129	9.54	6.40791	8.6469	8.85695	7.09483	7.71224	11.6502	8.14289	11.1001	9.59925	10.7267	7.19228	6.36567	8.10717	10.6227	9.25487	8.03139	10.5944	5.81237	8.18909	7.27241	6.7834	9.73187	9.17421	8.15754
ENSG00000102901	CENPT	1.2344	1.2344	1.05108e-16	3.1815	2.96055	2.57	2.81922	3.07601	2.94696	2.35361	2.62063	2.93533	2.72201	3.16697	3.13535	3.87141	2.74474	2.44628	4.23925	3.89327	3.8945	4.31664	4.3914	4.75413	4.3025	4.37109	4.72681	3.89938	4.02967	4.50966	4.55035	4.13146	4.20844	4.4509	4.04501	3.62636	4.35197	4.20008	4.55636	3.43303	3.98193	4.09685	4.33272	3.55219	4.04481	4.47941	4.39594	4.50181
ENSG00000188487	INSC	1.87293	1.87293	1.05108e-16	0.850543	1.02404	0.667647	0.414817	0.31654	0.742843	0.594749	0.729044	1.51753	0.914825	1.28812	1.03393	0.497219	0.884598	0.843928	0.542882	3.19988	1.28818	2.2574	2.75602	3.60198	3.32374	2.45109	2.40065	3.01337	3.16997	2.22731	3.51022	2.9869	3.12694	3.07982	1.90647	1.9193	2.77526	2.52775	3.08987	2.0439	2.7646	1.58289	2.73773	2.89896	2.28768	2.80496	2.83129	2.99482
RP11-102C16	RP11-102C16	-1.22394	1.22394	1.06159e-16	2.46053	1.58145	2.18355	1.95606	2.48604	1.29249	1.50843	1.64469	1.83123	1.12981	1.36603	1.59646	2.03443	1.21257	1.90566	2.42196	1.16569	0.589831	0.836078	0.735054	0.678613	1.04872	0.45813	0.909604	0.815223	0.490888	0.314998	0.359915	0.839105	0.96226	0.285757	0.145273	0.450591	0.274172	0.0143553	0.487363	0.48101	0.52665	0.0143553	0.663408	0.132699	0.433974	0.970552	0.762425	0.140517
ATP5A1	ATP5A1	-1.16664	1.16664	1.07433e-16	8.66692	8.62245	8.69722	8.99451	8.83116	9.16149	8.5709	8.89227	8.64448	8.40406	8.18862	8.32767	8.67723	8.59052	9.01004	8.54808	8.0101	8.12822	7.85549	7.19958	7.54556	7.86866	7.60861	7.97388	7.52322	7.0113	7.75345	7.18726	7.38557	7.64545	7.52147	7.95131	7.35259	7.96085	7.27941	7.58748	6.76988	7.48796	7.3618	7.21373	6.87679	7.68238	7.28557	7.52651	8.09667
ENSG00000206395	DDAH2	-1.21654	1.21654	1.09965e-16	5.94838	5.66365	6.35741	5.72766	5.66081	6.08817	6.4038	5.56412	5.62925	5.41772	6.14342	5.29247	5.60589	5.81806	5.93394	5.34922	4.37791	4.59338	4.73312	3.92298	4.7068	4.61363	4.73699	4.93398	4.59793	3.74177	4.68077	4.42631	4.5022	4.18557	5.39938	4.82305	5.11231	4.80741	4.41336	4.46305	3.88248	4.56452	5.17023	4.27606	3.94716	4.83214	4.77901	4.50255	4.80544
ENSG00000165678	GHITM	-1.13415	1.13415	1.13399e-16	7.83442	7.64684	7.83011	8.16333	7.72625	8.05884	7.66287	7.76152	7.52144	7.36328	7.18338	7.20064	7.85484	7.63803	8.08321	7.5288	7.18591	6.99754	6.76337	6.44542	6.69433	7.04606	6.54048	6.83808	6.62056	6.24391	6.63702	6.78971	6.49027	6.56268	6.44714	6.70331	6.66086	7.01648	6.22091	6.59461	5.932	6.40892	5.83973	6.26678	5.91817	6.75004	6.5691	6.61431	7.16977
ENSG00000136048	DRAM1	1.32494	1.32494	1.1798e-16	2.00195	2.18571	2.43502	2.64814	2.63187	2.61072	2.42908	2.40738	2.74069	2.71631	2.70772	3.12307	2.16864	2.35685	2.23499	2.59046	3.7708	3.29806	3.78338	3.69588	4.29367	4.43291	4.27597	3.38922	3.7397	3.78969	3.74619	4.30353	4.07269	4.09818	3.21346	3.26828	2.86287	3.44	4.01477	3.99004	3.07931	3.80506	2.92435	3.99728	4.19193	3.15411	3.99993	4.21167	3.91703
ENSG00000101194	SLC17A9	1.90991	1.90991	1.19459e-16	2.21235	1.61659	1.53645	2.41265	3.31639	2.51051	2.20276	2.16944	3.0432	3.05568	3.02317	2.50673	4.07935	1.92691	2.73771	3.7217	4.38551	3.64539	5.06108	4.50298	4.96673	4.70201	4.89487	5.28211	4.3254	4.28193	4.92743	3.99967	4.38975	4.76669	4.82674	4.72617	3.45056	4.78008	4.97549	5.09427	3.53269	4.02093	3.55106	4.93758	3.5482	4.05195	4.70476	4.70182	4.11106
SPHK1	SPHK1	1.69875	1.69875	1.2304e-16	1.17421	0.370878	0.921025	0.643865	0.727136	0.746571	0.627373	0.554206	0.702214	0.953749	0.950364	0.906367	0.691775	0.84351	0.842609	1.21282	1.92907	1.6026	1.96647	2.60931	3.13424	2.86967	3.3275	2.59519	2.23827	2.35916	2.27444	3.13432	2.63819	2.37598	2.34616	2.26933	1.69755	2.00529	3.03659	2.2825	1.61202	2.95726	2.31246	2.83153	2.59667	2.01846	3.22993	2.34996	2.37635
ENSG00000119227	PIGZ	-2.01305	2.01305	1.23969e-16	5.33595	5.49623	5.32189	5.67599	5.63073	4.43986	5.96592	5.44127	5.15202	4.89972	5.43527	5.36821	5.71141	5.34728	4.75444	5.7257	3.57522	4.30018	3.28069	3.63368	2.60388	3.73481	3.06702	4.48376	3.79678	3.08955	4.06738	2.88554	2.79855	2.56969	4.0004	3.21058	4.06549	4.37778	2.24531	3.20314	2.77939	2.40379	3.90513	3.05754	2.04061	3.9278	3.24817	3.06564	3.38108
ENSG00000149300	C11orf52	-1.46279	1.46279	1.26071e-16	3.04768	3.20567	3.43276	3.08617	3.01389	2.78203	2.78597	3.07955	2.58222	2.6978	2.628	2.67791	3.33163	2.94667	2.84219	3.04511	2.32072	2.30979	1.84724	1.39709	1.16253	1.54597	1.29719	1.91567	1.28528	1.19617	2.04226	1.2318	0.930586	1.43574	2.1416	2.07135	1.8656	1.84418	0.880466	1.32112	0.588421	0.940956	1.63413	1.14659	0.384547	2.14143	1.3899	1.07005	1.9957
C2	C2	1.90354	1.90354	1.26174e-16	3.07526	2.63541	2.28033	3.32944	2.97548	3.06278	3.8584	3.05132	3.84304	3.02657	3.4696	3.87063	2.5429	3.11989	2.23879	3.35307	4.97349	3.74703	5.0203	4.98661	5.83644	5.59591	4.91499	5.10432	4.30497	4.85881	5.32887	4.72993	5.62775	5.41555	5.14194	4.69469	4.07727	5.27906	4.97549	5.48124	4.12137	5.29033	5.50219	5.0312	5.0359	4.39223	5.01301	5.61188	5.62035
RP11-689B22	RP11-689B22	1.91656	1.91656	1.26174e-16	0.562963	0.112501	0.359038	0.133369	0.0143553	0.430724	0.0866221	0.127279	1.20952	0.483674	1.12228	0.964206	0.62308	0.835415	0.362273	0.892539	1.95992	0.665047	3.0592	2.59867	2.82006	1.477	2.92125	2.66844	2.41338	2.33945	2.09359	2.45702	2.77191	3.58943	2.30891	1.3184	1.51586	1.60625	3.03071	3.43321	1.77412	2.84994	1.88233	2.28508	2.26063	1.87641	2.95026	2.89619	2.43144
ENSG00000266412	NCOA4	-1.16543	1.16543	1.26427e-16	6.89558	6.41859	6.70982	6.76076	6.54087	6.74697	6.59967	6.65261	6.78858	6.36472	6.42585	6.54259	6.64272	6.56887	6.97032	6.53657	6.01334	5.76305	5.80962	5.21435	5.62723	5.66056	5.49546	5.5103	5.29519	5.30728	5.55832	5.43439	5.69006	5.78048	5.25961	5.30569	5.11149	5.49438	5.67131	5.63206	4.85787	5.654	4.53328	5.56848	5.31595	5.16752	5.75526	5.7553	5.71222
ENSG00000233901	LINC01503	1.17248	1.17248	1.27471e-16	0.491627	0.632324	0.498139	0.175186	0.584376	0.850023	0.744618	0.460659	0.994044	0.748779	0.562015	0.985653	0.746175	0.821718	0.289315	1.15471	1.71238	1.14287	1.67893	1.83596	2.93555	2.21419	1.86025	1.8423	1.27911	2.12635	1.79206	2.01411	2.20539	1.9607	1.93636	1.31307	1.15303	2.01643	1.866	2.22543	1.10709	1.79161	2.3313	2.24905	1.70412	1.59297	1.88932	2.0309	1.93323
ENSG00000099219	ERMP1	-1.6473	1.6473	1.32419e-16	5.0279	4.5738	4.43741	4.69228	4.77327	4.43881	4.83221	5.0501	4.42773	4.48056	4.53261	4.20148	5.03896	4.65658	4.76268	4.69749	4.04561	3.30647	3.1203	2.92831	3.49354	3.06488	2.6301	3.31798	2.53359	2.92746	3.32171	2.86995	3.21003	3.50665	2.84258	2.48373	2.74433	3.31848	2.93486	3.43436	2.4204	2.97849	2.24196	2.88384	2.21431	2.69528	3.10744	3.11982	3.63558
ENSG00000248690	HAS2-AS1	-1.15342	1.15342	1.41991e-16	2.59175	2.59122	1.70881	1.61391	2.49293	2.52452	1.64506	1.73162	2.15218	1.24489	1.93791	1.96621	1.95043	2.12098	1.20188	2.01103	0.427392	1.26754	0.68126	0.917768	0.818417	0.598013	0.680297	0.826738	0.612117	0.721889	1.17926	0.977023	0.933112	1.12941	0.388046	0.775598	0.456911	0.290743	0.852223	0.785835	0.385144	1.25677	1.19257	0.592809	0.753707	1.00504	0.75375	1.0371	0.691418
RP11-610P16	RP11-610P16	-1.31683	1.31683	1.43473e-16	2.95509	1.96691	2.50197	2.17648	1.70465	1.9816	2.36449	2.32815	1.86382	1.56096	1.52927	1.04921	2.61348	1.9706	1.45275	1.98068	1.42288	0.979323	1.1175	0.951588	0.533065	1.10782	0.265833	0.453186	0.474234	1.00662	0.915161	0.363429	0.814107	0.666129	0.551531	0.441452	0.713493	0.775278	0.680972	0.152183	0.445917	0.847532	0.111493	0.528301	0.339457	0.820387	0.18873	0.591507	0.648392
ENSG00000169764	UGP2	-1.62648	1.62648	1.44051e-16	8.42099	8.10853	7.9527	8.73775	8.11235	8.60438	8.43559	7.91905	7.72863	7.57947	7.58771	7.488	8.27176	7.90304	8.6625	8.00569	7.60175	7.42691	6.88397	5.98428	6.48911	6.97025	5.96638	7.14347	6.5363	6.26952	6.91616	6.42682	6.05635	6.57959	6.66602	6.84719	6.82358	7.21283	5.98441	6.65122	6.0642	5.86147	5.76553	6.0162	5.63334	6.57126	6.21915	6.21324	7.18589
DPP4	DPP4	-2.02584	2.02584	1.46156e-16	5.07545	4.57662	5.0554	4.23026	4.39067	3.51359	3.78341	4.44076	3.99771	4.21051	4.16785	3.96247	4.11838	3.79576	4.61694	4.69766	2.79896	2.41646	1.69019	2.25746	2.58207	1.85611	2.11796	1.42621	2.06191	2.70845	1.81168	2.64485	3.03101	2.21825	2.36966	1.09112	1.63213	1.83017	3.30999	1.98433	1.24683	3.11656	0.84778	2.39413	2.31171	1.53884	2.99762	2.85148	2.84593
ENSG00000156587	UBE2L6	1.41135	1.41135	1.47595e-16	4.2277	3.95093	4.30939	5.03434	4.57323	4.37082	5.53781	4.28257	4.3143	4.15792	4.30547	4.92631	4.05022	4.51908	3.52902	4.08974	5.91533	5.34689	5.98984	5.81676	6.11193	6.71333	6.16306	5.56331	5.85839	5.51286	5.41611	6.33765	6.153	5.51578	5.2578	5.71046	5.54899	5.70119	5.78098	5.4894	5.06773	5.61048	5.64335	5.7302	6.12705	6.1283	5.5466	6.45891	5.74587
ENSG00000114520	SNX4	-1.19259	1.19259	1.4839e-16	5.27043	5.26748	5.34663	5.1534	5.26074	4.96202	4.77712	4.93666	5.00825	4.86516	4.52729	4.98156	5.10045	5.11502	5.25488	5.18391	4.52561	4.19863	4.20418	3.65726	4.14858	4.23235	3.72823	4.23832	3.83534	3.9721	4.09435	3.82895	3.87796	4.05465	3.62838	3.68065	3.85482	4.06197	3.72873	4.12912	3.27187	3.82032	3.15816	3.7181	3.23137	3.72856	3.66924	3.68979	4.56614
CTA-398F10	CTA-398F10	-1.43008	1.43008	1.48417e-16	2.66984	2.1845	3.53886	2.74994	2.35072	2.54147	2.70064	2.65515	1.72509	1.15666	2.26355	1.54913	2.95166	1.88947	2.91556	2.54503	0.776458	0.85524	1.12234	1.29472	1.42191	0.838847	0.826347	0.940204	0.575293	0.73021	1.17057	0.521222	1.22866	0.98807	0.557503	1.26352	1.18295	0.419755	0.829785	1.02105	0.478817	0.469417	2.08083	0.618511	1.28451	1.37128	0.791814	0.817681	1.05207
ENSG00000197045	GMFB	-1.15081	1.15081	1.52895e-16	5.67347	5.23631	5.27189	5.50289	5.10504	5.61748	5.02366	5.22242	5.42637	4.75521	4.95395	4.95482	5.48855	5.22462	5.77296	5.28064	4.77549	4.28454	4.39961	4.06741	4.1537	4.29975	4.12455	4.07031	4.17021	4.14254	3.95435	4.55908	4.30355	4.3481	3.6318	3.64193	4.17558	4.0928	3.9433	4.19711	3.46415	4.07675	3.19063	4.03605	3.70518	3.81767	4.22205	4.26676	4.42126
ENSG00000244116	IGKV2-28	2.91661	2.91661	1.53308e-16	7.73625	7.80721	7.95961	8.56356	7.99411	7.92036	8.16535	8.82283	9.58664	9.35538	9.44797	9.77545	8.10801	8.93544	6.80512	8.01595	9.99722	9.77268	11.9134	11.1365	11.6655	9.73402	11.8739	12.0602	10.9102	10.8157	11.8955	11.5297	13.1402	11.3281	12.7021	10.8345	9.35855	11.7103	12.3143	12.1488	11.0702	11.9198	9.59702	12.3075	9.77985	10.4606	12.3864	11.1048	10.9496
ENSG00000157111	TMEM171	-1.81818	1.81818	1.5738e-16	5.70952	5.49039	5.99933	5.88569	4.8868	5.91725	5.86526	5.77964	4.95513	4.83038	5.69531	5.09081	5.7199	5.20799	5.651	4.97129	4.4702	4.72036	3.91547	3.63509	3.45784	4.20506	3.21216	4.09189	4.12439	3.33811	3.7722	4.11147	3.20669	2.9454	4.15753	4.30275	4.40989	4.60079	3.21873	3.1132	3.10489	2.67489	3.53201	2.87973	2.46592	4.59349	3.47932	3.65615	4.33632
ENSG00000127249	ATP13A4	-1.53914	1.53914	1.60306e-16	3.4949	3.0614	2.42836	2.12885	3.00721	2.56079	2.36902	2.21611	2.63766	2.61662	2.07265	2.47843	3.70896	3.11721	2.20185	2.41294	1.69488	1.98247	1.2976	0.720349	0.908229	1.62312	0.639982	1.55866	0.786529	0.941174	1.6358	0.688798	0.590166	1.7557	1.28339	1.16472	1.12062	1.52967	0.844177	1.56803	0.955305	0.815608	1.154	0.564066	0.425556	1.13999	0.792322	0.639917	1.33594
ENSG00000164626	KCNK5	-1.8909	1.8909	1.65595e-16	4.55998	4.33695	4.86665	4.11061	4.25098	4.20864	4.85561	4.40231	3.76172	3.45741	4.50802	3.91447	4.37363	4.1288	4.39507	4.41162	3.46759	2.84796	2.20721	2.76418	3.26336	3.29712	1.43696	2.85	1.66394	2.44193	2.61676	2.51187	1.89937	2.7085	2.81562	2.04502	2.29625	2.67933	2.26802	2.60369	1.93429	2.06278	2.12704	1.67541	1.06053	1.48027	2.42032	2.032	2.85613
ENSG00000144455	SUMF1	-1.17706	1.17706	1.66797e-16	4.87968	4.73418	5.04616	4.82007	5.1886	4.55332	4.72663	4.84154	4.6963	4.74895	4.51171	4.79862	4.85011	4.69627	4.98586	4.73837	4.18155	3.89207	3.75984	3.12941	3.60689	3.70513	3.70086	3.93937	3.29356	3.22922	3.94635	3.5739	3.68882	3.79137	3.76288	3.91101	3.41386	4.27737	3.37778	3.91837	2.95448	3.92468	3.68035	3.29807	3.15515	3.51456	3.40635	3.5453	4.28109
ENSG00000165556	CDX2	-2.11739	2.11739	1.68943e-16	7.30073	7.29064	7.32365	7.26973	7.17896	7.39063	7.26996	7.21996	6.7282	6.69502	6.77273	6.6631	7.08197	7.14372	7.26689	7.07714	6.10396	6.31882	5.90156	4.6793	4.53862	4.59651	5.05352	5.7374	5.48682	4.25146	5.72789	4.62953	4.17027	4.78549	5.7655	5.99263	5.77874	6.01786	3.81063	4.9309	4.9083	4.50199	4.6408	4.25363	3.35623	5.57981	4.74456	5.12895	5.69712
ENSG00000106078	COBL	-1.71396	1.71396	1.68943e-16	4.68271	4.09468	4.3148	4.30258	3.82954	4.03639	4.37929	4.00812	3.58982	3.68597	3.95984	3.64257	4.608	4.0229	4.01422	4.05197	3.53913	2.62445	2.30346	2.30334	2.75373	2.72231	1.65567	2.66344	2.29616	2.14532	2.31388	2.80667	2.18748	2.30451	2.60876	1.93229	2.2751	2.69968	2.06336	2.11617	1.96392	2.1114	1.87782	1.95356	1.48486	2.08015	2.56565	2.21182	2.75422
ENSG00000134955	SLC37A2	-2.28198	2.28198	1.70214e-16	3.12864	4.15389	5.63996	4.90656	6.05456	3.41503	6.68394	6.01765	3.20008	4.26196	4.22558	5.97638	5.84517	2.91888	5.01871	5.97227	2.66157	3.66632	3.03302	2.73645	2.72642	2.29084	2.85531	2.16559	2.38758	2.66428	2.5647	2.62765	3.28522	2.44768	2.30018	1.97962	1.97845	2.44217	2.60274	2.80021	2.39961	2.8398	1.85491	3.06152	2.56837	2.06254	2.882	3.30469	2.88157
ENSG00000175040	CHST2	1.72524	1.72524	1.71502e-16	1.15678	0.730766	0.935181	1.19604	0.947816	1.12148	1.3309	0.982517	1.44927	1.19849	1.40648	1.82089	0.615181	1.73955	1.16935	1.20025	2.22138	1.48707	2.37621	2.67909	3.91054	2.46611	3.41281	3.40149	2.66389	2.88994	2.93	3.33978	3.77157	2.90391	2.68257	2.34491	1.70664	2.22358	3.53863	2.96497	1.99367	3.63039	2.37682	3.37278	3.46224	2.13849	3.35038	3.15385	2.76294
ENSG00000067445	TRO	1.08817	1.08817	1.78282e-16	0.562465	0.549265	0.212233	0.536142	1.29213	0.434754	0.279424	0.510648	1.0432	0.431751	0.838323	0.822926	0.707012	0.30963	0.255899	0.51779	1.25369	1.27316	1.7545	1.57376	2.03552	1.78898	1.87558	1.51778	1.83621	1.73864	1.7978	1.18098	1.29913	1.68316	1.3589	1.32314	1.23903	1.27441	2.05148	1.72225	1.02134	2.16263	1.64459	2.00659	1.95706	1.93342	1.91276	2.1463	1.45707
ENSG00000170502	NUDT9	-1.05833	1.05833	1.83187e-16	4.888	4.8212	4.90287	4.90095	4.79842	5.19794	4.75358	5.06643	5.12931	4.81343	4.50246	4.43491	5.053	4.80367	5.49294	4.91926	4.69798	4.34273	4.00305	3.70524	4.05819	3.98228	3.897	3.99595	3.76298	3.80031	3.84995	3.77025	3.86198	4.18445	3.84006	3.96647	3.67387	4.08009	3.96738	4.08473	3.04065	4.0027	3.10697	3.81461	3.50396	3.8256	3.77669	3.88099	4.2178
ENSG00000253522	MIR3142HG	1.68662	1.68662	1.84046e-16	0.590865	0.585943	0.643422	0.489245	0.653106	0.577934	0.501984	0.830345	1.13389	0.358723	0.811561	0.988746	0.215219	0.554058	0.172052	0.959332	1.85523	3.04236	3.26221	2.35143	2.61981	3.08241	2.71255	1.99288	2.63921	1.97269	2.72161	1.41012	1.69095	3.33036	1.88072	2.66921	2.23527	2.75005	2.0897	2.80667	1.3467	1.30053	2.29608	2.17747	2.05651	3.55694	2.06805	3.08743	2.65563
ENSG00000159592	GPBP1L1	-1.07264	1.07264	1.84678e-16	6.59926	6.40668	6.22698	6.28687	6.48586	6.38636	6.1609	6.47059	6.38593	6.0414	6.13032	6.09422	6.64314	6.31802	6.21718	6.43309	5.82484	5.65658	5.49579	5.13457	5.40822	5.44823	5.14205	5.6364	5.03646	5.00524	5.65585	5.01855	5.17867	5.47661	5.2872	5.18814	5.25303	5.72894	5.03362	5.51983	4.38047	5.09025	4.90832	5.13533	4.6837	5.08838	5.24875	5.31797	5.75731
ENSG00000109625	CPZ	1.82947	1.82947	1.85782e-16	0.555846	0.509655	0.60335	0.448171	0.372027	0.410916	0.369305	0.313223	0.731192	0.368768	0.593029	0.822787	0.138185	0.524996	0.291992	0.570813	1.49026	0.902305	2.04173	2.17664	3.06293	2.06526	2.86989	1.99942	2.00169	2.42258	2.87493	1.62129	2.82479	2.79807	1.45407	2.08478	1.41311	2.8482	2.97072	3.05899	1.75121	2.26661	2.48241	2.50487	1.59479	2.07331	3.59953	2.84368	2.23063
STX3	STX3	-1.4502	1.4502	1.88528e-16	6.4866	5.88755	5.93649	5.73262	5.70924	5.7113	6.22269	5.54462	5.32391	5.46279	5.52289	5.57586	6.25952	5.5561	5.94662	5.89194	5.33423	4.55778	4.48256	4.22304	4.63709	4.73592	4.12437	4.47496	4.26188	4.4289	4.46178	4.65293	4.40128	4.54673	4.3672	3.85106	4.54974	4.72775	4.00151	4.40227	3.77813	4.27375	3.39258	4.21808	3.51306	4.15509	4.42989	4.34427	4.58181
ENSG00000178860	MSC	1.57682	1.57682	1.92746e-16	1.05949	0.494743	0.973538	1.08699	0.975865	0.739338	1.09889	0.81519	1.94681	2.12628	2.11343	2.45091	0.536272	1.33044	0.918371	0.986287	2.82507	2.18618	2.62574	2.82444	3.54612	3.1822	3.36201	2.8221	2.46087	2.5471	2.80952	3.3122	2.78272	2.75142	2.49326	2.75142	1.5934	2.383	3.45059	2.87747	1.61763	3.2519	1.88733	3.17029	2.93276	2.41994	3.06176	3.13744	2.90132
ENSG00000109062	SLC9A3R1	-1.33504	1.33504	1.95664e-16	7.15366	6.56851	7.07227	7.19817	6.27764	6.73191	7.3108	6.47863	6.25897	6.20469	6.6602	6.40386	6.87479	6.21062	6.93565	6.64271	5.95744	5.6779	5.60544	4.98542	5.1344	5.44702	5.06719	5.68875	5.3987	4.81261	5.39254	5.39846	4.97163	4.65719	6.37144	5.13636	5.47343	6.06	5.28444	5.02189	4.82703	5.33945	5.09195	5.31647	4.71176	5.28465	5.67821	5.65509	5.77587
ENSG00000133742	CA1	-6.34408	6.34408	1.95941e-16	12.0195	11.0228	11.9044	11.3207	11.5495	11.9268	11.8868	11.9377	11.0236	10.4312	10.9091	10.5964	11.3464	11.4627	10.5287	10.7172	8.34994	9.40749	7.48065	1.82302	2.10387	5.62205	5.40937	6.76577	4.83466	2.00036	5.76709	2.13685	2.04876	2.42637	7.22598	7.05515	7.14326	7.21173	3.08536	4.26395	6.21048	5.26087	5.89029	1.98761	1.93123	7.69694	5.32275	4.77526	5.48308
DOLPP1	DOLPP1	-1.0231	1.0231	1.99402e-16	4.83172	4.34018	4.40903	4.45578	4.22657	4.57245	4.44702	4.39864	4.05409	3.7915	4.06314	3.91135	4.58593	4.12063	4.43516	4.21426	3.76824	3.65741	3.50559	3.14338	3.2933	3.67789	3.19779	3.49979	3.23404	3.04481	3.26623	3.20459	3.1884	3.1558	3.47533	3.30102	3.41714	3.67001	2.92347	3.1982	2.6374	3.20502	3.20237	3.15265	2.55302	3.27307	3.25888	3.35197	3.79828
ENSG00000248211	TRPC7-AS1	-1.26769	1.26769	1.99402e-16	2.92879	2.84358	2.6041	1.82729	2.38871	2.53035	1.96114	1.96047	2.00205	1.96905	1.76056	1.7983	2.30217	2.34378	2.04401	2.4316	1.4754	1.23008	1.35434	0.998037	0.814616	1.5062	0.359173	1.29437	0.856739	1.0092	0.897233	0.62979	0.800819	1.21804	0.714206	0.59684	1.17734	1.084	0.620173	1.22002	0.813763	0.434199	0.561253	0.754366	0.244753	1.25864	0.819333	0.895427	1.07437
GCG	GCG	-2.85841	2.85841	2.0179e-16	6.71322	7.72306	8.35527	8.01288	8.39518	7.23778	7.42064	7.85861	8.51101	7.35333	6.7399	7.68241	8.20393	6.83108	7.9947	7.63324	5.77941	6.71668	5.60516	4.83295	4.58654	5.02653	4.67717	5.4228	5.16835	4.77572	5.46697	3.66751	5.59725	5.8661	5.10929	5.2658	5.24023	5.48895	3.96252	4.87636	4.24723	3.66636	5.34926	4.0237	1.83734	4.10414	3.66336	5.24424	6.42419
ENSG00000091140	DLD	-1.2224	1.2224	2.03121e-16	6.41869	6.37525	6.39535	6.67383	6.54386	6.73435	6.25897	6.66092	6.53301	6.15505	5.94379	5.99544	6.4731	6.28865	6.79449	6.3012	5.86618	5.75711	5.51018	4.99499	5.33391	5.60911	5.21744	5.46468	5.12006	4.95587	5.2991	5.1834	5.21449	5.58052	4.86935	5.20283	5.15681	5.46464	5.02405	5.31667	4.46684	5.1842	4.39921	4.95858	4.63759	5.19462	5.23025	5.39469	5.74985
ENSG00000181751	C5orf30	-1.56971	1.56971	2.07823e-16	5.52261	4.99676	5.38604	5.45262	5.03697	5.33643	5.47803	4.74215	4.89541	4.49453	4.86739	4.521	4.98594	4.4432	5.23788	5.41881	4.76608	4.28446	3.79076	3.16553	3.33006	3.89135	2.93043	3.63941	3.65307	3.59775	3.96802	3.77161	3.05591	3.65634	3.58235	3.27574	4.11218	4.09979	3.37154	3.24443	3.34525	3.10896	2.64888	3.15246	2.5374	3.21293	3.8018	3.33437	4.21464
ENSG00000151327	FAM177A1	-1.12533	1.12533	2.08982e-16	6.69055	6.6312	6.62587	6.64796	6.542	6.61966	6.29618	6.73467	6.21959	6.17587	6.00522	6.19789	6.73044	6.65316	6.71508	6.68614	6.01449	5.91412	5.66077	5.487	5.69716	5.93912	5.307	5.76154	5.38479	5.12867	5.39186	5.58309	5.33436	5.44077	5.24391	5.69412	5.43836	5.64899	4.8314	5.18724	4.63895	5.00956	5.29376	5.04939	4.67765	5.9999	5.04274	5.32874	5.78018
ENSG00000151790	TDO2	2.34156	2.34156	2.15671e-16	0.580493	0.787374	0.776306	0.525337	0.299643	0.761132	0.746579	0.87754	1.51035	0.723393	1.3927	1.288	0.379133	1.48846	0.512277	0.992225	1.60748	3.08393	2.82914	3.54955	3.5192	4.51	4.15089	3.02047	2.55311	3.2231	2.78071	3.36557	3.05045	4.41061	1.62331	2.54236	2.37923	2.80279	3.86006	3.63017	2.4253	4.87066	2.44008	2.58417	2.7425	3.27083	3.54457	3.52507	3.35606
ENSG00000065154	OAT	-1.07739	1.07739	2.16047e-16	6.13217	6.14787	6.07151	5.62728	6.21224	5.74117	5.67476	6.11523	5.64191	5.88477	5.77692	6.03417	6.24609	5.71693	6.03902	6.06892	5.46012	4.99027	4.8388	4.84562	5.1809	4.95938	5.00342	5.17439	4.93239	4.78998	5.00788	4.77172	5.10601	5.0013	4.63485	4.90107	4.44739	5.038	4.9806	5.02816	4.08658	4.9173	4.13602	4.85674	4.67511	4.79431	4.95841	4.89249	5.42904
LST1	LST1	1.63663	1.63663	2.17608e-16	3.03072	2.61932	3.31593	3.00974	2.5537	3.21559	3.24548	3.02194	3.30822	3.17833	3.40043	4.01744	2.24775	3.69283	2.39336	3.32812	3.9006	4.11161	5.1448	4.48485	4.68548	5.03822	5.31302	4.51603	4.99921	4.31791	4.71102	5.08801	4.61178	4.42833	4.44071	4.61712	4.4033	4.84997	4.23753	4.70172	3.67533	4.86699	6.0786	5.02522	5.23285	5.09885	4.53194	5.56423	5.1405
ENSG00000187634	SAMD11	1.41918	1.41918	2.19419e-16	1.44843	1.14867	1.31104	1.4037	1.04124	1.48249	1.39764	1.32447	2.14656	2.28836	1.9717	2.05228	1.80562	1.61565	1.28842	1.43296	2.91504	2.35041	2.66651	3.04399	3.18325	3.36495	3.44085	2.65709	3.12608	2.94711	3.02134	3.26052	2.61323	2.78597	1.99393	2.76331	2.64526	2.55142	2.51225	3.30682	2.20173	3.8832	2.57681	2.84036	3.23496	2.40648	2.6583	4.01794	3.32879
ENSG00000203747	FCGR3A	2.39043	2.39043	2.19575e-16	1.6931	1.66403	1.02141	3.15881	0.930336	1.32054	3.3541	1.29431	1.29325	1.91326	1.45149	2.63717	1.5368	1.52712	1.24853	1.866	4.1855	2.69795	3.62138	4.12303	4.3495	4.9547	4.27829	3.84292	3.87112	4.12063	3.33381	5.05893	4.29468	3.14032	4.14827	3.59778	3.59621	4.25039	3.51464	4.78042	3.43311	5.1377	3.45497	3.70061	5.72036	3.73714	4.89578	4.36894	3.84618
ENSG00000172594	SMPDL3A	-1.62347	1.62347	2.21687e-16	7.31052	6.7014	6.56669	6.78321	6.37874	6.05076	6.47212	6.19878	5.48841	5.82828	6.08391	6.26526	6.82775	6.0558	6.77849	6.987	5.84958	5.67349	5.00924	4.30165	5.07716	4.73484	4.40573	5.27846	4.89322	4.78873	5.05261	4.89128	4.57908	4.82792	5.18652	4.67044	4.50295	5.54504	4.9054	4.93797	4.46172	4.83815	4.22836	4.77207	4.24441	4.70196	4.9126	4.17902	5.24381
ENSG00000154639	CXADR	-1.63511	1.63511	2.23641e-16	5.48661	5.2406	5.21503	5.18284	5.07441	4.53894	5.25959	4.73606	4.81666	4.75242	4.49071	4.71436	5.45698	4.82117	5.39635	5.34878	4.69329	3.55249	3.45041	3.45295	3.76407	3.61447	2.65675	3.48151	3.44089	3.88364	3.69917	3.27035	3.67823	3.61049	3.55005	3.06205	3.37221	3.68498	3.37334	3.86475	2.93872	2.65099	3.04226	3.25142	2.54831	3.04126	3.34528	2.93267	4.06411
ENSG00000137414	FAM8A1	-1.23066	1.23066	2.24275e-16	5.10614	4.51085	4.55358	4.81883	4.45058	4.48469	4.87365	4.48385	4.17803	3.944	3.99619	4.38009	5.00069	4.66444	4.56998	4.64824	4.10073	3.4457	3.57005	2.94349	3.361	3.4124	3.36281	3.53013	3.28995	3.19432	3.40167	3.38977	3.52901	3.5297	3.31014	2.71872	3.35493	3.45153	3.38364	3.62272	2.7905	3.46229	2.30935	3.07011	3.05297	2.97504	3.31102	3.5606	3.70717
FOXP2	FOXP2	-1.02884	1.02884	2.31577e-16	2.35811	1.92113	2.11066	2.07084	2.66013	2.01024	1.87491	2.2699	2.02134	2.21844	1.6141	2.17441	2.36706	2.15827	1.49303	2.32651	1.66635	1.26418	1.31272	0.856197	1.07608	1.1111	1.10279	1.1877	0.954032	1.01464	1.13323	0.607134	1.44223	1.71361	0.873711	0.790088	1.07341	0.935392	1.34659	1.23186	0.572977	1.24975	1.03984	0.951983	0.592158	0.96815	1.21319	1.02531	1.54676
ENSG00000277614	SCG5	-1.36483	1.36483	2.33693e-16	3.39394	3.61921	4.28915	3.90782	4.3351	3.18241	3.7298	4.41835	3.92399	3.34082	3.25493	3.53232	4.09982	3.32416	3.8383	3.93128	2.30425	2.47687	2.6112	2.29839	2.58034	2.25369	2.52727	2.49771	2.4672	2.43763	2.84091	1.64708	2.88965	2.34446	2.81307	2.24702	1.95635	2.75559	2.23493	2.43053	1.33845	1.76935	2.4232	2.09663	1.23671	2.30425	2.60594	2.67009	2.9229
ENSG00000101017	CD40	1.55043	1.55043	2.43637e-16	2.89577	2.1586	2.65301	2.84838	2.3531	2.96238	3.10588	2.15228	2.75807	2.61398	2.96732	3.44685	1.61857	3.5508	2.40305	2.72783	3.65334	3.63551	4.31033	3.74078	4.74086	4.52501	5.04997	4.06433	4.40261	3.74704	4.37562	4.75203	4.54678	4.17477	3.64299	4.06251	2.89738	3.67587	4.73529	4.14976	3.07676	4.18358	4.11833	4.87435	4.45582	3.94573	4.68399	4.67557	4.39054
ENSG00000196352	CD55	2.64092	2.64092	2.44325e-16	4.57377	4.27523	3.66071	4.52124	4.46354	4.32531	4.09038	3.92814	3.88665	4.54804	3.88535	4.21599	4.38702	5.47631	4.40642	5.03551	7.37998	5.56502	5.20599	7.74198	8.35011	7.73694	5.97918	7.09616	6.96165	7.40932	6.40293	8.76032	7.97293	7.3222	6.94463	5.48588	5.97676	7.41376	7.21031	7.10605	5.28093	6.77963	5.1325	7.33431	7.00187	6.70803	7.12057	6.85635	7.42669
ENSG00000050405	LIMA1	-1.55884	1.55884	2.46146e-16	7.53239	7.16088	7.51844	7.43211	7.34536	7.33119	7.34662	7.22555	7.24084	6.92206	7.07676	6.95346	7.34016	6.98464	7.50212	7.27718	6.76195	6.11467	5.81368	5.20024	5.78272	6.06258	5.48119	6.10819	5.57831	5.56425	6.10198	5.4233	5.77017	5.99256	5.78556	5.58522	5.62714	6.12306	5.52339	5.72617	4.92931	5.74645	4.93307	5.2208	4.83883	5.13074	6.05471	5.75417	6.31651
ENSG00000119630	PGF	1.27771	1.27771	2.46146e-16	0.806934	0.793962	0.580329	0.559002	0.896481	0.678442	0.760664	0.67643	1.22614	1.12592	1.18701	1.56159	0.5835	1.39408	0.738067	0.842906	1.72203	1.65695	1.89507	2.40092	2.63306	2.45943	2.70507	2.01849	1.85076	2.17629	1.95509	2.01618	2.23054	2.07344	1.84209	2.08403	1.48764	1.84619	2.9209	2.06956	1.44811	2.61216	2.22138	2.32881	1.99317	2.36969	2.26996	2.12998	2.31458
ENSG00000101665	SMAD7	-1.20348	1.20348	2.46146e-16	4.36809	4.28408	4.41764	4.15073	3.86955	4.08858	4.44341	4.14056	3.76797	3.73174	3.82388	4.1305	4.15533	4.56865	4.4354	4.24419	3.13913	3.34876	2.99369	2.81957	3.71629	3.28018	2.70801	3.11641	2.92214	2.62578	2.97163	3.07113	3.13726	2.98087	2.93329	2.73903	3.03585	2.89029	3.23628	3.17117	2.40359	3.02843	2.06791	2.98528	2.52815	2.26321	3.10059	3.21917	3.17956
ENSG00000159403	C1R	2.09589	2.09589	2.49309e-16	4.3275	3.74926	3.74044	4.26496	4.4037	4.25012	4.60303	4.34831	5.49562	5.46655	5.53188	5.56248	3.79562	4.57786	3.878	4.21306	6.63813	5.2933	6.44658	6.71129	7.04484	6.95475	6.81457	6.56504	5.95587	6.60456	6.68214	6.39309	7.06921	6.89191	6.57185	6.0916	5.39424	6.46107	7.32317	6.97571	5.67612	7.46305	6.02554	6.96148	6.82257	5.3902	7.39471	7.3098	6.85433
ENSG00000213903	LTB4R	1.05112	1.05112	2.50211e-16	0.926091	0.617985	0.535525	0.37941	0.881007	0.810731	0.225954	0.518162	1.07881	0.626635	1.05721	1.02715	0.956347	0.664647	0.326273	1.24233	1.2959	1.14365	1.87763	1.60758	2.18498	1.92205	1.8202	1.98397	1.29983	1.54137	1.98841	1.72317	1.67369	1.87027	1.77248	1.79302	1.30597	1.52817	1.65682	1.86517	1.03478	1.95401	2.36977	1.90935	1.99106	1.20814	1.99498	2.37676	1.7901
ENSG00000196900	TEX43	-1.60421	1.60421	2.57795e-16	2.62246	2.65391	2.77096	2.58304	2.85826	2.39333	1.86707	2.99711	2.75634	2.17572	1.44895	2.08485	2.01468	2.39081	1.58337	2.50414	1.58688	1.71123	1.63022	0.421221	0.41511	1.07313	0.960675	0.688431	0.843276	0.484777	1.80323	0.161036	0.522317	1.34227	0.288181	0.769179	1.3549	0.790797	0.0143553	1.11123	0.677973	0.51161	0.0143553	0.0143553	0.216138	0.664255	0.228443	0.616772	1.01771
ENSG00000164972	C9orf24	-1.20161	1.20161	2.58891e-16	1.31533	1.58366	2.06702	1.77572	2.4735	1.58919	2.26279	2.80244	1.95449	2.04569	1.59316	1.58299	2.12184	2.01618	1.82615	2.5508	0.833821	1.16839	1.3856	0.270577	0.661357	0.458812	0.833934	1.38339	1.03337	0.383641	1.05568	0.648364	0.30513	0.790305	0.946005	1.08936	0.710384	1.35112	0.295723	0.655095	0.346826	0.165841	0.725235	0.743911	0.0143553	1.71242	0.274458	0.863851	1.51939
NCEH1	NCEH1	-1.20343	1.20343	2.64432e-16	4.48557	3.52324	4.58522	3.7977	3.76893	3.67773	4.20308	3.9274	3.85147	3.24455	3.68411	3.42836	3.89668	3.66645	4.68444	4.20654	3.41275	2.53247	2.88782	2.77722	3.00499	2.79853	2.65168	2.64529	2.34096	2.88871	2.71028	3.04708	3.00321	2.78747	2.63129	2.12707	2.41384	2.66364	3.09705	2.56808	2.02148	2.95673	1.99978	2.8577	2.5717	2.20824	3.22248	2.82881	3.05835
ENSG00000185338	SOCS1	2.16984	2.16984	2.72798e-16	2.11307	1.54127	1.83188	2.72504	1.70487	2.65972	2.71901	2.09896	2.65537	1.73522	2.31057	2.7863	1.39649	2.70841	1.79311	1.9296	4.13395	4.14688	3.91933	4.44005	5.19517	5.99582	4.35859	3.81157	3.6726	4.28989	4.24419	4.29815	3.02336	4.94324	3.14846	4.18658	3.95038	4.64689	3.79699	4.72501	2.77932	4.39508	4.48756	3.97562	4.45694	4.82397	3.39897	5.51171	5.16119
ENSG00000241394	HLA-DMA	1.32226	1.32226	2.74679e-16	5.24532	4.35973	4.90214	5.55101	4.99201	5.30874	5.72562	4.88684	5.41593	4.81832	5.31825	6.22303	4.44141	5.5057	4.68308	5.21522	6.65491	5.92956	6.83957	6.1602	6.56321	6.74539	7.01328	6.53792	6.52996	5.98657	6.54074	6.5733	6.81502	6.29473	6.60311	6.64654	5.69112	6.16998	6.29476	6.29836	5.51968	6.61538	7.31039	6.95971	6.8522	6.7086	6.33581	7.10576	6.62686
ENSG00000187446	CHP1	-1.28126	1.28126	2.76777e-16	6.98335	6.49169	6.95523	7.06369	6.58677	7.05531	7.01245	6.60634	6.35549	6.2277	6.42969	6.347	6.74753	6.51035	7.0057	6.53115	6.40482	5.79173	5.64219	5.3544	5.474	5.72403	5.18057	5.75237	5.31606	5.28992	5.44298	5.55131	5.24315	5.46057	5.6193	5.27128	5.45484	6.02122	5.15789	5.42269	4.86481	5.16856	4.96632	4.96149	4.57197	5.39099	5.32804	5.2854	5.96455
ENSG00000245532	NEAT1	2.42513	2.42513	2.77817e-16	6.79165	6.34825	5.15031	5.11409	6.32939	6.31652	3.99844	4.86104	7.35848	6.13005	7.19375	6.61031	8.0855	5.34217	4.09962	8.1529	8.71697	8.61939	7.87754	8.24686	9.04219	9.21791	8.73529	9.09833	7.99034	9.15621	9.1911	8.40067	8.21876	8.83182	7.91296	7.81382	8.15483	8.75179	8.35073	9.04807	6.85353	8.69211	8.2751	8.50616	8.49909	7.99881	8.47062	8.75782	8.78867
ENSG00000101421	CHMP4B	-1.07824	1.07824	2.80443e-16	7.61323	7.38243	7.53328	7.58798	7.51597	7.49136	7.60537	7.26295	7.02743	7.08938	7.11588	7.12866	7.45899	7.32772	7.40461	7.35487	6.82089	6.65049	6.44609	5.95878	6.43996	6.60492	6.02035	6.73466	6.2772	5.82632	6.4555	6.42262	6.02107	6.24335	6.54948	6.54211	6.2169	6.89007	5.88168	6.27623	5.55074	6.01772	6.20061	5.913	5.7504	6.30316	6.23075	6.14097	6.83543
FAM234A	FAM234A	-1.16996	1.16996	2.80443e-16	5.88745	5.71796	5.89224	5.5438	5.5497	5.6446	5.54349	5.72729	5.14001	5.26052	5.34023	5.1262	5.75732	5.75916	5.55689	5.60618	4.97178	4.43123	4.51516	4.18537	4.68786	4.47126	4.34884	4.65966	3.88965	4.02143	4.39763	4.31022	4.60593	4.38941	4.60092	4.1591	4.1437	4.65456	4.55046	4.50618	3.64148	4.8848	4.08414	4.1076	3.62687	4.50681	4.68447	4.62111	4.89975
ACOT11	ACOT11	-1.45397	1.45397	2.85543e-16	4.62834	4.56566	4.76733	4.53023	4.47451	5.07024	4.96472	4.57594	4.42707	4.24952	4.33927	3.75781	5.08144	4.31298	5.02989	4.74449	3.87947	3.5474	3.39409	2.81662	3.27369	3.39115	2.52374	3.83797	3.1529	2.96421	3.36512	3.5247	2.88686	3.13393	3.59084	3.28478	3.11497	3.63703	2.69075	2.91284	2.74883	3.01366	3.04885	2.62312	2.56269	2.85937	3.2987	3.29685	3.75551
FOXO4	FOXO4	-1.20482	1.20482	2.85777e-16	4.32278	3.72217	4.08837	3.32132	3.8652	3.29709	3.62048	3.6478	3.30434	3.06926	3.53378	3.8686	3.74608	3.75826	3.11518	3.90948	2.93998	2.39569	2.65876	2.08631	2.55927	2.51068	2.42113	2.62195	2.00177	1.88065	2.72094	2.14936	2.756	2.66275	2.52762	2.12413	2.14958	2.59366	2.51048	2.90462	1.88507	2.43685	2.08525	2.47506	1.86418	1.97691	2.87537	2.65995	2.74752
ENSG00000138079	SLC3A1	-2.02454	2.02454	2.86641e-16	4.958	3.6483	3.74812	2.96984	1.20195	2.97633	3.41572	2.2258	2.25302	1.87342	3.01209	2.87169	3.35693	3.38823	3.3224	4.03277	0.821269	1.12294	1.22743	0.638574	0.32488	0.516963	1.08298	0.431569	0.942661	0.702658	1.0552	1.4297	0.935973	0.419248	1.98331	0.458098	1.50975	1.27346	1.52316	0.454555	0.719727	1.43685	0.875733	0.965005	0.605343	1.44111	2.37125	1.64067	0.755341
DERA	DERA	-1.14664	1.14664	2.97739e-16	6.09725	5.77457	5.65178	5.73606	5.48217	5.79076	5.49182	5.47172	5.3121	5.28744	5.28589	5.35042	5.72928	5.77518	5.22759	5.59809	4.89663	5.09521	4.88113	4.12149	4.44217	4.74479	4.42576	4.64858	4.65009	4.18409	4.56376	4.43577	4.21539	4.32727	4.2911	4.75076	4.57365	4.90926	4.03764	4.47317	3.71848	4.09429	3.79702	4.10108	3.83939	4.93999	4.36439	4.27787	4.86596
ENSG00000101911	PRPS2	-1.11893	1.11893	3.02325e-16	5.00158	5.19151	4.87807	5.0172	5.20056	5.37089	4.57182	4.97515	5.15695	4.96997	4.73975	4.95046	5.01306	5.04288	5.10434	5.03995	4.43747	4.12678	4.11537	3.41351	4.29126	4.36888	4.01773	4.18321	3.87775	3.4552	4.27798	3.62958	3.96046	4.43898	3.60274	3.91952	3.58229	3.87154	3.75506	4.10049	3.09265	3.89917	3.52438	3.85359	3.26004	3.56067	3.8812	4.05554	4.44073
ENSG00000140740	UQCRC2	-1.14744	1.14744	3.04177e-16	8.05215	8.00105	8.12824	8.26249	8.19699	8.41554	7.80493	8.13623	7.86975	7.67106	7.55704	7.57052	8.05751	7.9551	8.36568	7.96189	7.3821	7.64369	7.35527	6.59812	6.86862	7.33604	7.00326	7.21374	6.98211	6.35879	7.02682	6.73583	6.48233	6.90142	6.66949	7.34064	6.99425	7.29814	6.41877	6.80951	6.12368	6.679	6.6284	6.55234	6.23764	7.24983	6.61943	6.92822	7.35965
ENSG00000131477	RAMP2	1.23832	1.23832	3.24088e-16	2.95598	2.57287	2.44649	2.57703	2.95516	2.51624	2.66471	3.18218	3.43717	3.46331	3.2755	3.3418	2.52258	3.02836	2.39578	2.88364	3.72073	3.29575	3.8784	3.58724	4.6694	4.20833	4.89623	4.09964	4.1195	3.76416	4.05759	3.85502	4.38618	3.80561	4.32212	4.07019	3.90915	3.98458	4.1476	3.89092	2.82739	4.9467	3.94483	4.21381	4.27733	4.35689	4.53219	4.25181	4.57307
ENSG00000116649	SRM	1.04629	1.04629	3.24088e-16	3.85686	3.90205	4.3013	4.25336	4.24884	4.57993	3.93842	4.09173	4.36847	4.55761	4.3586	4.37468	3.71011	4.11946	4.38004	4.20882	5.11527	5.13859	5.27991	5.40131	5.30513	5.56914	5.51108	5.46075	5.05598	4.86512	5.25725	5.27711	5.24829	5.23764	5.09723	5.39723	4.39898	5.24418	5.48553	5.35306	4.22372	5.33279	6.00886	5.56671	5.09933	5.09007	5.53324	5.40294	5.33043
IGFLR1	IGFLR1	1.569	1.569	3.25192e-16	2.5142	2.17172	1.5593	2.58588	2.70779	3.20636	2.95901	2.61887	2.84661	2.30626	2.93669	3.81835	2.3386	3.35291	2.7749	2.90387	3.37647	3.56899	4.6008	4.18614	4.19301	4.13339	4.4298	4.16318	4.30458	3.67734	4.14837	4.1333	4.46854	4.26787	4.21704	4.57711	3.2658	4.16969	4.80064	4.73704	3.07023	4.44882	4.97251	4.98764	4.80138	3.59059	4.87647	4.84954	4.35174
ENSG00000189266	PNRC2	-1.03667	1.03667	3.26743e-16	6.94332	6.75622	6.6848	6.75228	6.80021	6.89774	6.58505	6.78405	6.41147	6.29686	6.20877	6.31465	6.95195	6.65474	7.0216	6.71632	6.2195	6.07896	5.87471	5.23357	5.80497	6.05605	5.58882	6.03171	5.82113	5.35732	5.78692	5.6886	5.44308	6.0257	5.25803	5.60109	5.53956	5.73227	5.70925	5.85095	4.69333	5.47048	5.00428	5.65861	5.47683	5.23877	5.41377	5.68763	6.12873
ENSG00000248144	ADH1C	-4.07203	4.07203	3.29381e-16	8.02301	8.27994	7.75866	7.88737	8.38322	8.15912	8.03042	7.62094	8.00828	7.56039	6.9795	6.95551	8.03991	7.91901	7.36723	7.44614	6.18326	6.17281	5.75957	3.67419	2.81221	2.93789	3.31304	4.86735	3.60565	2.28105	5.56967	1.25272	1.98535	4.14589	5.16173	6.57676	5.3601	4.98444	2.22629	3.73278	2.37973	3.13463	4.42069	1.52301	0.41071	5.11429	3.0377	2.74786	5.20865
ENSG00000163599	CTLA4	1.85482	1.85482	3.32498e-16	0.867398	0.282096	0.583192	0.902622	0.154091	0.854371	0.933089	0.497628	1.31115	0.330111	1.17268	1.53321	0.334351	2.45573	1.13927	0.755349	1.56179	2.09079	2.47451	1.78149	3.10712	2.60921	2.92265	2.9684	2.62798	2.64305	3.44644	2.9007	2.7678	3.12673	1.80661	2.64279	1.88229	2.09055	3.32207	2.94903	1.33405	2.96314	3.60224	3.56395	3.42605	2.3344	3.39958	3.70634	2.76774
FAM101A	FAM101A	-2.05503	2.05503	3.32498e-16	4.99357	4.99911	4.6532	5.26993	5.25681	5.142	4.88982	5.29396	4.7217	4.49121	4.27952	4.44373	5.09828	4.75916	4.75625	4.82917	3.96877	3.60456	3.50171	3.1133	2.66528	3.47353	2.14679	3.51247	2.56067	2.98898	3.74298	1.99386	2.05374	2.6559	3.00703	3.68185	3.02016	3.67135	1.91154	3.10227	1.94688	1.86096	3.36011	1.72395	1.14274	3.24615	2.59247	1.91968	3.47741
ATP2B1	ATP2B1	-1.50864	1.50864	3.3549e-16	5.15145	4.9423	5.93995	4.8095	4.89243	4.9877	5.23831	4.7537	5.15054	4.97804	5.14637	4.81353	4.98848	4.69	5.48467	5.13272	4.03475	3.82771	3.44813	3.53861	4.05142	3.85525	3.52815	3.82466	3.44342	3.43958	3.79092	3.69281	4.03837	3.56532	3.38564	2.9557	2.98037	3.49138	3.97074	3.79338	2.76873	3.74248	2.512	3.69526	3.18899	2.61899	4.1168	3.74396	3.79171
ENSG00000249751	ECSCR	1.37872	1.37872	3.36774e-16	2.2954	1.26664	1.68504	1.54508	2.30211	1.54498	1.70017	2.03675	2.32777	2.46425	2.34435	1.75061	1.57449	2.27426	1.51167	2.18349	2.78203	2.36955	3.10631	3.29653	4.00796	3.50157	4.19812	3.38756	3.43727	3.1727	3.09533	3.50878	3.7677	2.9002	3.28351	3.01521	2.8877	2.89526	3.3598	3.08207	1.9552	4.06816	2.74932	3.20196	3.69209	3.24607	3.8979	3.36307	3.24339
ENSG00000134716	CYP2J2	-1.97204	1.97204	3.37224e-16	5.23371	5.01419	5.08913	5.19292	5.18474	5.2308	5.08902	5.37595	5.14921	4.53642	4.70154	5.08009	5.29965	4.70277	5.13835	5.0564	4.33344	4.48444	3.85202	2.82713	3.05116	3.50099	2.61671	3.91615	2.70551	2.80368	3.60725	2.82672	2.66068	3.78845	3.50574	3.7076	3.02777	3.75487	2.35941	2.91898	2.83806	2.58792	2.70315	2.0744	1.74498	3.47641	2.44827	3.01837	3.82538
HNF1B	HNF1B	-1.60831	1.60831	3.37674e-16	4.21484	4.15712	3.93444	4.00108	4.18921	3.97324	4.0977	4.00644	3.7086	3.77	3.94594	3.92506	4.0432	3.97138	3.77852	3.70014	3.28087	2.79269	2.84701	2.31264	2.5939	2.68531	1.93768	2.8202	2.12869	1.98152	3.04558	1.65494	2.32095	2.42118	2.59534	2.8256	2.536	3.07048	2.16537	2.35109	1.87939	1.87609	2.38156	1.81073	0.88287	2.67645	2.27369	2.0794	3.06564
ENSG00000153303	FRMD1	-1.92862	1.92862	3.42425e-16	3.92016	3.71927	2.78816	2.89488	2.70412	3.19399	3.09427	2.8928	2.83724	1.78065	3.00538	2.84046	4.34594	2.55714	2.56949	3.76862	1.9879	2.53249	1.96503	1.12519	0.0651201	1.13567	1.09909	1.83479	1.25508	0.557317	1.85427	0.570541	0.472394	0.760068	1.64819	0.911569	2.17639	2.31171	0.645969	1.03429	1.59665	0.557591	1.32677	0.410113	0.288394	1.81631	0.908475	1.01892	1.19591
ENSG00000152939	MARVELD2	-1.49679	1.49679	3.44092e-16	4.06126	4.1853	4.38457	4.31686	3.83964	4.17808	3.7589	3.88065	3.73166	3.64203	3.69114	3.85013	4.22488	4.04162	4.16403	4.01195	3.44167	2.87115	2.79483	2.72511	3.02908	3.02047	2.10759	2.6165	2.50154	2.68421	2.51256	2.45859	2.59786	2.84629	2.40534	2.02294	2.44204	2.78119	2.40111	2.91023	1.86849	2.29143	1.78643	2.1117	1.39473	2.41862	2.44985	2.45652	3.16943
ENSG00000141179	PCTP	-1.13256	1.13256	3.46618e-16	4.87311	4.73774	4.86402	4.73634	4.63712	4.74066	4.63554	4.63659	4.58341	4.13322	4.25709	4.46892	4.75663	4.74874	4.69317	4.59741	4.14108	3.72901	3.75019	3.05899	3.46875	3.7427	3.3761	3.98908	3.32662	3.03485	3.81443	3.49075	3.32125	3.64053	3.41849	3.76299	3.61274	4.22144	3.21827	3.70002	2.80469	3.5044	3.37274	3.24876	2.97691	3.77943	3.49121	3.3661	4.15797
ENSG00000164830	OXR1	-1.11025	1.11025	3.50395e-16	4.61377	4.39342	4.35757	4.1226	4.55297	4.43739	4.13994	4.08252	4.27513	3.88338	4.06221	4.12251	4.59208	4.55335	4.17123	4.34834	3.61583	3.28121	3.48338	3.01855	3.27626	3.14014	3.31513	3.10745	3.18323	2.95806	3.33694	3.11582	3.5566	3.78981	2.94096	2.60065	2.98932	3.20869	3.42214	3.50839	2.529	3.4319	2.15371	3.18528	2.87062	3.03041	3.22518	3.30086	3.48091
ENSG00000119514	GALNT12	-2.14356	2.14356	3.60499e-16	6.73077	6.42485	6.34017	6.43589	6.75248	5.96149	6.20653	6.00737	5.96577	5.66339	5.89694	5.94781	6.53577	5.96246	5.62438	6.20282	5.16437	4.82217	4.60161	3.92536	4.41392	4.3373	3.47013	4.75071	3.85251	3.65637	4.4778	3.54699	3.76663	3.77627	4.52813	4.03333	4.47019	5.09274	3.23119	3.91102	3.47067	3.34626	3.78977	2.9701	2.12022	4.63366	3.51711	3.44329	4.79452
ENSG00000146192	FGD2	1.69085	1.69085	3.62911e-16	2.13294	1.32567	1.62129	1.88382	1.4917	2.08021	1.61636	1.55606	2.14789	1.67816	2.34659	2.8379	1.18168	2.43264	1.53968	2.09535	2.67746	2.95181	4.01331	3.37966	3.85592	3.6152	4.15929	3.21942	3.63127	3.3113	3.80169	3.21796	3.6513	3.80748	3.18588	3.10861	2.59199	2.71721	4.30143	3.91164	3.03863	3.9603	3.01099	4.91419	4.14915	3.10315	4.09504	4.44988	3.16079
ENSG00000122694	GLIPR2	-1.03497	1.03497	3.70181e-16	5.03069	4.91041	4.72308	5.075	5.1674	5.34289	4.83808	5.01261	5.04629	4.93079	4.54795	4.76731	4.83298	5.16546	4.38358	4.94237	4.18912	4.14956	4.24199	3.3728	3.8757	4.4349	4.10641	4.18641	3.4993	3.5451	3.93741	4.32433	4.07813	3.81234	3.66027	4.08318	3.77747	3.82386	3.59546	3.8068	2.98437	4.08769	4.17521	3.68098	4.1323	3.99619	4.01669	4.02118	4.29935
RAPGEFL1	RAPGEFL1	-1.77696	1.77696	3.70181e-16	5.92853	5.55799	5.85082	5.77004	5.88209	5.51579	5.54531	5.71253	5.40695	5.20745	5.6042	5.34987	6.26204	5.75967	5.83994	6.09562	5.07722	4.36597	4.60931	3.58212	3.85977	4.05079	3.44557	4.67633	3.63652	3.64985	4.42196	3.53371	3.64754	4.10341	4.60587	4.03077	4.19121	4.27415	3.62887	3.72717	3.6642	3.54738	3.52059	3.4816	2.34392	3.90487	4.10713	4.017	4.32283
ENSG00000172638	EFEMP2	1.48783	1.48783	3.88611e-16	2.50152	1.9828	2.17358	2.04572	2.65638	1.98444	1.98492	2.47752	3.38546	3.62243	3.37551	3.53169	2.21447	2.40626	2.10916	2.65097	3.68438	3.20506	4.05912	3.78767	4.41249	4.24518	4.36225	3.79382	3.89056	3.79144	3.8547	4.05577	4.2484	3.83838	4.01654	4.06129	3.30493	4.54872	4.16961	4.00639	2.97091	4.47115	5.12721	4.11875	3.88569	4.2911	4.30556	4.35397	4.07315
ENSG00000120162	MOB3B	-1.4165	1.4165	3.94467e-16	4.63252	4.16417	4.53273	4.32488	4.12609	4.15792	4.1963	4.09395	4.09163	3.82729	4.10995	3.9155	4.29572	3.92961	4.53429	4.16345	3.67605	3.10036	2.79737	2.63334	3.31207	3.34544	2.50574	2.99971	2.51329	2.70702	2.97187	2.89894	2.71044	2.9991	2.62849	2.50746	2.7083	3.08537	2.56647	2.99366	2.15863	2.57568	2.10414	2.33136	1.89049	2.13245	2.65026	2.73099	3.41396
TLN2	TLN2	-1.37916	1.37916	4.28413e-16	3.85804	3.43332	3.38707	3.70533	4.09186	3.70262	3.36468	4.04227	3.73387	3.27629	3.31079	3.34301	3.95961	3.915	3.46854	3.37298	3.01328	2.71332	2.4025	2.4034	2.33508	2.45043	1.8055	2.76558	1.82077	1.99978	2.38838	2.14783	2.24269	2.43925	2.05547	1.98765	2.12859	2.43275	2.3015	2.35885	1.55341	2.46624	1.80381	1.58813	1.64828	2.0268	2.72504	2.4542	2.42258
ENSG00000171813	PWWP2B	-1.14881	1.14881	4.4054e-16	4.23891	4.15702	4.07105	4.1481	4.1838	3.93595	3.90988	4.18811	3.64554	3.50576	3.9372	3.68884	4.32791	4.02869	3.7617	4.15113	3.56243	3.15113	3.00351	2.57007	2.70995	2.9484	2.5492	3.37711	2.44734	2.49042	3.19664	2.94071	2.51362	2.99572	3.38134	2.93563	3.09068	3.39291	2.68021	2.62394	2.45893	2.7973	2.84348	2.48034	2.04285	2.70372	2.72356	2.83905	3.40949
SCG2	SCG2	-1.68879	1.68879	4.44605e-16	2.30009	2.70436	4.29746	3.5597	3.963	2.36045	3.50665	3.6211	3.58303	2.87908	2.27697	3.23424	4.20961	2.10969	3.68807	3.06098	1.46749	2.08171	1.04117	1.81603	2.09211	1.1839	1.36177	1.747	1.26394	1.52737	1.54784	1.17549	2.48422	1.89964	2.05287	0.908513	0.999877	1.12234	1.65869	1.72421	0.879	1.12287	1.3672	1.42862	0.862551	1.09788	1.37879	2.49787	1.82587
ENSG00000184497	TMEM255B	1.49277	1.49277	4.46363e-16	0.91559	0.474182	0.188211	0.346316	1.43957	0.697445	1.00956	1.00331	1.0561	1.14012	1.05991	1.29031	0.407385	0.504183	0.429718	1.56208	1.51349	1.18384	2.23389	2.12899	3.40134	2.66919	2.6557	2.44217	2.08682	2.54738	2.057	1.94995	2.47949	2.15316	2.1502	1.8799	1.92235	1.93112	2.59519	2.4984	1.05631	2.94682	2.1043	2.68858	2.44252	2.1476	2.65505	3.00222	2.47384
ENSG00000162104	ADCY9	-1.41325	1.41325	4.47754e-16	3.7753	3.21193	3.96441	3.12631	3.45056	3.418	3.49267	3.53063	3.25995	3.07048	3.31428	2.92241	3.19099	3.13131	3.29958	3.16261	3.04394	2.08987	1.95286	1.87645	2.52589	2.13152	1.65223	2.15733	1.49072	1.92418	1.94407	2.10148	2.1168	2.07025	1.8318	1.12744	1.90254	1.97504	2.1122	1.88682	1.57754	2.19717	1.34863	1.63858	1.53824	1.19981	2.29578	2.12218	2.18104
ENSG00000162747	FCGR3B	3.27401	3.27401	4.49329e-16	0.0310945	0.284301	0.183963	0.459505	0.0143553	0.0290372	0.655306	0.199851	0.0219956	0.254751	0.144882	0.143054	0.214635	0.0459783	0.0919218	0.0143553	4.07848	2.44398	3.76701	4.00477	4.22763	5.24219	4.33115	3.84187	1.71132	4.24177	1.72286	5.75582	4.57812	3.20079	0.20137	1.92345	3.25223	2.53172	3.45045	3.15343	2.00256	3.82818	2.1461	2.4567	4.26816	2.46718	2.89307	4.47789	2.95149
ENSG00000000003	TSPAN6	-1.88855	1.88855	4.49852e-16	6.51939	6.63091	6.47487	6.23071	6.70526	6.34282	6.08813	6.52258	6.16977	5.94182	5.77149	6.01931	6.22124	6.41015	6.10889	6.30565	5.67259	5.54836	4.95107	4.27139	4.49699	4.90662	4.09653	5.04826	4.10743	4.23367	4.96428	4.04399	3.99548	5.04454	4.24863	4.13042	4.80625	5.29692	3.38164	4.70846	4.01746	3.82789	4.36759	3.59819	3.04689	4.83232	4.01596	4.31407	5.37019
ENSG00000163501	IHH	-2.1176	2.1176	4.64598e-16	5.43992	5.46462	5.87757	5.62034	5.34953	5.42911	5.72359	5.95044	5.16345	4.95205	5.36969	5.23195	5.58745	5.78317	5.75984	5.40663	4.05483	4.04854	4.26067	2.9897	3.02738	3.37245	2.92839	3.80094	3.44065	2.73565	4.47094	2.51235	2.82479	3.2574	4.51691	4.26802	3.91621	4.46865	3.1987	3.43606	3.05316	2.91884	4.21742	3.08571	1.31927	3.69642	3.59283	3.22147	4.26865
ENSG00000087250	MT3	-1.57021	1.57021	4.6548e-16	2.31409	2.07871	2.10239	2.61447	1.45112	3.57027	2.77267	2.12578	2.57761	1.41749	1.38139	1.57797	2.4805	1.5067	2.01853	2.18314	0.726631	1.42438	1.24062	0.632575	0.436258	0.54741	0.226632	0.753502	1.12935	0.0860378	0.582517	0.28136	0.43613	0.425739	0.230105	0.822412	0.563705	0.214572	0.314407	0.420714	0.0705267	0.0790278	2.84569	0.346951	0.323197	1.25568	0.0938752	0.575603	0.794345
ENSG00000120137	PANK3	-1.45468	1.45468	4.74005e-16	5.03584	4.5793	4.89095	4.9157	4.57924	4.7925	4.88475	4.9888	4.75162	4.49628	4.58669	4.4898	5.09689	4.73402	5.34623	4.8566	4.02065	3.32649	3.46497	3.38515	3.61841	3.76201	3.09899	3.49242	3.48769	3.47961	3.21467	2.98306	3.43642	3.62532	2.9449	3.11597	3.42932	3.39361	3.40359	3.70122	2.67685	3.42586	2.10672	3.28133	2.6433	2.9525	3.27724	3.34802	3.62852
ENSG00000148671	ADIRF	-1.9039	1.9039	4.78538e-16	6.17766	5.95484	5.98606	5.55346	5.32782	5.95676	6.31983	5.47005	5.49802	5.10581	6.06966	5.71737	6.26094	6.13965	5.19105	5.37812	3.19104	5.44984	4.4673	2.99534	3.76715	3.36489	4.32665	3.79135	4.2368	3.18601	3.9451	4.5917	3.46925	3.06683	3.91399	3.98972	4.25471	4.64768	3.15048	3.1491	3.04756	4.21653	4.37675	3.35202	4.46472	4.6533	4.186	3.76399	3.30122
ENSG00000166130	IKBIP	1.19369	1.19369	4.78698e-16	2.07385	1.7035	1.70554	2.32351	1.78927	2.1103	1.85818	1.92125	2.46451	2.16337	2.04352	2.62216	1.73314	2.0664	2.12714	2.36933	2.96698	2.18136	3.03471	3.42852	3.49768	3.15518	3.49754	3.12267	3.3106	3.23966	3.1551	3.30964	3.67811	3.44286	2.99329	2.94729	2.36538	3.2751	3.59788	3.72335	2.44424	3.5484	2.33136	3.43812	3.30993	3.34154	3.34961	3.07986	3.55061
ENSG00000155846	PPARGC1B	-1.21768	1.21768	4.80029e-16	2.83827	2.3313	2.57347	2.60345	2.83348	2.36676	2.14968	2.89629	2.75076	2.23787	2.40752	2.36586	2.80725	2.50886	3.05799	2.58453	2.14405	1.75531	1.75736	1.46184	1.51576	1.53715	1.31174	1.68397	1.26472	1.23008	1.50731	0.819153	1.49667	1.84591	0.895155	0.96026	1.42895	1.25556	1.19661	1.59946	1.14163	1.24031	0.986651	1.26045	0.822167	1.14489	1.29378	1.60578	1.47472
ENSG00000205744	DENND1C	-1.18063	1.18063	4.84353e-16	5.73554	5.45345	5.65749	5.44002	5.37425	5.64674	5.98616	5.57833	4.81221	4.82555	5.18574	5.2192	5.67341	5.60291	5.7329	5.8613	4.66575	4.23885	4.52424	4.14048	4.61818	4.5691	4.12613	4.78067	4.15278	3.87541	4.82516	4.28242	4.25583	4.27184	4.23444	4.05142	3.95636	4.2708	4.51644	4.3689	3.55163	4.242	3.72998	4.79854	3.78907	3.82816	4.63775	4.69952	4.52021
B3GALT1	B3GALT1	-1.57837	1.57837	4.91384e-16	2.58537	3.05686	2.85358	3.17385	2.9541	2.27361	2.94345	3.11982	3.19787	2.81775	2.83734	2.77077	2.69446	2.70507	3.64289	2.88573	2.45636	2.15261	1.6148	0.973824	1.38449	1.93206	0.877917	2.00493	1.20927	1.29031	2.01814	1.07211	0.653023	1.58039	1.24403	1.29901	1.41689	2.00058	0.517235	1.75903	0.999755	0.643136	1.49544	0.431912	0.145143	1.08963	1.02694	1.00029	2.01142
ENSG00000266200	PNLIPRP2	-2.9991	2.9991	4.94297e-16	3.92703	1.40283	4.82567	5.22167	4.06537	4.67466	4.80546	0.823594	3.30399	3.35444	3.55911	0.751609	5.16763	3.46005	4.28024	4.36857	2.33908	3.50418	1.56018	0.0647173	0.669009	1.1689	0.382634	2.0212	0.218967	0.0703673	1.09457	0.11459	0.0350847	1.85244	0.322055	1.83017	0.691489	0.536073	0.0363627	0.384547	0.375634	0.254884	1.08359	0.0143553	0.159578	0.402406	0.0319033	0.258217	1.88854
SCIN	SCIN	-2.0517	2.0517	5.04361e-16	5.56591	5.27821	5.04903	5.57721	5.08815	5.50779	5.39377	4.82181	4.28152	4.34213	4.66801	3.69946	5.02795	4.79375	4.59705	4.62479	4.17533	3.37382	3.16285	2.37443	2.89724	2.77669	2.55645	3.55868	3.32629	2.78549	3.17089	2.19087	3.07113	2.62723	3.64955	2.53142	3.57015	3.46367	2.65881	2.589	2.10185	1.98251	1.6947	2.3413	1.78735	2.97693	2.88528	1.97361	3.98937
ENSG00000142949	PTPRF	-2.06445	2.06445	5.1721e-16	7.00126	6.61574	6.79614	6.55907	6.73517	6.36243	6.90011	6.63895	6.26846	6.46017	6.52405	6.35423	6.86759	6.62462	6.43505	6.65135	5.96023	5.01316	4.35786	4.61187	5.13652	4.83331	3.74114	5.28825	3.73494	4.30028	5.10738	3.99794	4.55584	4.86674	4.90904	4.19941	4.43767	5.4042	4.36293	4.79148	3.86948	3.90686	4.37051	4.06633	2.82144	4.1209	4.76862	4.40437	5.28728
MICALCL	MICALCL	-1.58143	1.58143	5.17304e-16	3.20492	2.4309	3.19358	3.03852	3.11515	2.36199	3.15387	2.85689	2.62779	2.66464	2.8517	2.79658	3.01516	2.83309	3.55447	3.32119	2.36149	1.70615	1.30987	1.3944	1.69595	1.69537	1.18669	1.53411	0.9459	1.15452	1.29131	1.06226	1.92227	1.53894	1.20113	0.58427	1.36132	1.07032	1.50243	1.6823	0.974147	1.09835	0.318137	1.48145	0.810591	1.20964	1.78873	1.33423	1.05991
ENSG00000264522	OTUD7B	-1.26152	1.26152	5.17748e-16	3.28054	2.85547	3.18878	2.70755	3.02036	2.64727	3.43504	2.90506	2.74407	2.52987	2.61188	2.82829	3.17733	2.66248	3.13263	2.92647	2.22565	1.54374	1.80727	1.79273	2.00144	1.85503	1.2844	1.64727	1.52682	1.49595	1.60682	1.30918	1.97992	1.7073	1.42884	1.21909	1.33279	1.48052	1.92216	1.87472	1.21921	1.76282	1.13073	1.87023	1.03443	1.01457	2.02091	1.8	1.71682
ENSG00000173917	HOXB2	1.16391	1.16391	5.30474e-16	0.981129	1.04565	0.879008	0.840894	1.05818	0.780092	1.16614	1.17951	1.52441	1.41608	1.66134	1.72517	1.01493	1.26778	1.07409	0.923895	1.80509	1.84695	2.03242	2.38507	2.47025	2.61528	2.85344	2.02421	2.4356	1.88163	1.82973	2.62307	2.39996	1.67491	2.35969	1.62134	1.60013	1.90647	2.5404	2.73518	1.54379	2.25764	1.82151	2.8104	2.80682	2.46205	2.93497	2.34159	2.68044
ENSG00000026751	SLAMF7	1.82751	1.82751	5.36513e-16	3.1624	3.26524	3.17186	3.56566	3.64744	3.60241	3.89157	3.67278	4.46175	3.75463	3.41246	4.77909	2.94508	4.09271	2.74661	3.35502	4.61016	4.23388	5.69693	5.75268	5.46315	4.99534	5.97015	5.46473	5.26255	5.2484	5.62721	5.8816	6.28932	5.43561	5.60213	4.32616	4.03422	5.16094	5.9377	6.15311	5.04778	5.95693	3.96047	5.91644	5.80477	4.63008	5.85638	5.96532	5.21903
ENSG00000101473	ACOT8	-1.05757	1.05757	5.37461e-16	5.25326	4.91841	5.09208	5.30908	4.5767	4.99404	5.06951	5.02041	4.45116	4.31819	4.67889	4.5453	4.95194	4.77826	4.86261	4.68817	4.02527	4.40002	4.22409	3.51261	3.80176	3.77172	3.76999	3.96347	3.89402	3.13096	3.88308	3.82499	3.50973	3.42641	4.07855	4.17532	3.76808	4.21747	3.54808	3.51159	3.04773	3.28716	4.36005	3.73266	3.16057	4.4474	4.00996	3.70102	4.20567
ENSG00000215417	MIR17HG	1.0594	1.0594	5.54995e-16	0.407483	0.809266	0.418438	0.102561	0.702817	0.517961	0.170387	0.392471	1.23842	0.548141	1.16356	0.836805	1.17268	0.556071	0.0448767	1.45712	1.53849	2.43419	1.83419	1.62532	1.20583	2.12092	2.0475	2.2919	1.71668	1.6602	1.60824	1.40599	1.45996	1.87653	1.28505	1.6976	1.59321	1.62765	1.25888	1.58962	1.12141	1.29936	1.60867	1.87094	1.58337	1.75164	1.54932	1.76621	1.66762
OSBPL3	OSBPL3	1.64688	1.64688	5.59743e-16	1.96769	1.84064	1.45265	1.60535	1.61098	2.10675	1.38615	1.22237	2.21835	1.69693	1.8989	2.37754	1.8608	1.79788	1.53082	1.73036	2.76152	2.13832	3.71353	3.73918	3.93551	3.38553	4.00431	3.24368	3.54555	3.5824	3.45083	3.38654	3.86162	3.75467	3.03005	2.44061	2.41061	2.80546	3.91289	3.91973	2.72513	3.64828	1.91514	4.09129	3.29977	2.76063	4.23164	3.67592	3.14706
ENSG00000121064	SCPEP1	1.18523	1.18523	5.71004e-16	3.79457	3.2355	3.19887	3.79406	3.49741	3.79703	3.52283	3.60386	3.97192	3.67247	3.98412	4.1643	3.2852	3.61954	3.05007	3.46634	4.4227	4.00121	5.2254	4.75887	4.99116	4.65656	4.85475	4.65833	4.57079	4.60537	4.75484	5.17029	5.22494	4.78863	4.90424	4.27563	3.89038	4.5833	4.90754	5.23931	4.28358	5.2472	4.62457	5.31183	5.23605	4.49962	4.86063	5.38574	4.80836
ENSG00000152782	PANK1	-1.70746	1.70746	5.76281e-16	4.49543	4.41224	4.47469	4.46949	4.46435	4.47409	3.17704	3.74517	3.81253	3.26007	4.01765	4.08173	4.58377	4.68124	4.90911	4.2463	3.51448	2.78409	2.8193	2.10178	2.5284	2.84958	2.28815	2.24373	2.50561	1.97229	3.17623	1.49001	2.11003	2.97471	2.74423	2.29346	2.28703	3.16816	2.73236	2.94998	1.45202	2.04778	2.39377	2.4461	1.14346	2.47192	2.3342	2.23625	3.14605
NCF2	NCF2	1.80957	1.80957	5.86131e-16	1.96458	1.5742	1.74949	2.38247	1.73799	2.36087	2.12717	2.10655	2.11899	2.41916	1.8589	2.69319	2.02457	2.15805	1.79427	2.00802	3.87394	2.92539	4.32614	4.26607	4.28491	4.71484	4.22341	3.44528	3.60245	4.29985	3.64754	4.46125	4.67021	4.18653	3.49724	3.04544	3.11121	3.47606	3.75237	3.96544	3.00881	4.15655	2.54992	3.78395	4.73469	3.12183	3.92538	4.50481	4.21188
ADAMTS10	ADAMTS10	1.65384	1.65384	5.88837e-16	0.931108	0.638148	0.614531	0.257083	0.960134	0.863788	0.239581	0.680279	1.62663	0.862201	1.64321	1.80443	0.676204	0.874325	0.276842	1.57226	1.89883	1.48918	2.62445	2.21496	3.11718	2.78672	3.35215	2.80632	2.30144	2.37757	3.09995	2.35938	2.5682	2.80271	1.91319	2.02991	1.66621	2.07169	3.14968	2.32305	1.80319	3.2006	2.15124	3.34679	2.47249	2.12998	3.5516	3.47763	2.28315
ENSG00000153904	DDAH1	-1.61559	1.61559	5.93675e-16	5.92547	5.79266	5.52379	5.70175	5.74494	5.93954	5.42676	5.84926	5.74558	5.52346	5.37612	5.32524	5.90291	5.60832	6.03667	5.49406	5.14266	4.25282	4.02328	3.99879	4.39385	4.65878	3.59101	4.43608	3.79893	4.20116	4.30751	3.84004	4.09922	4.44604	4.00283	3.97973	4.04519	4.61049	3.77313	4.36511	3.44369	3.81599	3.87591	3.21134	2.84882	3.44967	3.94435	3.97243	5.0405
ENSG00000136436	CALCOCO2	-1.34701	1.34701	6.11412e-16	7.0497	6.52634	6.93961	6.93468	6.80176	6.88274	6.45066	6.74332	6.81346	6.47383	6.41643	6.53988	6.77134	6.67217	6.84125	6.63557	6.06094	5.73426	5.87897	5.19162	5.63486	5.71385	5.51596	5.49725	5.24346	5.2432	5.48126	5.18704	5.56656	5.71855	5.09713	5.18332	5.0139	5.22431	5.47912	5.56109	4.82463	5.49551	4.30306	5.36055	5.28524	5.2174	5.42852	5.47311	5.61978
ENSG00000145349	CAMK2D	-1.40185	1.40185	6.27797e-16	5.40494	4.92364	5.0339	5.14519	5.36883	5.02238	4.78739	5.21235	5.05628	4.76731	4.80224	4.96971	5.18103	5.12853	5.18545	4.96937	4.57939	3.59054	3.70496	3.4194	3.84499	3.75331	3.55537	3.70787	3.37273	3.58047	3.82407	3.48733	3.84079	4.08559	3.33125	3.04605	3.55655	3.86305	3.73647	3.94235	2.9594	3.76005	2.92176	3.59948	2.8846	3.17241	3.6514	3.80486	4.16148
ENSG00000101166	PRELID3B	-1.0883	1.0883	6.27797e-16	6.46364	6.03856	6.57303	6.44571	6.24534	6.6527	6.27494	6.12414	6.3681	5.7268	5.92176	5.71947	6.30893	6.29779	6.76369	6.53036	5.82007	5.49913	5.32028	5.13209	5.24039	5.7223	5.20973	5.27224	5.32448	5.19531	5.01381	5.53162	5.12566	5.41152	4.76604	4.92353	5.24602	5.25888	5.00867	5.21479	4.66483	4.99922	4.16438	5.04305	4.73816	5.19231	5.14241	5.33562	5.57541
ENSG00000092421	SEMA6A	-1.6072	1.6072	6.27797e-16	4.38791	4.29758	3.87985	3.79944	4.42122	4.04644	4.20866	4.05562	4.1936	4.18258	4.12097	3.76782	4.7539	4.22307	4.23808	4.28451	3.57649	2.88094	2.79996	2.64499	2.58756	2.88505	2.31444	2.87611	2.38435	2.55363	3.1742	1.94257	2.6226	2.61042	2.1574	2.07834	2.71455	2.91366	2.21304	2.36958	2.21051	2.14871	1.82359	2.59641	1.42153	2.53493	2.73952	2.75658	2.82438
ENSG00000224321	RPL12P14	-1.33674	1.33674	6.30806e-16	2.63045	2.48983	2.01182	2.92809	1.72836	2.59474	2.81676	1.68616	2.05929	0.77186	1.80628	2.18536	3.00852	2.01407	1.70208	2.43413	1.12545	1.65109	1.02141	0.709026	0.760451	0.685339	0.665529	1.21965	0.658362	0.656203	1.62377	0.991136	0.259206	0.809307	1.04684	0.827274	1.21673	1.46811	0.137068	0.955387	1.0588	0.572764	0.632948	0.60085	0.513663	1.7482	0.820845	0.88687	0.841168
ENSG00000165152	TMEM246	-1.3902	1.3902	6.36419e-16	4.38547	3.86694	4.17536	4.09958	4.11613	4.01009	3.69159	4.30535	3.7027	3.74087	3.53355	3.64736	4.25807	4.15856	4.12101	4.01515	3.61256	2.95565	2.78094	2.55115	2.77376	2.94146	2.09265	3.1455	2.63884	2.13468	2.81254	2.60656	2.56565	2.60224	2.84199	2.69127	2.65242	3.19248	2.49802	2.3358	2.04778	2.34332	2.40705	2.1413	1.3421	2.82179	2.76937	2.2228	3.2056
ENSG00000220785	MTMR9LP	1.41968	1.41968	6.41883e-16	1.34295	1.29655	0.936749	1.19352	2.13455	1.19692	0.494897	1.24945	1.6433	0.818122	1.32981	1.40245	2.44597	1.52316	0.593086	2.49193	3.01664	2.43004	3.09876	2.38546	3.32138	3.17733	3.39108	3.23926	2.24543	2.69216	3.09535	2.25447	2.83913	2.94873	2.93812	2.41286	2.48458	2.93763	2.40185	3.37397	2.17591	2.84864	2.21847	2.77781	1.97442	2.65125	2.93759	3.21406	2.81205
ENSG00000167232	ZNF91	-1.21238	1.21238	6.41883e-16	4.81946	4.53107	4.11618	4.21746	4.1572	4.24537	4.01744	4.10626	4.33335	3.7941	4.01302	4.0151	4.919	4.14039	3.79049	4.33054	3.46201	3.69866	3.45433	2.95568	3.17178	3.13322	2.99903	3.28314	3.21016	2.79643	3.49704	2.19607	2.81813	3.35983	2.77074	2.85655	3.08945	3.12828	3.17231	3.09839	2.1277	2.6968	2.67419	3.18465	2.646	2.86995	2.86049	2.85842	3.40907
ENSG00000093167	LRRFIP2	-1.062	1.062	6.43797e-16	5.94784	5.50054	5.88345	5.80719	5.53659	5.92164	5.70575	5.61555	5.62868	5.38871	5.4709	5.4562	5.79057	5.33868	6.02872	5.7408	5.33239	5.05842	4.78971	4.28428	4.65673	4.88909	4.52627	5.01132	4.66254	4.2945	4.72217	4.51755	4.38866	4.80544	4.46974	4.4255	4.71853	4.82972	4.37143	4.69705	4.14071	4.41927	4.20148	4.33047	3.85463	4.55212	4.55198	4.55509	5.05304
APPL1	APPL1	-1.16901	1.16901	6.62534e-16	4.43351	3.96609	3.68305	3.86321	4.07163	3.90674	3.86135	4.03065	4.09848	3.74262	3.83267	4.01929	4.22167	4.18094	3.87667	3.9586	3.27223	2.75253	2.92879	2.58142	3.29066	2.77419	2.99048	2.65466	2.63294	2.89084	2.90537	2.6099	3.14817	3.11222	2.30217	2.28611	2.42661	2.53297	3.23442	3.25131	2.1775	3.17779	2.14958	3.02845	2.37407	2.21704	3.13376	2.88961	2.99261
ENSG00000110013	SIAE	-1.89946	1.89946	6.85714e-16	6.88782	6.89497	6.99397	6.72593	7.04044	6.51375	6.92823	7.0747	6.12344	6.42126	6.34871	6.45097	6.87012	6.6412	6.97043	6.71553	6.35713	5.44797	5.03634	4.62834	5.02832	4.97216	4.26443	5.49974	4.32508	4.53849	5.159	4.71328	4.62395	4.81608	5.29287	4.85063	4.56258	5.58886	4.82744	4.99311	4.03647	4.26091	3.9595	4.15707	3.94971	4.82538	4.92029	4.8996	5.63107
IGKV4-1	IGKV4-1	2.38178	2.38178	6.91082e-16	7.47176	7.69607	8.00457	8.35583	7.4242	8.01586	8.80357	8.29415	9.27876	9.01579	8.94497	10.0843	7.25642	8.6618	7.31961	7.7037	9.35116	9.33668	11.1302	10.3868	10.8604	8.9519	11.1941	10.8518	10.6111	10.4242	10.8676	10.4632	11.8846	11.873	11.4464	10.0031	8.96938	10.7184	11.1397	11.5906	9.75289	11.4197	9.76529	11.7633	10.5111	10.5875	11.4186	10.4363	10.4004
GUCY2C	GUCY2C	-1.96456	1.96456	6.91998e-16	5.82018	5.52569	5.51238	5.36068	5.73797	5.64077	5.37118	5.60156	5.42519	5.10874	5.06016	5.25699	5.93121	5.45747	5.45433	5.67254	4.76325	4.40089	3.83098	3.49981	3.81657	4.01775	3.03619	4.09793	3.50886	3.48803	4.13887	3.51551	3.7745	3.91538	3.46761	3.26007	3.44957	3.86969	3.18066	3.79759	3.06587	3.13473	2.643	3.0216	1.87176	3.38317	3.52465	3.52336	4.14387
TRPV2	TRPV2	1.51986	1.51986	7.13207e-16	1.8496	1.50838	1.37384	2.22206	1.97368	1.83216	1.71057	1.64131	2.38422	2.38054	2.4418	2.91982	1.383	2.2627	1.87971	2.15669	2.70379	2.45744	3.35665	3.2388	3.79174	3.74777	3.58341	3.26185	3.30875	3.14532	3.70386	3.23947	3.61962	3.31323	3.56074	3.48563	2.69857	3.36123	3.77353	3.46379	2.628	4.05414	4.19569	3.98668	3.69147	3.0208	3.84228	3.99999	3.75157
ENSG00000103018	CYB5B	-1.06097	1.06097	7.16268e-16	6.76333	6.44752	6.81483	7.09868	6.68403	6.9728	6.66942	6.46019	7.07817	6.50084	6.61299	6.29117	6.78335	6.47249	7.19987	6.50017	6.22894	5.98384	5.85154	5.54957	5.74363	6.08256	5.88154	5.7875	5.90739	5.43031	5.66091	5.72085	5.43999	5.63104	5.735	5.47918	5.71784	5.84796	5.37227	5.45081	4.84099	5.83739	4.73684	5.43681	5.151	5.85551	5.71175	5.60215	6.30981
GNA15	GNA15	1.48233	1.48233	7.24241e-16	1.16986	1.11936	1.04858	1.16723	1.77699	1.75907	1.52797	1.47015	1.64819	1.61871	1.41251	1.82008	0.833392	1.35293	0.85732	1.16633	3.28607	2.30168	2.79402	3.10484	4.03322	3.89912	2.95045	2.93983	2.64055	2.89076	2.55506	3.45	2.5839	3.10548	2.88893	2.22497	2.09275	2.82373	3.04467	3.24551	2.13501	2.94696	2.37995	2.9936	3.22893	2.61393	2.88776	2.62068	3.17591
GRAMD3	GRAMD3	-1.4519	1.4519	7.40454e-16	5.58727	4.86614	5.48176	4.50714	4.73481	5.11479	5.71435	4.99995	4.76803	4.33725	4.63794	4.5501	5.34147	5.07193	5.43095	5.09315	4.60058	4.45	3.94706	3.26599	3.61713	4.30102	3.46672	3.7367	3.5691	3.51968	3.68157	3.78288	3.29759	3.80234	3.35225	3.16882	3.83978	3.87031	3.03071	3.59433	3.30846	2.9067	2.80645	3.14202	2.9152	3.85684	3.47786	3.65837	3.85104
ENSG00000136044	APPL2	-1.49205	1.49205	7.41532e-16	6.82945	6.59765	6.6076	6.42367	6.33284	6.2851	6.19122	5.76521	6.02737	5.91039	6.17058	5.89515	6.76021	5.98	6.15673	6.41078	5.72684	5.72814	5.14858	4.61985	5.00381	5.16512	4.63501	5.03445	4.92928	4.57823	4.95088	4.70294	4.63826	4.79461	4.74854	4.37743	4.67336	5.00676	4.35183	5.03809	4.30992	4.46565	3.51705	4.59174	4.04569	4.71544	4.95312	4.78782	5.0088
ENSG00000196990	FAM163B	-1.77901	1.77901	7.50041e-16	3.95135	0.497709	2.53782	2.61037	2.97904	2.56927	1.90778	2.26033	1.67825	0.443172	1.54013	1.74825	0.677991	1.31174	2.2784	3.07296	0.564378	2.49316	0.331545	0.143694	0.265701	0.0418093	0.0817037	0.83058	0.256999	0.0305395	0.131974	0.0782013	0.0603255	0.21666	0.424557	0.313687	0.200705	0.0400578	0.122742	0.328297	0.0913559	0.130294	0.0143553	0.120787	0.0143553	0.121234	0.209915	0.180161	0.188097
ENSG00000076258	FMO4	-1.06883	1.06883	7.65844e-16	3.07092	2.68486	2.81377	2.65741	2.34244	2.43347	2.87733	2.49344	2.42868	2.10709	2.14124	2.47119	3.04841	2.62761	2.14117	2.66514	2.26993	2.12234	1.7817	1.14339	1.14071	1.48697	1.49354	1.96673	1.45154	1.04921	1.87287	1.33182	1.12909	1.47056	1.59479	1.23297	1.45691	2.31693	1.41625	1.75647	1.11583	1.36513	1.10662	1.23964	0.88103	1.69871	1.36255	1.47067	1.86877
ENSG00000211651	IGLV1-44	3.1151	3.1151	7.83037e-16	6.80036	6.35	6.44302	7.01229	7.43085	5.8736	7.85372	7.69805	8.30577	8.14943	7.82746	8.96129	7.12537	8.15063	6.15186	7.22208	8.54557	8.52554	10.8159	10.8762	10.8123	8.92139	12.7511	9.9879	10.0775	9.91021	8.3139	9.7929	12.6718	10.1608	10.9823	9.68419	9.37657	10.2145	11.6055	11.337	9.93421	11.504	9.49469	11.0106	10.1388	10.0047	10.5641	10.2074	9.55334
ENSG00000162377	COA7	-1.03798	1.03798	7.96911e-16	3.56873	3.18043	3.50806	3.36775	3.35747	3.35396	3.81669	3.12846	3.41787	3.11423	3.06707	3.05428	3.76118	3.35021	3.54807	3.93209	2.85641	2.68735	2.49324	2.39676	2.47316	2.74106	2.61101	2.34221	2.35966	2.31539	2.34477	2.56404	2.41086	2.70792	2.14052	2.10457	2.28647	2.4678	2.41159	2.45331	1.72487	2.64667	1.46399	2.46595	2.03034	2.26015	2.54992	2.37097	2.43523
HDAC11	HDAC11	-1.09491	1.09491	8.00214e-16	4.04404	3.71212	4.29769	4.04822	4.03855	3.64436	3.52683	3.93209	3.29822	3.28647	3.64749	3.62782	3.80428	3.8585	3.79705	3.72731	3.34535	2.66707	3.13517	2.42844	2.67073	2.66364	2.66189	2.78155	2.77045	2.70421	2.61356	2.92205	2.64496	2.5966	2.99485	2.49083	2.7265	3.04987	2.72563	2.61586	2.13254	2.67724	2.17661	2.52469	2.08525	2.71163	2.81521	2.52644	3.05809
ENSG00000196922	ZNF252P	-1.17689	1.17689	8.0198e-16	3.92405	3.76146	3.75612	3.94732	3.96406	3.94039	3.57771	4.03954	3.64529	3.59451	3.43948	3.64501	4.28225	3.7984	3.6613	3.84933	3.31153	2.6982	2.94392	2.61337	2.90352	2.61367	2.75193	2.38253	2.51152	2.64219	2.42199	2.57357	2.66034	3.09182	2.40588	2.03584	2.55944	2.42291	2.64632	3.07881	1.93335	2.69902	1.90804	2.83839	2.04782	2.6933	2.69864	2.77182	2.55053
ENSG00000162688	AGL	-1.06105	1.06105	8.04213e-16	3.3992	3.0273	2.82422	3.15674	3.27001	2.96859	3.00196	3.33433	3.18636	3.09484	2.87765	3.17063	3.39101	3.12176	3.23946	3.15711	2.71178	2.29499	2.14607	1.74528	2.24355	2.05127	2.12244	2.12806	1.82627	1.99219	2.23686	1.71879	2.34684	2.46456	1.69764	1.7405	1.86608	1.85172	2.42589	2.46923	1.50929	2.2168	1.56379	2.07717	1.62667	1.61518	2.32774	2.24034	2.18005
SPECC1L	SPECC1L	-1.36616	1.36616	8.36012e-16	4.68867	4.16474	4.41903	4.43763	4.23764	3.97052	4.6955	4.32025	4.05261	3.87866	4.02092	4.11633	4.39798	4.05131	4.49927	4.30554	3.6895	2.95849	2.94342	2.95464	3.32385	3.25642	2.71116	2.96912	2.58693	3.02901	3.05262	2.60703	3.11177	3.15387	2.79265	2.2364	2.52507	2.71486	3.13032	3.18995	2.33865	2.96394	2.03005	3.03582	2.31086	2.45927	3.22103	3.06958	3.03055
VTA1	VTA1	-1.0671	1.0671	8.54395e-16	5.65822	5.37341	5.3207	5.57778	5.42771	5.65253	5.44729	5.33425	5.32011	4.98331	4.86922	5.0585	5.40139	5.35721	5.71959	5.27228	4.76675	4.59622	4.47964	4.13342	4.45836	4.60155	4.39714	4.4031	4.46915	4.1653	4.26945	4.51047	4.33857	4.38017	4.11923	4.16855	4.22854	4.41228	4.2365	4.37602	3.44998	4.26772	3.26628	4.24185	3.90221	4.37865	4.40597	4.35629	4.48215
ENSG00000089820	ARHGAP4	1.894	1.894	8.68201e-16	3.30905	2.39421	2.04708	2.6796	2.15617	3.23989	2.42064	2.1552	3.15152	2.31365	3.77941	3.74905	2.94452	3.68255	2.586	3.60803	3.68987	4.03993	4.69541	4.05956	5.15207	4.96222	5.06541	5.02332	4.30954	4.08835	5.19204	4.65741	4.7851	4.70845	4.86384	4.64539	3.96217	4.33981	5.16947	5.14773	3.66265	4.92785	6.60815	5.33525	4.5553	4.14317	5.30906	5.36269	4.89363
ENSG00000148700	ADD3	-1.60749	1.60749	8.74137e-16	6.61203	6.26305	6.45731	6.2204	6.61738	6.26162	5.91259	6.38317	6.37739	5.88407	5.90175	6.14477	6.54481	6.30817	6.49112	6.41017	5.64415	4.99237	5.32609	4.31237	4.81173	4.71927	4.94732	4.61743	4.73351	4.6402	4.912	4.33266	5.06437	5.36465	4.14669	4.04123	4.41351	4.18372	4.95783	4.90116	3.91658	4.96201	3.35493	5.00832	4.48456	4.42466	5.02206	4.99357	4.98567
ENSG00000140254	DUOXA1	1.37467	1.37467	8.74764e-16	0.105523	0.248681	0.138212	0.524706	0.338829	0.335197	0.21105	0.0779266	0.157484	0.205468	0.202813	0.284076	0.236731	0.242767	0.223954	0.480265	1.71603	1.35214	1.4728	2.27724	2.36983	2.25508	0.762417	1.8303	1.37646	1.70022	1.65393	1.9987	1.62905	2.10852	1.72944	1.37945	1.27852	2.21571	1.00712	2.24016	1.21568	0.60354	1.15394	1.82583	1.08739	1.25302	1.14854	1.76273	2.18196
ENSG00000146386	ABRACL	-1.04908	1.04908	9.03169e-16	7.12839	6.65549	7.13608	7.18602	6.65604	7.3068	6.79678	6.44686	6.60461	5.94452	6.22893	6.29548	6.81311	6.55914	7.22391	6.45101	5.81386	6.06825	5.87979	5.10925	5.49491	5.72937	5.64521	5.78783	5.97203	5.10432	5.55406	5.39457	5.61856	5.27972	5.72977	5.84395	5.7754	5.98899	5.54517	5.61474	4.64954	5.72518	5.58687	5.63778	5.38735	5.85726	5.56758	5.70136	5.88473
ENSG00000269416	LINC01224	-1.35077	1.35077	9.06127e-16	3.31952	2.7301	1.87283	2.61407	2.61746	3.61557	2.21636	2.27787	2.90117	2.35603	2.25574	2.24543	3.05877	2.74283	2.34608	2.56815	1.44657	1.42975	1.77379	1.04012	1.08943	1.25942	1.52015	1.30859	1.82224	1.12922	1.66394	0.634063	1.07492	1.26195	1.10057	1.18091	1.41137	1.46796	0.730401	1.14509	1.09018	0.821253	0.922845	0.860558	0.38553	1.4137	0.945698	1.57323	1.6141
ENSG00000162745	OLFML2B	1.51806	1.51806	9.06127e-16	1.01535	0.774477	0.70186	0.610691	0.781897	1.03851	0.885387	0.702985	1.14424	1.16517	1.45528	1.62821	0.715902	0.77246	0.79363	0.968909	2.497	1.28641	1.86592	2.23946	3.04935	2.34489	2.20044	2.51667	1.9879	2.51263	2.36194	2.25716	2.9594	2.36813	2.75422	2.29854	1.50253	2.60739	2.80054	2.72578	1.51869	2.8675	2.60091	2.90956	2.92634	2.00655	3.13397	2.54387	3.00963
ENSG00000168081	PNOC	1.88024	1.88024	9.09497e-16	1.17095	0.653399	1.18384	1.34619	0.969801	1.64768	1.2719	0.937299	1.88397	1.13172	1.78325	2.39498	0.537694	2.22934	1.42798	1.07217	1.50401	1.91751	3.3346	3.44524	3.29109	2.15131	3.81736	3.12847	3.4226	2.61812	3.37426	3.17594	3.67492	3.11442	3.55982	3.10549	1.89173	2.67749	3.78214	3.88047	2.24019	3.74448	3.46562	3.92166	3.15627	3.00092	3.81449	3.2199	3.1141
AKAP9	AKAP9	-1.49664	1.49664	9.14248e-16	6.41999	5.89965	5.65609	5.91867	5.82322	5.75911	5.56009	5.90301	5.66833	5.57372	5.29195	5.28716	6.6517	5.91055	6.47081	5.95822	5.40842	4.84466	4.54638	4.27178	4.50765	4.20214	4.19917	4.79938	4.1641	4.04041	4.82991	3.72106	4.47172	4.55096	4.36667	4.0845	4.61101	4.67668	4.1869	4.80544	3.76329	3.60819	3.95306	4.04254	3.47516	4.50661	4.18156	4.22873	4.95583
TFCP2L1	TFCP2L1	-2.01415	2.01415	9.15666e-16	5.22416	4.91734	4.74861	5.02755	5.31762	4.26258	5.00776	4.88777	4.50978	4.56236	4.55218	4.66311	5.36389	4.50779	5.29491	5.1026	4.40451	3.50099	3.13626	3.12499	3.15549	3.21316	2.10976	3.8489	2.31936	2.92501	3.19865	2.61612	3.09393	3.53505	3.03872	2.74463	2.90827	3.22711	2.57812	3.21125	2.35267	2.09515	2.5008	2.33508	1.52777	2.26793	2.93495	2.94544	3.36275
IGLV3-21	IGLV3-21	3.34107	3.34107	9.41591e-16	5.50049	6.16927	5.03685	5.00736	6.12889	6.65247	6.74619	7.01635	7.38353	6.9338	7.19702	8.66731	6.5218	7.73005	5.55297	6.63954	7.69936	7.47547	9.21487	11.2074	8.88872	8.63263	9.16221	8.98802	9.14119	8.58657	10.3617	9.66638	10.8971	10.528	10.6085	9.02891	8.23469	10.34	9.81397	10.5758	9.7964	11.5338	8.51472	10.7119	10.1281	8.80794	10.7598	10.0246	10.9264
ENSG00000253313	C1orf210	-1.77134	1.77134	9.44171e-16	5.84604	5.6649	5.79101	5.89401	5.40647	5.62345	5.65283	5.58141	4.90206	4.84176	5.06399	4.87424	5.72616	5.45184	5.74948	5.36153	4.66639	4.42277	4.09503	3.67015	3.61826	4.03859	3.08965	4.31446	4.07884	3.14597	4.15801	3.69597	3.19733	3.58205	4.1992	3.94915	4.19539	4.5181	3.08592	3.63799	3.18399	2.6895	3.4093	2.80754	2.11213	4.3244	3.22367	3.26034	4.41455
ENSG00000214717	ZBED1	-1.08494	1.08494	9.52131e-16	4.50386	4.3835	4.26324	4.26552	4.35171	4.22876	4.38553	4.23548	4.07966	3.98022	3.87973	4.14133	4.63014	4.375	4.43568	4.3108	3.40462	3.27434	3.07671	2.77093	3.45368	3.27998	2.96281	3.59529	2.69283	3.11743	3.53182	3.15453	3.15698	3.27063	3.05982	3.21791	2.93344	3.52038	3.20422	3.53062	2.39042	3.25363	2.92664	3.13532	2.50792	2.85232	3.25923	3.22487	3.74738
NDRG2	NDRG2	-1.63991	1.63991	9.72828e-16	6.6141	6.64059	6.78465	6.57998	6.91137	7.00477	6.4491	6.58038	6.72087	5.85611	6.32714	6.55992	6.81692	6.75384	6.34433	6.80936	5.98306	6.03057	5.60461	4.67622	5.18216	5.36415	5.11835	5.59583	4.65795	4.5214	5.58082	3.9012	4.87116	5.44766	4.87744	5.25539	5.05925	5.53289	4.40013	5.0745	4.47763	5.22393	4.74002	4.83483	3.82667	5.09313	4.75937	5.04955	5.63762
ENSG00000050730	TNIP3	4.29912	4.29912	9.81364e-16	0.34804	0.647959	0.524024	1.15918	0.478879	0.445907	1.04768	0.414233	0.402351	0.553292	0.392449	0.499323	0.415477	0.474929	0.269871	0.726953	6.58801	4.32698	4.34635	5.69684	7.24549	7.18594	3.71189	5.30291	3.99848	5.93622	4.6101	5.9438	4.83018	6.85094	3.57805	4.09596	4.74371	5.79374	3.81131	6.3083	4.77014	3.12183	3.60814	3.92236	4.17659	4.57754	2.41319	5.31292	6.6918
TRAK2	TRAK2	-1.24057	1.24057	9.8165e-16	4.57061	4.08591	4.53306	4.01493	4.09876	4.02801	3.9222	4.319	4.28829	3.92079	3.94034	3.88541	4.52965	4.35638	4.42586	4.37484	3.53704	2.72918	3.09997	2.97799	3.31749	3.14828	3.08311	2.74468	2.86053	2.84768	2.97176	3.03476	3.32121	3.46874	2.39169	2.40646	2.58782	2.73242	3.34999	3.31968	2.39728	3.14393	2.33603	3.00798	2.52752	2.51281	3.14591	2.94195	3.2128
ENSG00000152503	TRIM36	-1.41785	1.41785	1.01329e-15	4.18613	3.20778	2.92469	3.26527	3.23779	3.59188	3.53912	2.87456	2.67949	2.91968	2.83857	2.83687	3.29976	3.61845	3.26634	3.28398	1.98065	2.24251	2.19969	1.91115	1.7208	2.06077	1.68428	1.95051	2.32818	1.62536	1.78785	1.87637	1.72225	1.6017	1.57744	1.4861	2.3158	2.11477	2.10893	1.43584	1.85032	1.76922	0.87567	1.41722	1.06791	2.09592	2.45667	1.72443	2.19746
ENSG00000138756	BMP2K	-1.08067	1.08067	1.01361e-15	5.05615	4.37474	4.48149	4.31811	4.60483	4.65206	4.29676	4.34256	4.72065	4.55086	4.34978	4.43608	4.64708	4.75778	4.38544	4.60001	3.72403	3.51216	3.62889	3.13159	3.65683	3.52319	3.75059	3.22365	3.55784	3.36889	3.65003	3.18542	3.66784	3.85647	2.7772	3.18447	2.89769	2.95581	3.81424	3.50625	2.62333	3.68769	2.9915	4.1227	3.1311	2.9799	3.88116	3.42344	3.44491
CYCS	CYCS	-1.35727	1.35727	1.04215e-15	8.11152	8.07373	8.61877	8.47295	7.64938	8.25008	7.97208	8.07024	7.78059	7.84205	7.62979	7.48448	8.31098	8.32249	8.60925	8.3744	7.40861	7.83317	7.27553	6.28595	6.6218	7.35702	6.78276	7.2525	7.01797	6.22179	6.62475	6.94266	6.39837	6.75913	6.65137	7.09032	7.23811	7.25617	6.05995	6.65853	5.94559	6.48566	6.26895	6.07472	6.01572	7.20236	6.51359	6.80278	7.39832
ENSG00000223953	C1QTNF5	1.33527	1.33527	1.04661e-15	2.24844	1.99892	1.96643	1.99386	2.31866	2.12274	2.05179	2.15036	3.03685	2.93746	2.99115	3.33238	1.84314	2.3921	1.37284	2.15406	3.54379	3.06771	3.71031	3.37701	4.31343	3.83149	3.66955	3.36923	3.28443	3.47119	3.36088	3.41431	3.81669	3.4957	3.93697	3.30024	3.23873	4.31768	3.40479	3.97357	2.8828	4.21614	4.08297	3.22865	3.36487	4.2143	3.68873	4.21244	3.80254
ENSG00000184719	RNLS	-1.10326	1.10326	1.06182e-15	3.57433	3.65376	3.66571	3.75567	3.77138	3.90861	3.51248	3.83583	3.40723	2.93885	3.13439	3.64305	3.3976	3.70427	3.69927	3.58087	3.01691	2.72554	3.21669	1.98156	2.40542	2.70217	2.31606	2.53722	2.4747	2.09261	2.59455	2.8756	2.57587	2.97444	2.12783	2.67016	2.61393	2.70239	2.28202	2.48267	1.8759	2.74988	1.34301	1.97706	2.14851	2.49876	2.51649	2.21655	2.5048
ENSG00000224189	HAGLR	-1.74745	1.74745	1.08515e-15	5.17244	4.90332	4.84902	4.14374	4.65493	4.65638	3.79987	4.54023	4.33788	4.29657	4.54415	4.31973	4.56766	4.84741	4.099	4.73349	3.9637	3.76506	3.04009	2.88188	2.84892	3.56738	2.56377	2.90427	2.51929	2.68726	2.9279	2.73991	2.36715	3.14858	2.32046	2.50597	2.9433	3.02095	2.44034	2.97614	1.97504	2.68946	1.92839	2.1397	1.86342	2.87318	2.09953	2.24857	3.28017
ENSG00000037042	TUBG2	1.05737	1.05737	1.10328e-15	1.18168	1.13914	1.24556	1.25199	1.61476	1.10225	0.961349	1.14045	1.64455	1.3804	1.59388	1.88698	1.66225	1.3055	1.05422	1.4471	2.01824	1.9393	2.74311	2.36673	2.67579	2.28342	3.02258	2.43494	2.47646	2.33405	2.62887	1.79942	2.51624	2.5566	2.50914	2.07762	1.60568	2.26312	2.5674	2.66234	1.83572	2.74222	2.00931	2.93894	2.48254	2.47801	2.95308	2.98132	2.47739
ENSG00000136478	TEX2	-1.18423	1.18423	1.10644e-15	3.75059	3.78373	3.90507	3.86921	3.76335	3.78206	3.56511	3.92801	3.66975	3.59569	3.47345	3.62828	3.72241	3.5835	3.87823	3.59929	3.15772	2.76969	2.84513	2.3727	2.8048	2.75328	2.60983	2.74919	2.51911	2.39789	2.69866	2.40539	2.93115	2.96955	2.22324	2.27775	2.31809	2.68567	2.70794	2.84097	1.96281	2.80097	1.69015	2.42299	1.98896	2.2661	2.74416	2.81963	2.78096
RASSF10	RASSF10	-1.31898	1.31898	1.10937e-15	1.87334	2.24403	2.1116	1.73769	2.41294	1.25459	1.60796	2.48156	1.45712	2.31417	2.3067	2.73728	1.90084	0.87353	0.589965	1.80434	0.837047	0.897364	1.17875	0.286633	1.02276	0.796141	0.586962	0.41644	0.355456	0.581515	1.00065	0.226472	0.500822	1.15322	0.521342	0.769349	0.445515	0.446595	0.152002	0.841112	0.349365	0.386723	0.478682	0.397453	0.132281	0.361027	0.125561	0.554589	0.675997
ENSG00000129538	RNASE1	-1.75753	1.75753	1.12562e-15	7.28792	8.05546	7.96985	8.11601	7.94003	7.93277	7.98403	7.97225	7.84639	7.46305	8.20142	7.37998	7.7551	7.25216	8.76502	7.8179	6.12138	7.9907	6.22459	6.49591	6.02307	6.435	5.8825	6.2752	5.63958	5.62572	6.80461	6.2691	6.97678	5.999	7.39032	6.85589	5.64802	5.90179	5.59447	5.71029	5.06733	5.86884	6.43733	6.05776	5.49457	6.63391	6.16659	5.84258	6.33602
2018-09-04	2018-09-04	1.18267	1.18267	1.13169e-15	1.26099	0.60143	1.04858	0.815051	1.26754	1.03245	1.19106	0.999084	2.0859	1.43002	1.81439	1.66316	0.838799	1.71888	0.70764	0.931017	2.17098	1.92364	2.40665	2.33671	2.85615	2.48612	2.85424	2.15257	2.15704	2.05155	2.29798	2.00465	2.88192	2.67841	2.43827	1.93998	1.92163	2.3983	2.61775	2.68021	1.44895	3.35621	2.50764	2.59903	2.76522	2.49362	2.5967	3.19204	2.24169
RP1-278O22	RP1-278O22	-1.91444	1.91444	1.1444e-15	5.29509	4.7244	5.1967	5.2382	4.74086	4.69911	4.70849	5.30626	3.94579	4.39366	4.155	4.61123	4.4969	4.7027	5.11203	4.79205	3.02556	4.11232	3.15385	2.37498	2.3106	2.53471	2.42081	3.18083	3.22319	1.9944	3.17942	3.2818	2.56316	2.43031	3.2501	3.35202	3.5063	3.49008	2.01942	2.60715	2.20721	2.04701	2.48568	2.20264	2.14887	3.97819	2.99863	2.19809	3.33251
ENSG00000136783	NIPSNAP3A	-1.18646	1.18646	1.14675e-15	5.4803	5.48972	5.37334	5.56433	5.37142	4.96398	4.84404	5.28441	5.20923	4.60069	4.66775	5.05908	5.51909	5.36234	5.24501	5.36119	4.63832	4.71121	4.51723	3.64769	4.06443	4.38816	4.40641	4.36197	4.17714	3.83468	4.09933	4.2941	3.66903	3.90649	3.79315	4.49599	4.36793	4.63035	3.43921	4.06926	3.34606	3.76182	3.44684	3.65315	3.48241	4.64519	3.81839	3.96203	4.47215
ENSG00000103257	SLC7A5	2.04991	2.04991	1.17281e-15	1.01178	0.872482	0.917714	1.3705	1.5064	1.8175	1.78476	1.14189	1.85826	1.44679	1.31852	1.91184	1.35101	1.64685	1.20833	1.07416	2.61648	1.91207	2.89323	4.02872	4.20169	3.49358	3.47192	4.05969	2.47757	3.533	3.2119	4.55337	4.18564	4.20707	2.691	2.48295	2.11919	3.26784	4.35709	4.15604	3.28268	3.94936	2.50292	3.96934	3.4972	2.39764	3.66377	3.91586	3.04972
ENSG00000135930	EIF4E2	-1.10996	1.10996	1.18218e-15	2.65732	2.3771	1.9953	2.28004	2.3978	2.62901	2.35352	2.96135	1.90697	1.80277	2.02443	1.93746	2.16768	2.24269	2.88893	2.49426	1.35761	1.44488	1.14893	1.19264	1.37951	1.60687	1.19226	1.17498	1.04509	0.747843	1.65508	0.567565	1.14789	2.08913	1.02318	1.07108	1.22774	1.34818	1.17505	1.59641	1.15562	1.29431	1.00777	0.986316	0.606897	1.00928	1.12453	1.08393	1.3872
ENSG00000130702	LAMA5	2.10028	2.10028	1.18218e-15	1.64538	1.74226	0.964613	1.7414	2.31826	1.40724	1.30159	1.85483	3.21746	2.43071	2.72788	3.02799	2.40621	1.95528	1.54424	2.61183	3.98322	2.88996	3.45422	4.25861	5.00715	4.15049	4.45856	4.32504	3.63043	4.19702	4.36161	4.02628	4.35188	4.27104	4.27665	3.05327	3.13952	3.91114	4.33192	4.48582	2.66348	4.69656	3.92468	4.21807	4.11344	3.30075	4.75633	5.13052	4.03407
CASP6	CASP6	-1.34663	1.34663	1.18218e-15	6.1185	5.82746	6.06885	6.29882	6.02096	6.30788	5.76213	5.88202	5.69566	5.40461	5.29467	5.55635	5.94147	5.93729	5.92935	5.67205	5.08907	4.97228	5.03478	4.35133	4.36742	4.70808	4.40297	4.71072	4.77095	4.24698	4.71902	4.23218	4.18202	4.70183	4.47964	4.66823	4.87105	5.05748	3.73039	4.6392	3.86088	4.35963	4.05405	4.04237	3.41948	5.11521	4.49099	4.4318	5.14229
ATG16L2	ATG16L2	1.72009	1.72009	1.1836e-15	3.13118	2.80399	1.98193	2.38178	2.78591	2.60338	1.63292	2.04694	3.25945	2.37557	2.94709	2.82835	4.20089	2.5145	1.62924	4.06504	4.36693	3.85917	4.48264	4.27796	4.99075	4.90437	4.59895	4.54877	3.70226	4.43713	4.68029	4.4555	4.68424	4.87539	4.09721	3.55975	3.68817	4.26388	4.73125	4.73299	3.63013	4.44436	4.34381	4.94322	4.14822	3.49079	4.71788	5.29097	4.28157
ENSG00000197822	OCLN	-1.72269	1.72269	1.23692e-15	5.65098	5.36838	5.34085	5.06598	5.33633	5.29307	5.32477	5.06752	4.98973	4.8135	4.69243	4.91668	5.38435	4.97902	5.45645	5.1533	4.89184	3.92983	3.80108	3.48406	3.87751	4.0965	3.01564	3.53116	3.67379	3.92063	3.5739	3.30366	3.48241	3.93286	3.41761	3.13809	3.21315	3.71224	3.1586	3.64053	2.93189	2.69853	2.58775	3.03201	2.64506	3.21791	3.44142	3.50177	4.23908
ENSG00000196177	ACADSB	-1.4578	1.4578	1.24495e-15	4.80786	4.13304	3.86666	3.70436	4.15771	3.82556	3.34669	4.15808	3.75602	3.73987	3.53225	3.85362	3.81635	4.43751	3.82651	3.89731	3.2829	2.77945	2.9566	2.14476	2.74696	2.98827	2.87364	2.43781	2.33908	2.59517	2.5655	2.1304	2.58048	3.28237	1.83859	2.07584	2.71776	2.53956	2.52228	2.80845	1.9013	2.44448	1.78023	2.29534	1.5724	2.40926	2.45594	2.74487	2.68401
ENSG00000162738	VANGL2	-1.31003	1.31003	1.25201e-15	3.23404	2.23876	3.09036	2.25311	3.69947	2.50363	2.04145	2.70878	2.82532	2.00155	3.14066	2.96824	3.15568	2.67371	2.01984	2.95964	1.67577	1.54858	1.81118	0.814436	1.59627	1.30317	1.49267	2.08549	1.2458	1.06709	2.00461	0.667302	1.53839	1.8826	1.1961	1.26712	1.10111	1.26225	1.49339	1.7785	1.07745	1.72482	1.47571	1.42283	0.81651	0.888928	1.43451	1.78977	1.78484
ENSG00000172602	RND1	2.37979	2.37979	1.25909e-15	1.21263	0.939061	0.858538	1.08699	1.46116	0.997632	1.77594	0.676872	0.786864	1.05012	0.786839	1.17651	1.28291	1.68194	2.6291	2.39512	4.44465	2.60585	2.68468	4.68231	5.16248	4.35033	2.62391	4.05173	3.28483	3.84419	3.51691	4.92203	4.6713	4.31761	2.37042	3.65726	3.43906	3.90658	2.79635	4.15429	2.74491	2.67773	2.71877	3.04095	3.744	3.98658	2.93336	4.21095	4.20446
ENSG00000146094	DOK3	1.78804	1.78804	1.27349e-15	2.43816	1.58976	2.31872	2.23821	1.80066	2.72199	2.22759	2.13116	2.63457	1.79975	2.77091	3.15097	1.68603	2.96901	2.15202	2.00885	3.42966	2.87328	4.26109	4.28573	4.54445	4.24927	4.5751	3.78755	3.73563	3.97446	4.29927	4.22483	4.46172	4.27749	3.81394	3.68279	2.71982	3.06153	4.91131	4.3932	2.97225	4.35155	3.374	5.00087	4.25792	3.11753	4.77463	4.67763	3.8605
ENSG00000180185	FAHD1	-1.26918	1.26918	1.27349e-15	5.16043	4.72376	5.16318	5.43687	4.88384	5.39936	4.69411	5.4855	4.44381	4.14168	4.62234	4.17283	4.47296	4.4652	5.00687	4.61092	4.06393	4.09806	3.7626	3.432	3.43972	4.09504	3.92411	3.97277	3.24288	2.87961	3.37146	3.67763	3.29184	3.37753	3.70136	3.62924	3.79397	4.12741	3.14535	3.54551	2.73825	3.48509	3.35037	3.32868	2.80087	4.23679	3.04233	4.00781	3.93767
ENSG00000184557	SOCS3	3.08611	3.08611	1.29277e-15	1.05887	0.951506	1.47597	1.58799	1.62513	3.03053	2.51114	2.05891	3.71329	2.17868	1.55449	2.18564	1.104	4.04598	3.17194	2.93678	5.1643	4.52666	3.73532	5.5304	6.53116	6.69957	5.43151	5.73293	3.95132	5.97514	3.51537	6.52856	5.5768	5.28541	3.6891	4.17427	5.25983	4.37825	5.78166	5.22159	3.71216	6.17323	3.54082	4.37023	6.08402	5.03735	5.2193	6.78107	5.84558
ERBB2	ERBB2	-1.77588	1.77588	1.29294e-15	6.57202	6.17557	6.1782	6.20519	6.24551	6.1406	6.14296	6.27172	5.82106	5.84698	5.94896	5.91494	6.6284	6.10828	5.84618	6.08705	5.45754	4.34304	4.63075	4.09855	4.525	4.43705	3.66645	4.88561	3.72118	4.16471	5.00586	4.12696	4.42934	4.42946	4.9864	4.19289	4.19885	4.83395	4.35199	4.64337	3.74073	4.2902	4.06627	3.9196	3.13422	4.03326	4.67202	4.40308	4.95549
IGLV2-14	IGLV2-14	2.51975	2.51975	1.31246e-15	7.84438	8.86559	8.33653	9.19483	9.04274	8.9522	9.75827	9.51366	10.2564	9.72527	9.82465	9.62436	8.84649	9.81359	7.61925	8.42369	10.6171	10.1856	11.6447	11.8927	11.4064	9.44085	11.6657	12.0231	11.5963	10.8592	12.6724	13.0726	12.2698	12.1285	11.9687	10.9409	9.6496	11.7583	12.6709	11.9929	10.5126	12.47	10.3551	11.3284	11.4554	11.7404	12.3136	11.0289	10.5806
ENSG00000054967	RELT	1.32022	1.32022	1.31542e-15	1.03154	0.572676	1.03168	1.38747	0.924997	1.41506	1.00058	0.880717	1.29461	0.980201	1.44392	1.74351	0.590128	1.61113	1.21425	0.99938	1.90126	1.70819	2.15329	2.50894	3.14628	2.661	2.89995	2.3958	2.20908	2.24775	2.49134	2.66582	2.60034	2.70071	2.12324	2.20232	1.61372	1.75783	2.81416	2.57935	1.61749	2.55024	1.72648	3.15987	2.75399	2.02825	2.87036	3.0223	2.43523
ENSG00000117676	RPS6KA1	-1.02824	1.02824	1.32621e-15	6.08131	5.88238	6.09718	6.21385	5.92746	6.1772	6.05017	5.90159	5.74971	5.54392	5.76101	5.66458	5.96467	5.89857	6.17078	6.03582	5.42241	5.2024	5.1731	4.72428	5.09589	5.39105	4.79202	5.21286	4.77825	4.41944	4.95985	5.02752	4.72319	4.86966	5.1316	5.22248	4.70595	5.21643	4.76563	4.57885	4.13073	4.78134	4.62371	4.94544	4.3636	4.5147	4.9928	5.06033	5.27421
ENSG00000072415	MPP5	-1.26572	1.26572	1.36166e-15	4.47236	4.24222	4.36967	4.06401	4.07069	4.08691	4.31256	3.99017	3.94016	3.78938	3.74712	3.68867	4.58749	4.00641	4.29277	4.1463	3.55326	2.9668	2.96273	2.78752	3.03626	3.15986	2.68854	2.82273	2.74082	2.8996	2.83859	2.76914	3.14659	3.07863	2.7205	2.35313	2.82989	3.09775	2.89949	3.13294	2.19049	2.92575	1.72844	2.69815	2.24202	2.43912	2.73509	2.9169	3.15717
RP11-394O4	RP11-394O4	1.89995	1.89995	1.37076e-15	1.22472	0.607626	0.520659	0.513026	2.0439	0.595389	0.315288	0.431131	1.79755	2.42164	2.16633	2.66237	2.21086	0.704429	0.27422	1.17632	2.76026	2.20755	3.6213	3.07794	3.758	3.20875	4.41269	2.7626	4.16815	3.52295	3.69955	2.03605	3.15235	3.05603	3.5961	2.80841	2.32918	2.89412	3.25565	3.33811	2.28635	3.67403	2.64349	3.37639	3.30153	3.51063	3.78704	3.67535	3.44432
ENSG00000211956	IGHV4-34	4.04749	4.04749	1.37201e-15	6.1899	6.85274	4.79588	6.63436	4.75864	6.45993	6.14492	6.92598	7.38447	6.18182	6.55292	8.71946	4.52595	7.23719	5.58025	6.15109	9.83609	8.19755	9.79521	11.3397	10.8986	8.62256	9.99424	11.7292	9.81437	9.90577	11.0237	8.67988	10.7283	10.7791	11.1654	8.32293	8.12366	8.0928	11.3847	11.3809	10.3064	10.9865	6.84441	11.2898	9.92986	10.1088	10.6732	9.77292	10.7725
ENSG00000141756	FKBP10	1.6092	1.6092	1.37561e-15	2.2964	1.97765	2.06757	2.05994	2.46597	2.29719	2.16327	2.4211	3.41403	3.07361	3.01448	3.07699	2.24062	2.43938	1.82961	2.40498	3.92599	2.9007	3.86418	4.1843	4.73995	4.307	3.97036	4.10171	3.52543	4.20032	3.96768	3.94747	4.32828	4.20026	4.2542	3.61274	2.97721	4.16039	4.32884	4.27989	3.11428	5.01739	3.82614	4.12319	3.89525	4.20657	4.60414	4.34409	4.07161
HIST1H2AI	HIST1H2AI	-1.46402	1.46402	1.42186e-15	4.07271	2.61162	2.44398	1.99704	2.52103	2.71231	3.69374	2.14271	1.39698	2.13636	2.58239	2.15685	2.98034	1.78718	1.47612	2.7502	1.8694	0.888515	1.14887	1.13014	0.989887	0.731166	0.886113	0.640602	1.63979	0.577625	1.08032	1.60748	0.729879	0.475967	0.455912	0.790247	1.01235	0.353131	1.06074	0.727467	1.1103	0.563353	0.937224	1.03858	1.09133	1.37685	1.10655	0.999293	0.976752
NRIP1	NRIP1	-1.61113	1.61113	1.42186e-15	4.72638	4.16995	4.22274	4.18889	4.43049	4.21011	3.9322	4.38321	4.33264	4.11515	3.92865	4.01318	4.59644	4.04484	4.34661	4.08769	3.40388	2.78871	2.93555	2.61746	3.22141	2.81104	2.63311	2.35521	2.51395	2.66113	2.82524	2.44363	3.05382	3.17044	1.96558	1.88272	2.56216	2.3913	2.79108	3.19893	2.04275	2.73769	1.40953	2.57932	2.06729	2.0781	2.8869	2.5997	2.83088
DAPP1	DAPP1	1.54894	1.54894	1.43642e-15	2.05106	1.38962	2.37468	2.01453	2.44244	3.16176	2.31837	1.82725	2.57606	1.87291	2.0481	2.87273	1.04068	3.14574	2.12055	1.83021	3.47397	2.99095	4.07075	3.79878	4.20358	4.37244	3.88952	3.70858	3.81509	3.74561	4.02313	4.18222	3.99093	4.15589	2.75913	3.1366	2.93586	3.43528	4.22981	3.78433	2.82106	3.83107	2.96405	4.22402	3.82882	3.24063	3.81451	4.20587	3.66968
ENSG00000129167	TPH1	-2.27084	2.27084	1.43663e-15	4.28988	3.89654	4.49416	3.80015	4.289	3.58104	4.22751	4.81642	4.95594	3.59605	3.94944	3.09419	5.01155	3.90446	3.76828	3.56783	2.34653	2.89414	2.17731	2.27011	2.32792	2.59429	1.90685	2.08284	1.70301	1.99567	2.06871	1.05804	2.15672	2.50312	1.56789	1.12717	1.61716	1.48877	0.957239	2.22067	1.27417	0.902375	1.17434	1.33457	0.637211	1.20182	0.783482	2.5496	2.02343
ENSG00000113658	SMAD5	-1.83969	1.83969	1.48412e-15	3.92392	3.58004	4.2138	3.09214	3.21257	3.21026	3.65709	3.62777	2.89087	3.25518	3.45564	3.55888	2.93491	3.34281	3.25161	3.1573	2.72177	2.47038	2.58691	1.03281	1.09552	1.7978	1.25532	2.38294	1.97192	1.10521	2.20621	1.10702	0.970824	0.903038	2.13034	2.06281	2.06108	2.58554	1.11663	1.2679	1.16066	1.1131	1.5813	1.1811	0.109933	2.20564	0.425406	1.06695	2.18786
ENSG00000016391	CHDH	-1.5592	1.5592	1.48548e-15	4.32869	3.5059	3.51022	3.49904	3.69794	3.24674	2.8826	3.62465	2.99373	3.19036	3.5992	3.24343	4.26598	3.7101	3.0858	3.57448	2.59302	2.08178	2.2299	1.99462	2.2194	2.53881	1.76094	2.09366	1.80509	1.75583	2.32415	1.11876	2.13672	2.81124	1.71993	1.74614	2.01546	1.95218	1.76384	2.01307	1.45207	1.81279	1.60687	1.43536	0.854451	1.64469	1.83297	2.17769	2.16453
ENSG00000121380	BCL2L14	-1.45623	1.45623	1.50337e-15	5.40675	5.04669	4.86792	5.25016	5.53756	5.09773	4.97098	5.21295	4.70646	4.59463	4.31809	4.68897	5.31769	5.14976	4.86785	5.15274	4.13838	4.15521	4.22368	3.54421	3.57518	4.07205	3.38146	3.58898	3.93494	3.01519	3.91516	3.24708	3.40482	3.73612	3.66237	3.93334	3.64048	3.90534	3.06057	3.57623	2.75444	3.06058	3.16306	3.00414	2.88774	4.21555	3.42639	3.65964	4.00284
ENSG00000253719	ATXN7L3B	-1.12251	1.12251	1.51212e-15	4.58951	4.37959	4.2337	4.083	4.36828	4.40494	4.12734	4.56524	4.37473	4.12293	4.05508	4.18055	4.50206	4.40602	4.167	4.22115	3.74829	3.28321	3.24793	2.99183	3.59061	3.34334	3.0478	3.4419	2.87784	3.05629	3.54538	2.96571	3.33724	3.47664	3.00628	2.95981	2.96468	3.27993	3.5042	3.44963	2.46391	3.35047	2.62094	3.39765	2.61878	2.61793	3.43503	3.44026	3.62784
STRADB	STRADB	-1.19294	1.19294	1.51212e-15	5.87191	5.31362	5.34263	4.96357	4.59664	5.05299	4.68196	4.66797	4.80981	4.46404	4.97067	4.60069	5.64581	4.87793	5.57743	5.40398	4.50039	4.74215	4.54164	3.69586	3.57606	3.99315	4.04239	4.00813	4.32343	3.59037	3.84251	3.99463	3.47847	3.78081	3.76173	3.8826	4.0225	3.75634	3.3937	3.66152	3.37569	3.31312	3.45866	3.78851	3.48572	4.37314	3.52773	3.70646	4.43116
PBX4	PBX4	1.07166	1.07166	1.53135e-15	0.948683	1.10802	0.719455	0.490231	0.83737	1.01806	0.385044	0.192346	1.24025	0.314894	0.986149	1.12241	0.6768	1.01992	0.396214	1.28741	1.18688	1.41943	2.00676	1.63738	1.94129	2.17463	2.37873	1.88452	1.81889	1.51389	1.98514	1.799	1.61673	1.86207	1.81946	1.83398	1.20019	1.79181	2.05422	1.78768	1.0192	1.66889	2.67753	2.59827	2.17658	1.57299	2.3456	2.352	1.72273
ENSG00000115339	GALNT3	-1.31616	1.31616	1.53158e-15	2.52945	2.20796	1.86108	2.29516	2.21596	2.31533	1.94066	1.65576	1.95051	1.88053	1.63422	1.7148	2.53523	2.13439	1.65233	1.81238	0.628064	0.359263	0.946663	1.30894	1.60203	1.27983	0.411036	0.433162	0.380873	0.608885	1.03689	0.601611	0.655526	0.819889	0.364483	0.165301	1.00331	0.284277	0.269907	0.784202	0.606347	0.587567	0.0143553	0.712208	0.228468	1.1232	0.690426	0.602333	1.32458
ENSG00000182022	CHST15	1.65026	1.65026	1.53486e-15	1.53973	1.01207	1.33583	1.61871	1.48738	1.53192	1.56296	1.71387	2.29202	1.81159	2.04443	2.51344	1.35038	2.08328	1.50457	1.4312	2.7062	2.23912	3.51166	3.59463	3.65401	3.08406	3.83394	3.02043	3.0381	3.3032	3.43213	3.46099	4.10747	3.75988	2.86063	2.32769	2.20047	2.65979	3.8081	3.96167	2.63974	4.23662	2.16585	3.85015	3.4008	2.82395	3.98387	3.59577	3.08751
ENSG00000124875	CXCL6	2.7734	2.7734	1.53812e-15	0.112277	0.439963	1.64731	0.953452	1.15969	0.558748	0.960482	2.11157	1.56647	0.725026	0.575932	0.66592	1.50004	0.894519	1.48238	2.08546	4.18072	2.0676	3.1369	4.34865	4.00526	4.55777	4.95176	3.57215	4.11407	4.93856	3.31741	4.50949	3.77809	4.29812	1.64989	2.54473	3.11748	3.41557	4.71672	4.32622	2.73665	4.55326	3.20585	3.61005	4.30643	2.88945	3.86057	4.34065	4.59482
ENSG00000185515	BRCC3	-1.19036	1.19036	1.54887e-15	4.68308	4.59604	4.6134	4.79031	5.19533	5.30185	4.29431	4.61556	5.01011	4.23347	4.00664	4.42749	4.70642	4.58882	4.73148	4.4755	4.12392	3.63426	3.69506	3.20088	3.6718	3.83068	3.46668	3.62267	3.3309	3.35757	3.61005	3.37804	3.53865	3.71655	3.17688	3.2756	3.44018	3.65246	3.41003	3.83106	2.73961	3.37722	2.81028	3.40508	2.82816	3.09021	3.43467	3.49026	3.87543
ENSG00000270164	LINC01480	1.39232	1.39232	1.55435e-15	0.485118	0.482053	0.511387	0.750795	0.427317	1.20733	0.495501	0.71743	1.13027	0.47606	0.939196	0.858681	0.879667	0.983904	0.844201	1.16021	1.23242	2.10775	2.16874	2.0466	2.3202	2.07042	2.75382	1.87204	2.07492	1.45523	2.44156	1.69977	1.95966	2.48972	2.2998	1.69937	1.26634	1.91338	2.71521	2.482	1.48197	2.20849	3.51339	2.73374	2.00018	1.6617	2.46213	1.78927	2.19588
ENSG00000178537	SLC25A20	-1.0983	1.0983	1.59534e-15	5.45073	5.00174	5.77236	4.87994	4.78113	4.85404	5.29814	4.99388	4.78118	3.83342	4.83904	4.10878	5.18872	4.75662	5.03285	5.06811	4.04605	4.58428	4.3147	3.57122	3.8188	4.16652	3.61564	4.03277	3.8927	3.54644	3.71359	3.77966	3.49921	3.6459	4.2561	3.70597	3.80765	4.39065	3.62678	4.07163	2.94056	3.46373	3.5837	3.77992	3.54882	3.78209	3.76294	4.22585	4.33791
RP11-30P6	RP11-30P6	-1.84165	1.84165	1.61715e-15	3.59037	4.27485	2.43408	3.68092	2.29989	3.97501	2.58142	1.74386	2.05367	2.52334	3.43341	1.49886	4.27093	3.25597	1.62989	3.59858	1.00288	0.992515	1.52261	1.00885	1.36519	1.17913	0.730201	1.10044	1.65411	0.672226	1.44784	0.49592	0.598251	1.05665	2.04604	0.547697	1.00784	1.81048	0.705872	1.3944	0.831926	0.927252	0.721495	2.05509	0.793846	2.00306	0.818736	0.143406	1.12585
ENSG00000198804	MT-CO1	-1.43538	1.43538	1.64741e-15	15.3891	15.5734	15.5007	15.2355	15.2938	14.9524	15.4421	15.5792	15.1698	15.859	15.8717	15.583	15.6504	15.1729	15.1625	15.5015	14.9687	15.0469	14.1835	13.6394	14.2399	14.5519	13.4499	14.4255	14.0193	13.4338	14.4083	14.5805	13.6854	14.0506	13.7393	13.5877	14.5699	14.8375	13.6693	14.0455	13.1197	13.5094	14.0067	13.4357	13.7633	13.8952	14.1787	14.4407	14.4707
ENSG00000224660	SH3BP5-AS1	1.55192	1.55192	1.69747e-15	1.30012	0.973148	0.290023	0.35629	0.917951	0.899268	0.551216	0.260628	1.90393	0.770998	1.71348	2.03678	1.19541	1.1149	0.608109	1.29519	2.12048	1.97834	2.76075	2.6076	3.13103	2.4143	3.08616	2.5295	2.60675	2.55518	2.77123	1.84495	2.79828	3.10814	2.1161	2.0452	1.63385	2.15001	3.01999	2.90209	2.06926	2.91058	1.47794	3.203	2.46879	2.16108	2.90006	2.94355	2.26784
ENSG00000211644	IGLV1-51	2.81345	2.81345	1.72601e-15	6.69566	7.3041	7.07762	6.85659	7.95641	7.69327	7.90607	7.95249	8.18857	8.51437	8.57637	8.98686	7.69982	8.54251	6.19582	7.60843	9.5906	8.4387	10.1562	10.0182	9.88482	8.18659	10.8958	11.2256	10.283	10.4181	11.3012	10.9265	11.491	11.1382	10.736	10.0682	9.32646	10.0448	11.433	11.5318	9.27181	11.6398	7.75662	10.9081	10.5048	10.0488	11.0033	10.2652	10.2964
ENSG00000109861	CTSC	1.22368	1.22368	1.72611e-15	6.42901	5.95672	5.7114	6.40152	6.01801	6.39383	6.42952	6.22684	7.03626	6.22319	6.33857	6.62382	5.56378	6.34035	6.04315	6.33495	7.48529	6.93903	7.46188	7.47891	7.7753	8.2399	7.33608	7.23763	7.23448	7.61854	7.38394	7.53109	7.70018	7.58758	7.15236	7.16214	6.7679	7.74968	7.49043	7.89106	6.6167	7.9041	7.44388	7.78265	8.11628	7.15224	7.36012	8.09541	8.05629
PPM1B	PPM1B	-1.05247	1.05247	1.73408e-15	5.15712	5.09521	5.21355	5.20525	4.97714	5.09733	4.91272	4.84259	4.89179	4.72876	4.72637	4.93972	5.24842	5.012	5.17944	5.01883	4.44633	4.0929	3.97196	3.67868	4.24635	4.14993	3.91062	4.31054	3.80787	3.8327	4.18869	3.97785	4.22783	4.10012	3.63818	3.50852	3.72362	4.00605	3.94877	4.30354	3.15675	3.96878	3.65671	3.96054	3.33092	3.45515	3.88341	4.03008	4.38335
ENSG00000204301	NOTCH4	1.10898	1.10898	1.76584e-15	1.03689	0.773608	0.537853	0.736691	0.896714	0.897147	0.796506	0.670831	1.21338	1.14019	1.18523	1.16549	0.9164	0.582662	0.69439	0.994058	1.9018	1.40359	1.6445	2.04394	2.65576	1.98466	2.20361	2.27077	1.81435	2.15737	2.27864	1.87299	2.42277	2.28069	2.1307	1.34312	1.61231	1.84217	2.10528	2.29472	1.22002	2.27277	1.55479	2.0345	1.77783	1.57046	2.15419	2.53329	1.86754
ENSG00000125459	MSTO1	1.17169	1.17169	1.81733e-15	3.01119	2.78944	2.93115	3.1021	2.71537	3.25393	2.45083	2.66523	3.38347	3.22052	2.75337	2.88673	3.37686	2.74261	2.69931	3.32098	4.13811	3.96852	4.29019	4.28508	4.6974	4.6917	4.63356	4.32287	4.12686	3.92234	4.27722	3.81665	4.41029	4.26485	3.79619	3.79407	3.18929	3.81352	4.34622	4.66513	3.20055	4.05748	3.58322	4.59341	3.83838	3.63652	4.4262	4.42289	3.94393
ENSG00000061794	MRPS35	-1.12098	1.12098	1.85378e-15	5.93039	6.02896	5.91198	6.11071	6.06733	6.3095	5.51201	5.98792	5.76452	5.59087	5.32407	5.34024	5.98932	5.83772	6.37969	5.78314	5.36063	5.33819	4.92524	4.52567	4.84526	5.23725	4.92551	4.99982	4.71723	4.39593	4.83113	5.06397	4.70556	5.00094	4.48318	4.9973	4.77266	5.19283	4.43384	4.7077	3.91254	4.68264	4.23821	4.4625	4.08593	4.76727	4.69396	4.70099	5.4218
MBNL3	MBNL3	-1.46741	1.46741	1.87553e-15	4.47327	3.76068	3.68845	3.62417	3.53592	3.68627	3.27314	3.73866	3.72464	3.24074	3.33541	3.39613	4.19595	3.89835	3.97569	3.2183	2.87139	2.21605	2.12032	2.04198	2.63606	1.94673	2.22469	1.98612	1.94328	2.03192	2.19774	1.94987	2.46307	2.59161	1.71277	1.52627	1.98024	1.76014	2.7642	2.61974	1.72709	2.19985	1.1151	2.26954	1.39682	1.69203	2.61539	2.33485	2.09079
ENSG00000102837	OLFM4	3.82483	3.82483	1.8793e-15	4.28343	5.03859	6.25414	8.07947	5.61984	9.26791	5.90264	3.25995	7.34011	5.21578	2.91025	3.83797	5.03001	4.76695	5.92238	3.08255	10.765	8.13491	8.9239	8.95266	10.9409	10.2921	8.32182	10.3149	8.66665	9.52685	9.08636	8.57148	9.58564	10.5907	10.2807	7.8821	8.44084	10.1282	9.26131	9.52334	8.8231	8.426	9.20797	8.74247	7.34674	7.93671	8.94584	9.7418	9.32937
ENSG00000184838	PRR16	1.52222	1.52222	1.92772e-15	0.844595	0.947913	0.474161	0.632594	0.686657	0.627485	0.568178	0.796814	1.49564	1.46305	1.12406	1.28214	0.415077	0.805037	0.855184	0.68861	2.28812	1.87034	2.15108	2.73005	2.5828	2.48016	2.95593	1.77172	2.496	2.6551	1.91648	2.94357	2.75933	2.2302	1.84908	1.89658	1.75446	1.90647	2.6841	2.22854	1.4376	3.67408	1.52381	2.2969	3.00535	2.47225	2.92136	2.08209	2.12396
ENSG00000119950	MXI1	-1.6059	1.6059	1.97972e-15	5.74113	5.71408	5.22557	6.11206	5.48849	5.87623	6.68671	5.752	4.93027	5.1626	5.39552	5.21777	6.25506	5.38863	6.25351	5.71615	5.59259	4.42378	4.44876	3.78817	3.78893	4.33052	3.62307	4.54445	4.72534	4.22619	4.65849	4.20221	3.73322	3.56227	4.55678	4.01067	4.53705	4.73871	3.79796	4.62336	4.16921	3.27733	3.32661	3.88859	3.39509	4.21067	4.3255	3.7786	4.64358
ENSG00000115109	EPB41L5	-1.12313	1.12313	1.98409e-15	3.71361	3.42234	3.48846	3.28502	3.68294	3.6435	3.39181	3.85634	3.80168	2.76324	2.99264	3.26912	3.3988	3.74396	3.47896	3.74427	2.85816	2.59197	2.52399	2.6861	2.56152	2.68711	2.28197	2.43531	2.302	2.56059	2.46158	2.27804	2.46937	2.42519	2.20035	2.25354	2.53331	2.7083	1.8534	2.2779	1.60027	2.23472	2.36163	1.95256	1.91046	2.27349	2.68147	2.58157	2.7514
ENSG00000093217	XYLB	-1.02453	1.02453	2.03833e-15	2.51624	2.73203	2.61523	2.29822	2.39849	2.79308	2.45691	2.54836	2.60224	2.08977	1.98885	2.11733	2.57788	2.55849	2.27295	2.39155	2.24034	1.71774	1.7439	1.15296	1.47332	1.71334	1.27602	1.39193	1.08767	1.37044	1.7408	0.772975	1.2667	1.78153	1.28599	1.31823	1.30679	1.55331	1.64423	1.28653	1.08182	1.30018	1.06336	1.29314	0.879078	1.1042	1.4479	1.15458	1.25405
IGLL5	IGLL5	2.52816	2.52816	2.04149e-15	6.21825	6.77565	6.25377	6.12512	6.54196	7.32283	6.82753	7.63358	7.96053	7.4784	7.40526	8.17611	6.27349	7.91934	5.81537	6.83939	8.2337	7.75325	9.0925	9.23447	8.74843	7.99225	9.73337	9.64616	9.2936	8.4437	10.1632	8.57043	10.0576	9.99865	10.21	9.15488	8.15194	9.1293	10.5047	10.411	8.17895	10.4993	8.80988	9.80253	8.57918	10.0803	10.0912	8.98705	8.77891
ENSG00000175707	KDF1	-1.13769	1.13769	2.12084e-15	3.9621	3.8949	4.13284	3.89987	3.78091	3.87002	3.88344	3.8261	3.50829	3.26679	3.53892	3.43661	3.92738	3.61665	3.58317	3.49609	3.21042	3.11779	2.86977	2.59522	2.74459	2.93442	2.36331	2.77022	2.53926	2.16115	2.94996	2.58566	2.36443	2.50459	2.9596	2.88364	2.62134	3.15356	2.1564	2.46179	1.93554	2.12816	2.64602	2.15798	1.5877	2.98094	2.28283	2.44228	3.24368
ENSG00000108950	FAM20A	1.8074	1.8074	2.13132e-15	0.526389	0.496156	0.29403	0.924016	0.423395	0.815248	0.449926	0.189059	0.68827	0.770838	1.1915	1.30434	0.864945	1.13718	0.857137	1.10353	2.07488	1.89844	2.69437	2.40223	2.8862	3.31803	2.79755	1.99501	2.65356	2.39558	2.25635	2.67933	2.38698	2.60431	2.15956	2.13741	1.38411	2.01735	2.86639	2.55952	1.48414	4.09503	3.02765	3.08882	3.41487	1.71008	3.66482	3.12266	2.33971
SPRED2	SPRED2	-1.3026	1.3026	2.13132e-15	4.7118	4.20037	4.46296	4.29735	4.42677	4.10237	4.48178	4.43689	4.37667	4.23846	4.31937	4.1784	4.70183	4.11019	4.76586	4.306	3.81686	3.39576	2.9733	2.9241	3.50033	3.52207	2.99653	3.11292	3.03852	3.03677	3.23811	3.04373	3.25642	3.42016	2.70188	2.4214	2.7776	2.96229	3.26088	3.10299	2.34837	3.13381	2.03284	2.79458	2.30859	2.59464	3.38029	3.09624	3.39017
ENSG00000166986	MARS	1.103	1.103	2.13774e-15	4.05184	4.22872	4.20339	4.37326	4.18125	4.79891	4.15153	4.3306	4.74395	4.5244	4.17075	4.58047	4.53001	4.27369	4.77613	4.37614	5.20805	5.27988	5.43943	5.615	5.41359	5.61527	5.73805	5.89106	5.07812	5.24331	5.62854	5.53102	5.66892	5.56079	5.33593	5.51707	4.56435	5.56933	5.8288	6.10894	4.61101	5.56832	5.20416	5.79281	5.20245	4.91457	5.75747	5.73921	5.56707
ENSG00000054277	OPN3	-1.11973	1.11973	2.14784e-15	4.61117	4.72276	5.03012	4.89649	4.41265	4.63436	4.84822	4.2502	4.20157	3.94324	4.40436	4.4416	4.70655	4.71205	4.29129	4.32434	3.84205	3.40099	3.33371	3.08073	3.55807	3.37733	3.06821	3.67053	3.34359	3.49408	3.68763	4.2293	3.199	3.58847	3.23537	3.0553	3.32132	4.13012	3.27656	3.61218	2.7342	3.19265	2.62263	3.64444	3.05229	3.78341	3.24624	3.34479	3.83138
ENSG00000140876	NUDT7	-1.21216	1.21216	2.15796e-15	4.01718	3.72329	3.70821	3.91608	3.80371	4.06115	3.3895	3.41993	3.18987	2.6492	3.18767	3.20268	3.61131	3.50791	3.37157	3.71993	2.45518	3.08028	2.6856	1.84209	1.8425	2.31179	2.52472	2.53189	2.44877	1.65631	2.58099	1.72434	1.87649	2.24604	2.26703	2.99442	2.65595	2.55329	2.10115	2.12611	1.69595	2.08689	2.20517	2.04939	1.90111	3.11859	1.88065	2.15293	2.62747
ENSG00000117305	HMGCL	-1.17681	1.17681	2.17924e-15	5.64172	5.60818	5.69387	5.74334	5.95188	5.73496	5.58674	5.70926	5.14751	4.85024	5.17194	5.15966	5.50878	5.53467	5.30807	5.52239	4.8749	4.62704	4.63539	3.99868	4.09683	4.40752	4.15361	4.76747	4.1754	3.8534	4.55305	4.0673	4.06316	4.18024	4.58667	4.74617	4.48779	5.02244	3.81136	4.34043	3.64229	4.08198	5.00401	3.99479	3.65843	4.86935	4.11912	4.16407	4.8568
ENSG00000135100	HNF1A	-1.09599	1.09599	2.23206e-15	3.06153	3.0056	2.98499	2.75403	2.78029	2.90425	3.17217	3.00063	2.59491	2.54713	2.60269	2.3856	2.97321	2.52309	2.81607	2.87033	2.29995	2.05148	1.82473	1.77943	2.01981	2.13314	1.4729	1.79315	1.58246	1.64796	1.99863	1.32705	1.71114	1.82636	2.29895	1.91743	1.78647	2.07963	1.58328	1.5633	1.14424	1.53521	1.75557	1.43968	1.02751	1.42541	1.72561	1.86144	1.99099
SPAG16	SPAG16	-1.17937	1.17937	2.26705e-15	4.51969	4.44767	4.39428	4.67742	4.73604	4.68158	4.04445	4.508	4.60804	3.9968	3.89114	4.05657	4.67676	4.45051	4.35513	4.70933	3.48231	3.76465	3.55766	2.50604	3.18924	3.33191	3.21454	3.66726	3.31985	3.08818	3.68644	2.83437	3.36956	3.47367	3.38144	3.82168	3.48287	3.46854	2.98076	3.52265	2.35431	2.81363	3.46131	2.90018	2.24312	3.33249	2.8232	3.17514	3.97939
PRKAR2A	PRKAR2A	-1.42233	1.42233	2.27103e-15	4.78644	4.53961	4.93398	4.68975	4.52842	4.61839	4.55928	4.75059	4.52542	4.30663	4.20748	4.17209	4.7151	4.55951	4.93788	4.5332	3.90701	3.10631	3.21465	3.31314	3.65854	3.46698	3.07423	3.37575	2.65903	3.16334	3.19798	3.34005	3.49742	3.66211	2.86132	2.582	3.04813	3.20875	3.33571	3.44005	2.55461	3.31018	2.78689	3.05712	2.62557	2.51132	3.43795	3.28966	3.42644
CERCAM	CERCAM	1.46916	1.46916	2.31885e-15	1.84695	1.17133	1.41614	1.73179	1.90119	1.63872	1.70053	1.88288	2.50083	2.16601	2.41216	2.35372	1.6284	1.59622	1.21051	1.80839	2.88337	1.99106	3.21126	3.46277	3.7466	3.01671	3.03661	3.00027	2.62049	3.27408	3.13319	3.29328	3.78001	3.45287	4.05279	2.70179	2.4755	3.56228	3.73383	3.70172	2.66751	4.18549	2.58277	3.45432	2.9213	3.40569	4.0241	3.35644	3.37388
CTD-2396E7	CTD-2396E7	-1.64157	1.64157	2.35628e-15	5.77746	5.84371	5.59501	5.68104	5.65355	5.78753	6.13972	5.77791	5.23049	5.15205	5.44454	5.34284	5.96866	5.63862	5.89738	6.00444	4.88664	4.46345	4.36706	3.84234	4.13721	4.42598	3.47055	4.92078	3.93265	3.51218	4.65969	4.27701	4.0371	3.71265	4.7764	4.38166	4.33143	4.87543	3.19873	4.01952	3.5833	3.23582	4.20767	3.48539	3.04663	3.73585	3.92703	3.84614	4.76917
ENSG00000017797	RALBP1	-1.15866	1.15866	2.46092e-15	5.29848	5.10665	5.3059	5.03509	5.22847	4.96287	5.09446	5.31246	4.84735	5.08392	4.73119	5.04551	5.4406	4.95474	5.66006	5.45657	4.81727	4.01284	4.19305	3.83687	4.30518	4.37708	3.76511	4.16352	3.68995	3.99118	4.21275	3.94521	4.19882	4.42234	3.87464	3.80954	3.62543	4.00246	4.143	4.3909	3.26109	4.0538	3.33451	3.93427	3.4992	3.46176	4.20535	4.09543	4.31338
ENSG00000178695	KCTD12	-1.32647	1.32647	2.49239e-15	5.19196	4.91904	4.88822	4.85737	5.20196	4.72648	4.92484	5.41625	5.433	5.10656	5.00688	5.2572	5.29756	4.64015	5.06843	5.16283	4.23157	3.81682	3.93526	3.2403	4.03212	3.82721	3.79262	3.80588	3.39942	3.68803	4.06527	3.51435	4.258	4.22954	3.47201	2.99877	3.19595	3.50531	3.97162	4.14869	3.04287	4.16941	3.33753	3.87692	3.78106	2.8735	4.10856	4.0052	4.1821
ENSG00000167476	JSRP1	1.98911	1.98911	2.51623e-15	0.575787	0.764907	0.7265	0.505261	0.859819	0.85255	0.825704	0.49294	1.44085	0.837515	0.733918	1.67514	1.08427	0.668845	0.572288	0.648245	1.81471	1.23634	2.8539	2.6986	2.78249	1.79577	3.46048	2.7274	2.02952	3.13185	3.53341	2.84046	3.68681	3.81644	2.69348	2.37579	1.85288	2.56803	3.08507	3.76738	1.82085	3.23389	4.18157	3.53743	2.25969	1.78593	2.50848	2.51914	2.57788
ENSG00000186198	SLC51B	-2.04678	2.04678	2.52048e-15	5.94632	5.56551	5.97774	6.06854	4.84339	6.15578	6.18034	5.44293	5.00155	4.49042	5.33581	4.56351	5.61458	5.40965	6.12185	4.85146	4.05837	4.3597	3.81312	2.45783	2.92928	3.96535	3.12486	3.68933	4.48585	2.53488	3.28818	4.85045	2.65551	2.50144	4.32081	3.1843	4.26807	4.16755	1.93021	2.82442	3.66592	3.58009	3.26129	2.68968	3.20387	4.28345	3.33965	3.68111	3.82197
ENSG00000088826	SMOX	1.6149	1.6149	2.62134e-15	0.963008	1.2909	1.51526	1.50888	1.12327	0.970316	1.27441	1.22996	1.35795	1.30784	1.53326	2.15439	1.44467	1.85595	0.880403	1.5364	2.03584	1.45717	2.3151	3.55059	3.88073	3.26939	3.07934	3.15774	2.8067	2.7666	2.94351	3.63761	2.9965	3.24147	2.96436	2.52607	2.18326	3.05766	3.15121	3.02837	1.53481	3.21338	3.1406	3.20286	2.86104	2.36642	3.16652	3.04056	3.16557
PLEKHO1	PLEKHO1	1.48374	1.48374	2.67882e-15	3.12264	2.65775	3.22118	3.24071	2.87425	3.52948	3.5206	3.06574	3.63014	3.46441	3.72981	4.30445	2.41248	3.90514	3.1204	2.8986	3.77391	4.1071	4.86901	4.31646	5.02745	5.18965	5.27766	4.63103	4.97254	4.01569	4.82454	5.10064	4.80243	4.31192	4.76252	4.84565	3.79602	4.21456	5.1369	4.57388	3.74001	5.12154	5.43571	5.2839	5.45784	4.6618	5.09467	5.2216	4.89789
ENSG00000066135	KDM4A	-1.28751	1.28751	2.67964e-15	4.57012	4.33742	4.21966	4.26674	4.38076	4.37799	4.47994	4.44414	3.9979	3.82359	3.89345	4.13832	4.40496	4.25924	4.31264	4.21113	3.64489	2.91934	3.2264	2.89788	3.26607	3.17151	2.8735	3.24534	2.68401	2.84483	3.45082	2.6011	3.26064	3.26816	2.7144	2.76744	2.6526	3.02462	3.14467	3.32444	2.65967	3.16361	1.91495	3.30106	2.6943	2.42242	3.26589	3.3444	3.19454
ENSG00000162670	BRINP3	-2.17777	2.17777	2.74624e-15	3.73094	3.62571	3.27374	3.10163	3.4725	3.38417	2.68587	3.54228	3.20494	2.97118	2.12476	2.23995	3.93161	1.52075	2.87046	3.83221	1.77572	1.88811	1.49523	1.64427	0.829874	0.863225	0.222174	1.71616	0.0463583	1.09403	1.95475	0.434924	0.149923	0.254727	1.16202	0.883277	1.59917	2.10869	0.172065	0.888461	0.704925	0.406025	0.650406	0.164889	0.0807122	0.769814	0.0956328	0.412196	1.91361
[truncated: 2,270 more rows]
[truncated: 27 more columns]
