# Supplementary material for: STARD7 maintains intestinal epithelial mitochondria architecture, barrier integrity, and protection from colitis
Source: JCI Insight. 2024 Nov 22;9(22):e172978. doi: 10.1172/jci.insight.172978 (PMC11601949; doi:10.1172/jci.insight.172978)
Supplement: Supporting data values [file jciinsight-9-172978-s025.xlsx]

## Sheet: Fig. 1B
Non IBD	UC	CD
50.5584	48.1388	52.1372
62.5737	49.4335	41.0404
64.5347	53.3355	45.6127
63.7977	59.852	59.7704
56.6226	41.7818	56.524
43.0573	38.3565	52.502
53.0144	84.6283	61.2103
59.5704	43.996	51.9727
61.0811	44.4832	51.595
56.2348	35.1904	48.6926
48.6831	45.1694	51.9576
59.4414	42.014	59.1212
54.9891	42.5766	49.1765
54.3256	48.1037	57.4266
50.8386	46.7764	52.781
52.5033	63.6671	43.2695
54.681	45.3702	60.2289
58.804	60.3402	51.9271
43.3742	52.5603	60.7959
46.2037	53.6251	55.0953
45.0495	45.9173	59.8011
56.0844	48.206	36.1009
49.7281	52.8332	48.6688
75.4945	44.2558	39.217
51.336	52.7891	40.5836
46.3119	44.4137	51.7511
55.4057	55.1383	53.2967
50.3931	51.1301	50.9703
45.5372	46.1236	53.6447
48.2077	47.1037	49.6228
39.9741	42.2493	47.4512
48.6711	40.0111	44.6881
53.6747	58.3899	55.483
51.1521	42.945	41.2527
53.2797	50.5543	58.1608
45.6242	41.4355	54.5327
49.455	50.7796	52.5722
46.1313	42.3606	51.8646
44.3746	42.8227	49.6694
53.0612	29.4165	47.3794
52.0064	40.5806	51.6643
58.5906	39.6464	52.682
	47.1339	53.3115
	58.428	39.063
	40.7323	50.1341
	46.878	46.4793
	52.4813	55.9665
	35.1503	52.9827
	39.487	48.0075
	42.5922	49.0365
	41.0075	45.615
	37.1025	50.2202
	43.7891	49.41
	26.5824	48.4307
	48.545	51.4789
	27.3434	48.4605
	25.8117	61.4913
	32.993	43.9312
	36.9031	51.2463
	54.2671	31.0434
	43.6364	47.5293
	40.7816	52.2381
	46.471	50.6211
	45.0111	39.298
	38.7828	56.871
	44.2266	46.8199
	47.4905	48.5622
	16.7759	42.4246
	35.7003	51.3615
	49.5301	48.3869
	42.8463	49.5975
	34.4093	52.466
	47.1638	66.9294
	40.0375	56.8089
	43.8131	53.973
	53.3594	55.1022
	46.7163	51.0628
	52.7025	49.7716
	35.2006	44.9385
	43.2666	53.725
	41.1079	44.7236
	24.2936	50.0045
	25.0861	45.8903
	42.1035	40.2477
	44.6633	46.7755
	35.9025	46.3779
	44.6467	44.9043
	48.0606	42.9989
	45.3673	47.5889
	45.5688	54.1406
	37.2144	52.9731
	38.8786	39.4741
	50.0338	41.5195
	47.0838	65.778
	25.4649	50.4851
	43.0995	53.3678
	45.0483	49.3922
	50.0178	52.6603
	42.8532	53.8022
	41.4604	72.381
	40.2587	55.2952
	41.0862	53.708
	53.972	50.9484
	38.5835	58.7346
	43.9023	49.3723
	50.2512	47.5029
	44.6775	47.7204
	39.0385	52.5002
	49.5682	44.936
	45.9036	43.0893
	45.4175	50.3057
	39.9279	49.0493
	47.1317	43.8609
	42.3935	52.7558
	35.7807	46.1904
	43.0592	43.6001
	38.0645	47.5818
	45.3539	46.4542
	56.3901	52.2284
	39.4658	44.6624
	41.8188	49.059
	35.4185	42.5463
	50.915	52.6154
	32.833	48.6896
	44.947	54.6884
	46.995	55.8453
	17.0226	57.0373
	45.5296	43.7453
	51.0433	43.9476
	24.6431	45.0602
	42.6587	43.4334
	42.8215	47.1263
	46.8424	46.9971
	34.4765	62.419
	42.0805	43.8916
	35.47	46.695
	45.6615	46.0972
	31.5556	44.3636
	56.3224	53.8516
	41.6582	44.2808
	39.3706	43.4432
	48.7774	49.2482
	43.779	42.9487
	56.3459	48.5217
	57.6164	47.3756
	19.9188	46.4843
	42.2854	52.0405
	47.6147	46.7359
	50.103	49.5614
	38.9218	48.2471
	46.8593	48.9361
	45.918	49.6523
	45.4835	46.228
	42.6652	48.0516
	52.042	46.7046
	39.6903	44.7645
	48.3056	50.0995
	56.8958	48.5727
	54.6623	50.7812
	50.3123	46.674
	46.2728	46.6592
	52.5699	50.6591
	43.6007	53.0596
	42.6969	48.7389
	39.3931	45.7895
	53.799	51.6144
	46.6869	47.9778
	49.4369	44.071
	41.5224	46.4274
	26.3426	48.0901
	49.1573	45.5289
	43.2145	45.2561
	42.0643	43.69
	44.6259	33.1194
	50.2969
	43.4613
	44.3343
	44.1584
	36.5338
	40.8516
	36.7555
	37.2689
	40.4826
	39.3134
	40.1048
	56.3886
	37.4331
	50.1529
	35.2466
	39.1957
	47.0932
	35.9562
	30.4635
	37.3937
	36.9806
	44.1012
	41.9991
	50.9909
	23.9852
	40.6902
	44.7997
	62.4413
	44.9981
	43.1195
	44.978

## Sheet: Fig. 1C
Not IBD	cCD	iCD	UC
60.1002	45.6058	55.5384	47.8213
64.4469	57.5834	36.986	38.8719
49.232	53.4304	48.4571	45.5144
45.8081	44.9801	44.9085	41.9695
73.007	51.7043	44.6348	38.3814
47.9094	61.866	50.5583	56.6993
47.6395	37.9333	41.3207	41.8397
65.7425	47.7642	54.437	38.1754
55.7575	44.0967	60.6638	38.5171
32.1774	58.1009	39.7427	33.6325
40.4143	51.106	61.5455	41.3695
45.4959	64.8487	39.5817	52.4981
32.2794	39.3644	51.2583	38.9467
40.3548	42.2271	57.0408	41.5567
58.073	37.1054	37.7796	55.3472
50.8513	39.8981	48.7033	38.753
51.014	44.7458	52.5974	42.3157
52.0735	45.9067	50.8162	40.2384
61.9998	58.8301	49.3959	49.0573
48.2974	48.1919	59.0714	35.6558
46.0018	36.0135	56.525	51.1077
39.3093	50.1452	54.4382	49.5038
49.5363	57.4603	44.5544	40.3811
41.065	42.1055	53.186	38.8402
54.8829	51.5719	61.6552	51.1
54.1559	35.5293	54.2874	49.1399
59.7216	50.163	51.5818	41.5082
60.4056	51.0214	41.2716	39.8168
51.1554	59.4844	37.4285	48.6192
36.0716	48.7956	47.1592	55.8866
48.3846	49.562	40.6146	46.7658
63.6916	62.3186	62.9351	49.6526
40.6653		47.3548	48.6972
57.3409		52.0844	44.8142
58.2001		42.9162	51.8164
49.0291		41.9779	46.5148
42.2603		46.5807	56.0242
51.5194		55.5384	44.9333
40.3243		50.9487	31.3828
51.9545		41.0388	44.8356
49.7895		57.4299	46.2214
41.7265		51.3029	49.6847
50.6797		55.5048	38.7952
57.1708		63.4007
56.1599		53.4458
46.4727		38.1024
52.7967		45.185
64.9235		48.5621
62.2983		61.0995
50.2286		51.0396
50.6747		42.8745
54.0471		57.0923
60.5058		45.5554
56.5496		40.6936
49.6137		51.9205
		57.5065
		48.0867
		59.1055
		55.7976
		49.1449

## Sheet: Fig. 1F
STARD7	S100A8
43.1298	32.5935
35.9413	133.172
42.8346	31.4988
48.3425	11.1794
37.7442	41.0735
45.1661	27.7721
43.7367	18.5206
47.8074	10.6836
55.104	7.4717
44.8039	27.6565
36.273	52.2838
45.1067	204.082
39.374	4.7866
47.0354	41.8524
50.4761	79.0915
57.6904	4.362
45.5465	50.2279
27.9153	219.429
38.0078	153.053
42.5219	441.053
60.4524	14.1861
52.8456	60.5882
45.3086	116.438
44.8683	88.235
44.6974	51.4838
44.995	47.5251
40.5029	494.137
48.675	15.4666
36.3782	403.399
45.5721	335.657
50.2824	247.057
40.3876	20.0701
45.4858	38.9619
34.392	154.007
46.0281	86.3148
34.0707	56.4224
28.0792	58.3796
25.3245	139.637
35.864	16.6396
42.8227	20.8059
29.4165	456.522
40.5806	64.6768
39.6464	98.6194
47.1339	30.9484
58.428	1.9344
40.7323	18.8259
46.878	241.701
52.4813	81.8435
35.1503	215.727
39.487	226.628
42.5922	96.9909
41.0075	23.4971
37.1025	220.141
43.7891	109.469
26.5824	35.8484
48.545	95.7967
27.3434	30.644
25.8117	49.3428
32.993	37.3899
36.9031	78.2323
54.2671	237.585
43.6364	95.2936
40.7816	241.184
46.471	52.3289
45.0111	48.7868
38.7828	72.6961
44.2266	21.8274
47.4905	21.1529
16.7759	25.0058
35.7003	87.6631
49.5301	235.126
42.8463	249
34.4093	41.9098
47.1638	52.3002
40.0375	1603.12
43.8131	47.6981
53.3594	127.631
46.7163	13.6887
52.7025	8.2393
35.2006	37.0825
43.2666	32.8147
41.1079	160.512
24.2936	301.372
25.0861	51.9565
42.1035	421.259
44.6633	105.241
35.9025	52.8378
44.6467	6.5455
48.0606	48.068
45.3673	363.784
45.5688	212.166
37.2144	251.961
38.8786	197.286
50.0338	37.784
47.0838	7.9424
25.4649	517.806
43.0995	72.0895
45.0483	20.436
50.0178	47.6088
42.8532	46.6534
41.4604	262.381
40.2587	449.17
41.0862	366.295
53.972	34.1609
38.5835	27.1042
43.9023	46.8791
50.2512	64.8933
44.6775	20.9627
39.0385	312.843
49.5682	32.7481
45.9036	26.0088
45.4175	13.5916
39.9279	21.1879
47.1317	144.947
42.3935	96.9998
35.7807	80.6383
43.0592	37.6446
38.0645	52.6139
45.3539	2.2049
56.3901	4.3141
39.4658	54.7014
41.8188	74.2091
35.4185	189.289
50.915	4.7349
32.833	83.3972
44.947	24.425
46.995	1.1251
17.0226	409.901
45.5296	113.834
51.0433	225.138
24.6431	77.8897
42.6587	0.6248
42.8215	857.284
46.8424	36.058
34.4765	53.0851
42.0805	40.6662
35.47	104.319
45.6615	4.6312
31.5556	81.3074
56.3224	2.295
41.6582	64.9497
39.3706	155.174
48.7774	83.8163
43.779	20.7252
56.3459	350.361
57.6164	110.143
19.9188	105.846
42.2854	13.2064
47.6147	35.1995
50.103	18.2007
38.9218	109.632
46.8593	26.2832
45.918	38.0873
45.4835	157.644
42.6652	12.535
52.042	134.159
39.6903	17.8022
48.3056	12.4728
56.8958	24.7136
54.6623	25.4831
50.3123	22.2632
46.2728	171.899
52.5699	113.271
43.6007	539.978
42.6969	634.354
39.3931	34.1624
53.799	19.1457
46.6869	35.2569
49.4369	840.399
41.5224	13.2109
26.3426	27.2886
49.1573	30.6114
43.2145	6.1313
42.0643	205.444
44.6259	202.225
50.2969	64.0587
43.4613	139.295
44.3343	72.4193
44.1584	53.0463
36.5338	90.8154
40.8516	8.6216
36.7555	35.9336
37.2689	529.699
40.4826	95.3181
39.3134	34.817
40.1048	47.3614
56.3886	20.4151
37.4331	16.8469
50.1529	34.8014
35.2466	247.604
39.1957	30.2718
47.0932	57.1308
35.9562	202.037
30.4635	921.094
37.3937	117.739
36.9806	531.154
44.1012	103.958
41.9991	147.633
50.9909	151.478
23.9852	94.8192
40.6902	306.964
44.7997	83.9451
62.4413	2.6676
44.9981	165.327
43.1195	2.5067
44.978	66.5772

## Sheet: Fig. 1G
STARD7	S100A9
43.1298	92.3062
35.9413	301.881
42.8346	157.505
48.3425	37.7339
37.7442	116.478
45.1661	94.8508
43.7367	63.3322
47.8074	53.5086
55.104	22.6814
44.8039	57.7393
36.273	212.18
45.1067	508.825
39.374	23.6462
47.0354	97.1609
50.4761	227.896
57.6904	36.9195
45.5465	199.83
27.9153	426.846
38.0078	432.322
42.5219	796.168
60.4524	45.1351
52.8456	138.54
45.3086	262.235
44.8683	205.619
44.6974	141.557
44.995	113.49
40.5029	822.868
48.675	64.7786
36.3782	864.226
45.5721	843.658
50.2824	515.661
40.3876	136.844
45.4858	122.108
34.392	344.268
46.0281	255.733
34.0707	143.507
28.0792	154.995
25.3245	313.633
35.864	65.4657
42.8227	43.9672
29.4165	943.545
40.5806	147.422
39.6464	217.591
47.1339	96.7517
58.428	14.4173
40.7323	56.7773
46.878	468.276
52.4813	216.196
35.1503	377.889
39.487	539.417
42.5922	275.376
41.0075	53.7814
37.1025	534.106
43.7891	316.743
26.5824	137.343
48.545	366.665
27.3434	138.187
25.8117	129.574
32.993	133.734
36.9031	171.576
54.2671	463.687
43.6364	194.361
40.7816	480.195
46.471	122.208
45.0111	155.319
38.7828	366.428
44.2266	109.819
47.4905	69.9846
16.7759	109.245
35.7003	198.113
49.5301	404.355
42.8463	609.435
34.4093	174.621
47.1638	212.923
40.0375	2669.56
43.8131	168.976
53.3594	266.298
46.7163	91.1567
52.7025	37.4061
35.2006	114.278
43.2666	111.361
41.1079	394.116
24.2936	608.091
25.0861	148.501
42.1035	818.498
44.6633	204.505
35.9025	127.61
44.6467	13.5569
48.0606	119.689
45.3673	770.331
45.5688	432.168
37.2144	453.881
38.8786	496.003
50.0338	140.148
47.0838	40.274
25.4649	831.824
43.0995	198.454
45.0483	72.048
50.0178	145.442
42.8532	154.609
41.4604	504.319
40.2587	816.811
41.0862	850.991
53.972	101.989
38.5835	82.5679
43.9023	124.657
50.2512	167.077
44.6775	57.8201
39.0385	547.667
49.5682	114.577
45.9036	109.116
45.4175	55.5439
39.9279	46.6767
47.1317	368.943
42.3935	215.706
35.7807	180.316
43.0592	247.612
38.0645	215.089
45.3539	9.8527
56.3901	21.9697
39.4658	128.517
41.8188	298.196
35.4185	400.694
50.915	22.1074
32.833	187.057
44.947	127.59
46.995	4.5047
17.0226	722.34
45.5296	246.76
51.0433	457.389
24.6431	172.578
42.6587	4.8108
42.8215	1580.59
46.8424	116.671
34.4765	132.406
42.0805	113.555
35.47	239.982
45.6615	30.873
31.5556	191.622
56.3224	12.858
41.6582	144.641
39.3706	375.466
48.7774	202.752
43.779	63.4342
56.3459	733.509
57.6164	260.408
19.9188	278.345
42.2854	51.6973
47.6147	101.627
50.103	54.044
38.9218	253.074
46.8593	67.8403
45.918	82.2102
45.4835	411.49
42.6652	41.7556
52.042	388.903
39.6903	48.849
48.3056	62.9591
56.8958	78.559
54.6623	78.1513
50.3123	84.3354
46.2728	390.292
52.5699	219.3
43.6007	1000.1
42.6969	1342.11
39.3931	89.394
53.799	73.7761
46.6869	105.97
49.4369	1464.7
41.5224	31.114
26.3426	105.033
49.1573	82.8335
43.2145	19.2114
42.0643	418.536
44.6259	443.664
50.2969	184.09
43.4613	278.074
44.3343	274.177
44.1584	166.664
36.5338	247.734
40.8516	43.4904
36.7555	152.969
37.2689	986.311
40.4826	268.523
39.3134	90.5684
40.1048	125.095
56.3886	60.8076
37.4331	53.7798
50.1529	79.3576
35.2466	638.479
39.1957	67.5394
47.0932	254.576
35.9562	483.296
30.4635	1656.5
37.3937	318.131
36.9806	976.108
44.1012	339.072
41.9991	352.455
50.9909	353.563
23.9852	212.238
40.6902	530.839
44.7997	178.382
62.4413	11.1034
44.9981	371.171
43.1195	8.4926
44.978	174.82

## Sheet: Fig. 2H
pLKO.1 shRNA	Stard7 shRNA
0.0303201	0.0184361
0.0370779	0.0351982
0.0250003	0.0242824
0.0347421	0.0254516
0.0279337	0.022921
0.0415978	0.0274338
0.04194	0.0219172
0.0719943	0.0325194
0.062011	0.0367743
0.0506029	0.0263248
0.0369173	0.0301693
0.0581116	0.0325407
0.0677294	0.0390345
0.0430959	0.0362636
0.0653283	0.0258435
0.0747244	0.0300215
0.0887922	0.0281742
0.0468437	0.0189205
0.0696684	0.0326007
0.0424755	0.0278933
	0.0239283
	0.0266406
	0.0196074

## Sheet: Fig. 2I
pLKO.1 shRNA	Stard7 shRNA
0.013133	0.033853
0.013161	0.037549
0.015638	0.042925
0.017707	0.02484
0.015712	0.021385
0.011717	0.025251
0.011295	0.021667
0.010415	0.023005
0.014845	0.024783
0.010393	0.011933
0.01002	0.010939
0.0097	0.0127
0.009597	0.011984
0.010156	0.012469
0.009608	0.012911
0.010298	0.013378
0.012569	0.013216
0.014866	0.012924
0.011767	0.014462
0.01156	0.013407
0.014768	0.011807
0.012289	0.012461
0.012641	0.012549
0.016728	0.0137
0.018047	0.01388
0.016274	0.016016
0.014835	0.01711
0.017175	0.011301
0.017575	0.017599
0.012993	0.01067
0.011768	0.016909
0.012655	0.012757
0.014079	0.00932
0.011271	0.010386
0.013118	0.009778
0.014507	0.009366
0.014832	0.009618
0.015602	0.010751
0.01652	0.013531
0.015922	0.018371
0.016124	0.012885
0.024601	0.012511
0.021393	0.015573
0.027446	0.017362
0.017996	0.017287
0.01866	0.01929
0.014687	0.011903
0.01117	0.014703
0.011714	0.014917
0.010522	0.012884
0.013899	0.01297
0.015575	0.012922
0.020368	0.012045
0.025281	0.013717
0.015378	0.011046
0.022111	0.012792
0.017178	0.010702
0.027063	0.011994
0.02691	0.010295
0.022396	0.012737
0.026042	0.012402
0.025934	0.011357
0.017695	0.010946
0.023968	0.011402
0.028939	0.013044
0.038386	0.011635
0.037985	0.010656
0.015757	0.013728
0.020655	0.013103
0.022827	0.015593
0.031424	0.012035
0.027958	0.011544
0.025474	0.01206
0.032251	0.012958
0.024141	0.010321
0.025078	0.013163
	0.019412
	0.017306
	0.018445
	0.012246
	0.019661
	0.016323
	0.013755
	0.021786
	0.015927
	0.019441
	0.013836
	0.013187
	0.013677
	0.012201
	0.012127
	0.012736
	0.011488
	0.012256
	0.011411
	0.016003
	0.012466
	0.012682
	0.011824
	0.011612
	0.011278
	0.013261
	0.012771
	0.011599
	0.01142
	0.010747
	0.013763
	0.01203
	0.010152
	0.011575
	0.01133
	0.010503
	0.010697
	0.010183
	0.010663
	0.010516
	0.00989
	0.0105
	0.0107
	0.01033
	0.010146
	0.010077
	0.01288
	0.012728
	0.01254
	0.013601
	0.014957
	0.013061
	0.011933
	0.011519
	0.011293
	0.012815
	0.010855
	0.01227
	0.014503
	0.013193
	0.010076
	0.012563
	0.010607
	0.011319
	0.011129
	0.024313
	0.012543
	0.011416
	0.010837
	0.013371
	0.010241
	0.012815
	0.013635
	0.011135
	0.010931
	0.010665
	0.014096
	0.014715
	0.010177
	0.011223
	0.010914
	0.010552
	0.012321
	0.011898
	0.011365
	0.011487
	0.010283
	0.011106
	0.011729
	0.011785
	0.013856
	0.012469
	0.014703
	0.01176
	0.011903
	0.01381
	0.013353
	0.013923
	0.014896
	0.013042
	0.01122
	0.011085
	0.013621
	0.012695

## Sheet: Fig. 2J
pLKO.1 shRNA	Stard7 shRNA
0.03526	0.0360981
0.0324023	0.0626826
0.039923	0.0554873
0.0273249	0.0583463
0.0383448	0.067825
0.0618898	0.0747534
0.0351392	0.0756339
0.0404571	0.0477706
0.036425	0.0574834
0.0364008	0.0654305
0.0516603	0.0629161
0.0487899	0.0412387
0.0551256	0.0381475
0.0415857	0.0361771
0.0368571	0.0387891
0.0550912	0.0399987
0.045495	0.0311807
0.0361255	0.0301693
0.0371821	0.0413115
0.0460968	0.0395775
0.0295927	0.0345135
0.0290649	0.042709
0.0349643	0.0495989
0.0330861	0.0433617
0.0243548	0.0467009
0.0297347	0.0425405
0.0319143	0.0349879
0.0263159	0.0357002
0.0316465	0.0276761
0.0396981	0.0295847
0.0362955	0.0354583
0.0537669	0.0497796
0.0412192	0.0496784
0.0348169	0.0492757
0.0496116	0.0474496
0.0442488	0.0406626
0.0358593	0.0479682
0.0343233	0.042759
0.0352119	0.0388204
0.0535703	0.0306888
0.049439	0.0730478
0.047959	0.0443497
0.0499776	0.0607999
0.0646913	0.0239422
0.0615865	0.0315426
0.0612931	0.064703
0.0651641	0.0460919
0.0591798	0.0420821
0.0543506	0.0428343
0.0613147	0.0518298
0.0570475	0.0433163
0.0294979	0.0495101
0.0534435	0.0416454
0.0574743	0.0350423
0.0541144	0.0573586
0.053155	0.0514156
0.0416905	0.0663806
0.0331345	0.0673813
0.0360727	0.0621841
0.0361957	0.0658232
0.044197	0.0530818
0.0413611	0.0441864
0.041536	0.0562549
0.0366369	0.0482133
0.0394535	0.0492927
0.0274032	0.0602771
0.0477984	0.0469967
0.0235715	0.0606992
0.0426391	0.0448627
0.0386901	0.0349338
0.0269273	0.0450811
0.0419196	0.0554525
0.0323713	0.0743177
0.0498244	0.0655746
0.0462809	0.0579243
0.045725	0.055827
0.0266058	0.0398095
0.0579544	0.0483633
0.0419629	0.0564474
0.0433926	0.0608301
0.0483879	0.0599486
0.0459293	0.0451759
0.0382757	0.0479258
0.0445249	0.0541955
0.0384916	0.0551295
0.0337604	0.0535839
0.0457114	0.0394699
0.034574	0.0608229
0.0396044	0.0608551
0.0507996	0.0513256
0.0387876	0.0467087
0.0526954	0.0440176
0.036416	0.0300867
0.0383437	0.0424327
0.0526935	0.0506649
0.0483116	0.0253139
0.0496726	0.0308173
0.0589994	0.0435581
0.0585574	0.0534851
0.0547118	0.0415587
0.0542997	0.0548117
0.0737617	0.0354345
0.0621469	0.0463801
0.067363	0.0430458
0.0702226	0.0368717
0.0775846	0.044118
0.0620788	0.0347684
0.067521	0.0542034
0.0481505	0.0342611
0.0554399	0.0559375
0.0491319	0.0516412
0.0568374	0.0389584
0.0546965	0.0576957
0.0586449	0.0349226
0.0544431	0.0371483
0.0363339	0.0532435
0.0443515	0.0293889
0.0559841	0.0538364
0.0492851	0.0385536
0.0680519	0.0529341
0.0629652	0.0533146
0.0577492	0.0592145
0.0581392
0.0628325
0.057115
0.0457977
0.0685965
0.0663917
0.0654698
0.0521433
0.0304318
0.0404646
0.0482
0.0280111
0.0335474
0.0304853

## Sheet: Fig. 2K
Complex I	Tomm20
0.341085	0.995287
0.553917	0.984747
0.483368	0.994738
0.629863	0.987656
0.578379	0.990069
0.476111	0.996923
0.537851	0.986282
0.482525	0.987341
0.803515	0.986684
0.813618	0.867885
0.530701	0.975669
0.372671	0.99245
0.65719	0.970497
0.587758	0.943164
0.478013	0.878439
0.324004	0.976756
0.512663	0.975126
0.572793	0.898237
0.406321	0.913776
0.489689	0.976991
0.749654	0.768252
0.488759	0.852279
0.554344	0.905965
0.472323	0.859491
0.503216	0.785379
0.714528	0.706426
0.33171	0.776409
0.364201	0.786936
0.732694	0.935855
0.746299	0.945243
0.67854	0.944217
0.625225	0.99264
0.621167	0.965257
0.400617	0.972298
0.777357	0.991309
0.61575	0.980383
0.532163	0.950008
0.810893	0.95404
0.786653	0.934445
0.754553	0.95969
0.490537	0.939103
0.506129	0.945988
0.414853	0.951864
0.551068	0.961448
0.524053	0.96656
0.676504	0.97065
0.6391	0.978175
0.718394	0.953106
0.735762	0.954123
0.587443	0.959938
0.732583	0.919548
0.26445	0.864886
0.53353	0.956296
0.561755	0.969783
0.627975	0.967604
0.388562	0.944018
0.513102	0.869435
0.510894	0.949936
0.596228	0.989344
0.568618	0.979761
0.514056	0.991625
0.528998	0.99913
0.264236	0.997167
0.446745	0.999088
0.399274	0.996201
0.495253	0.935766
0.567703	0.996631
0.545529	0.844874
0.423935	0.986267
0.629521	0.965411
0.618976	0.893017
0.538338	0.966567
0.580949	0.939513
0.650784	0.975582
0.530431	0.959208
0.408273	0.974222
	0.874098
	0.98478
	0.948213
	0.95683
	0.962121
	0.944077
	0.94612
	0.954199
	0.898099
	0.876452
	0.958712
	0.934769
	0.979292
	0.994851
	0.878295
	0.969484
	0.878143
	0.8732
	0.962593
	0.98804
	0.949955
	0.975462
	0.957494
	0.952871
	0.910314
	0.970204
	0.955384
	0.994081
	0.959737
	0.995634
	0.964109
	0.970554
	0.936911
	0.970279
	0.912385
	0.952964
	0.967107
	0.933651
	0.918827
	0.890437
	0.928721
	0.985101
	0.955306
	0.99634
	0.995794
	0.983764
	0.990973
	0.996226
	0.955132
	0.914682
	0.981498
	0.99174
	0.985409
	0.953973
	0.866997
	0.980109
	0.993856
	0.927613
	0.961969
	0.930909

## Sheet: Fig. 2L
Time (minutes)	pLKO.1 shRNA						Stard7 shRNA
0.774761	191.604	185.036	237.588	226.902	249.017	218.203	144.834	162.046	149.912	142.499	142.783	132.541
4.21537	197.146	188.5	238.19	227.148	242.64	217.331	139.22	159.467	142.067	140.951	142.146	128.237
7.63944	199.176	189.05	234.743	225.042	238.141	214.697	135.267	157.285	139.072	137.221	136.524	126.393
11.2506	148.748	123.084	136.688	117.018	114.625	115.278	72.8163	90.2248	79.0447	85.4812	86.2076	79.1316
14.7587	103.529	89.57	101.206	92.9525	91.7235	92.8545	69.9628	75.0733	63.5849	68.2366	69.237	61.9
18.2284	85.0614	79.165	91.4931	86.0528	84.4662	83.438	89.8316	71.8819	58.153	65.8076	62.3323	56.8708
21.869	370.895	334.861	417.428	401.86	426.878	357.901	232.176	262.48	226.912	222.883	210.778	196.205
25.3956	369.607	334.54	414.779	401.163	435.079	356.259	233.794	261.732	227.829	223.433	213.78	200.107
28.8996	362.067	327.156	405.727	393.416	432.417	349.389	228.197	254.043	221.963	219.179	206.145	193.583
32.5498	89.2649	104.288	80.3418	85.8714	102.409	87.3801	51.0847	65.6594	50.8604	57.7544	44.5063	50.0605
36.0683	67.4223	75.8522	67.5655	63.8962	78.5662	65.9295	40.9078	54.7753	39.1263	45.0674	37.1413	37.7733
39.5786	53.1784	58.7008	61.1536	53.9698	65.5898	53.5538	37.1152	48.5677	36.3356	41.1736	33.4927	32.8058

## Sheet: Fig. 2M
pLKO.1 shRNA			Stard7 shRNA
Mean	SEM	N	Mean	SEM	N
159.1	7.2	6	100.4	2.3	6

[truncated: 47 more sheets: Fig. 2N, Fig. 2O, Fig. 2P, Fig. 3C, Fig. 3D, Fig. 3E, Fig. 3F, Fig. 3G, Fig. 3I, Fig. 3J, Fig. 3K, Fig. 3L, Fig. 4B, Fig. 4C, Fig. 4E, Fig. 4F, Fig. 4G, Fig. 4H, Fig. 4I, Fig. 4J …]
